# Supplementary material for: Recognition of phylogenetically diverse pathogens through enzymatically amplified recruitment of RNF213
Source: EMBO Rep. 2024 Oct 7;25(11):4979–5005. doi: 10.1038/s44319-024-00280-w (PMC11549300; doi:10.1038/s44319-024-00280-w)
Supplement: Supplementary file 3 — Dataset EV1 [file 44319_2024_280_MOESM3_ESM.zip]

Archive with 2 entries (2 files):
- DataSet_EV1.fasta
- Dataset EV1.txt
