# Supplementary material for: Recognition of phylogenetically diverse pathogens through enzymatically amplified recruitment of RNF213
Source: EMBO Rep. 2024 Oct 7;25(11):4979–5005. doi: 10.1038/s44319-024-00280-w (PMC11549300; doi:10.1038/s44319-024-00280-w)
Supplement: Supplementary file 3 — Dataset EV1 [file 44319_2024_280_MOESM3_ESM.zip › DataSet_EV1.fasta]

>Mas_night_monkey_RNF213_ORF_XM_021666394_ORF
ATGGAGTGTCCTTCGTGCCAGCATGTCTCCACGGAGAAAGCCCCCAGGTTCTGCAGCCAG
TGCGGAGAGAGGCTGCCTCCTGCAGCCCCTGTGGCAGATTCTGAGAACAATAACTCCACA
GTGGCGTCGGACCCGGAGGGAGAGATGGAGTGTGGGCAGGAGCTGAAGGAGGAAGGGAGC
CCGTGCTTGTCCCTGGGCTCAGACGGTTGGCAAGAAAACCCAGACGAGCCCTGTTCTGAT
GCCTCCTGGACTGTCCAAAGAAGCAAAAAGAAGAAAAGG---AAGAAAAATAATCCAAAC
GACTCCGCTTCCTCAGAGCTGGCTTCCTTGCCCCTGTCTCCTGCCAGCCTCTGTCATCTG
ACTTTGCTTTCAAACCCGGCGCCTCAG------GACACAGCCCTGCCCCACAGCCAAGCC
CAGCAGAGTGGCCGGACGGGCCAGCCCAGCCAGCCTCCAGGCACAGGCACCATGCCACTG
GAGAGTGATGGCCCCTATGTGCCCACCGAGGTTGGTGACAGCCCCCTGCAGGCTCAGGCT
TCAGGAGAGGCAGGAGCGGCCACGGGAGGCGGGGCTCAGAGCAGCCCCCAGCCTCAGGAC
CACACGGAAGGGGAGGACCAGGATGCCTCCATCTCCTCTGGGGGCAGAGGCCTGTCCCAG
GAGGGGGCCAGTCCCCCCACCTCTGCTGGTGAAGGCCATTCTGGGACTGAAGATGCTACC
CAAGAGCTCCTGTTGCCTGAGTCCAAAGTGGGCAGCTCTCAGCCCAGGACAGAACCACAG
ACCACCAGGCAGCAGACAGGAGCCCCAGCCTCTGGGGAAGGTGATGCTGCAGCTGAGCCA
GCCAGTGCGGTTGAAGGGGCTGGA---------------AAGAGCCAGATGATGAAA---
---CCAGCAACCACTCCTGCTTCCGAAACACGCTGCCAGGAAGCTGAGCTCAAGACCAGG
------GACGAGAAGGCTGCTGCTGGGGAGAACGTCGGTAAAAACGAGCGAGGGGAGCCT
GAAGACCCCAAGAAGCCAGAGGGGCAGAACAGAAGT---GCAGTTGCTGGGAAAAAGGAG
---GAGCAAAAAAACCAGAAAGCGGGTGTCCAGGAAGTGAAGCCGAGCACGCTGAGCCCA
GGCGGAGGAGTCACTGTGTACTTTCATGCCATCATCTCTAAAGATTTCCCATTCAATCCT
GACCACCATAAAGTCTTCATCAGAGGGGGAAAAGAACTTGGGGAGCCGGAATGGAACAGG
AATGTCTGTGAGCTGCACTGCACCAGAGACTTACATCATGATGGCGTTCTTGTTGAAGGC
AGTGCCGTCATTTCCAAGAAGAACGTGAATAAATATATTCCTTATAAGTACGTCATTTTT
AATGACAAGGGCTCTACTGAGTATGAGTTCATCTACAAGTCCCCGCAGAAGGACGGGGAG
TATGTCAACCGCTGTCTGTACATAAAATCTTCCCTTCTGTTGGGCTCAGGAGACTGGCAT
CAGTACGATGACATAGTTTGTATGACGCCTCCTGGGACAATTGCGAAATTAGTGAGCCAC
GTCACAGATGGGGTGAGGAAGAAAGTGGTGAAGGGGAAGCAGATTGCCTCCGTGGTCATG
CTGGACAGCATCTTCAGCATCCTGCAGGCCTGGGACACCATCAATTTGAACAGCTTCTTC
ACACAGTTCCAGCAGTTTTACTTTGTCCTGCGAGAGCCTATGATTTATGAAGGACGCCCA
CAGTCGTGGACCGCTTTGCAGTATGGGGAGAAAGAGGTGAAGAAAGACCTGTGGAAATAT
CTGAAAAAGCAGATGGCACCATTTCTGGACGGA---AGTGGGGACTCTTTGCCTGAAGAC
TGCCCAGTGAGGAGCAAATTGAAAATGGGCCTGATTGTCCTTTTTATGGTGGAAAAAATT
GATTTTTTCTTAACAGAAGACAAGTTGGCCACCATGTGTCACCTCCTGGCCTCAGATGCC
AGCTCGCCGGACGAGCTTCACAATGACCTAAGCCACATCCTTGGGACAGCTCAGGGGTGG
CATGAGTACCTGATGAAACTGTGCCTGAGGTGCATGGACAGAAGGCTGTGCCACTGGATG
GGCGCCCTGCCGGTCCTACACTGCTGTAAGGAGCTGGCCCCACGGCCCAAGGACGCCTGG
AGCCAGCCTGAGGACGCCTGGGCTGCCCTGGAAGGAATCCACTTCTCACAGTGGCGGAAA
CAAATGCTAGACCCATTTCTCTCATGCAGGAGTTCGTTACTTCAGTTTATGGACAGTAAG
AGGCATTTGCTGAACATCGACGAGCCTCTGTTCCGATCCTGGTTTAGCCTGCTGCCTCTG
AGTCACCTGGCTCAGTATATGGAGAACTTCATTGAGCACTTGGGGTCTTTTCCTGCTCAT
GTCCTGGACTGCTTTCTCGGGACTTACTACCGGCTGCTGGGACTTGAGGAAATCTCCTAC
CGGAATCGGGAGGAT------------------GTTCTGGGCATTTTAAAAATGCTGTTG
CACCTCTTGGACGCTTACCAGGACAAGATTTCCGAGGAGGCCTTGTTACCCTCCTGCCTG
CCTGTGTGCCTGAAACTCCATGAAGCCGTCTGCAGCATTATAAAGACGCCGAACTTTTAC
AAGCTGGTGGCCTTATCTGCCGAGATCGTCTGCAGGATGATTATAATTCTACCTCTGCTG
GATTCTGCAGGACAGGGAGATGAAACAGGAAATAATTTAGTCCAAACAGTCTTCCAAGGG
ACCCTTGCCGTTACGAAAAGGTGGCTCCGACAAGTTTTTACAAAGAACATGCTCATATAT
TCAGGTGTTAAATTCACGTACTCCGAGGAAATTGAGGTCTGGAGGCAGCTGGTGGAAATC
CACTTCCCCATGGAGCATGGCTGGAAGGAGTCATTGCTGAGAGACATGGAAGGGAGGCTC
AAAAAGGAGACGCCCCTCTCCCAGATCACTGCCTACTGCAGTACTCACTGGGACACCGAA
GGCCTGGAGGACAGTGTGGCCAAGACCTTCAAGAAGTGCGTCATTGAAGCCGTGAGCTCA
GCCTGCCAGTCTCAGACCAGTATCCTTCAGGAGCTCTCTTGCCATGATTTGCGGAAATTC
GGCACCCTCTTATCTGCTGTGATCACCAAGTCCTGGCCTAGGCGCAATGGGGAAGCCGTG
GATGACCTGGATGAAGTTTTCAAGCACCTGCTCACGTGGGCAGACGTCAAGCATCTCTTC
AAATTGTGCGGAACTGATGAGAAAATAATAGCAAATATTACAGATGAAGGCAAGAAGTTG
ATGGCTACGGCTGACTGTGCGTTCATGAAAGTTGCTGGCGAACTCCTGAATGGAACGATT
TTAGTTGGACGACTGGAGCTGATTATGAAGCACAAGGATCAGTTTCTTGACATCTGGCAA
CTGAAGGAAAAAAGTCTTTCACCCCCGGAGGAAAACTGTGCTATGGATGAAGTATTGGAT
TGGAGAATAAAGGAACTGTTATTTCTAAGGGAGGAGAAAAGATTTGTTGACAGTCTCCTG
AAGATGTGTGGGCGTGTGAAAGCCCTGATCCAAGTGGACTTTGGAGAGCTTGCAATAAGA
CACTCACAAGACCTCAGCAGTAAAAGATTAGACGAAGTTGTGACGGTGAGAGTGTCCTCC
TTCCCGATCTCACAGAGGACGACGCATTACAACCTGAGCCCCGAGCTCCGAGAAATGGCT
GGAAAGATCGACTTGCTCAGAGACAGCCACATCTTCCAGATCTTCTGGCGGGAAGCCGCA
GAGCCTCTGAGCGCGCCCGAGGAGGAGCGGGAAGCTGCAGAGTTTCCGAGTGAGCCG---
GAAGACTCAGAAAGGCAGACTCTTCTGATTGAGGAGGTGCATGACTATTTGTATCTTCCC
TCTTACAGGAAGTTCATGAAACTGTACCAGGATCTAAAGTCGGGAGAGGTCACCCTTGCA
GAGATCGACGTCATCTTCAAGGACTTTGAGAATAAATACAAGGACCTGGCTTTAGAACTT
GAGATCATGTGGACTGTGGACCAACAGGGCCCAAGGGATTGGATCAGGGAGCGAGTGGAA
CAGATCAAGGAGTACCATCACCTGCACCATGCTGTCCACGCAGCCAAGGTCATCCTGCAG
GTCAAAGAGAGTTTGGGACTGACCGGTGACTTCAGTGTTCTCAACACTTTAGTAAACTTT
ACTGATAACTTTGATGACTTTTGCCGTGAAACGCTGGACCGGATCAACCAGGAGCTCATC
CAGGCCAAAAAGCTGCTCCAGGACATCAGTGAGGCCCGGTGCGAGGCGCTCAAGGAGCTG
TCCCTGAGGAAGGAGTTCATCCGCTGGGTCCGGGAGGCTCTTGGAGGCATCAATGAGCTG
AAGGTGTTTGTGGACCTGGCCTCCATCTCAGCAGGGGAGAACGACATTGATGTGGACCGG
GTGGCCTGCTTCCACGACGCTGTGCAGGGCTACTCATCCCTGCTGTATAAGCTGGACCCC
AGGGTGGGCTTCAGTAGATTCATGGAGCATCTGAAAGAGCTGTGGAAGGCTCTGGACAAT
GACCAGCACCTGCCCAGGAAACTGTATGACTCTGCCAGGAACTTGGAGTGGCTGAAGAAT
GTAAAGGAGAGTCATGGGTCTGTGGAGCTCTCATCCCTGACCCTGGCCACGGCCATCAAC
CAAAGAGGCATCTACGTGATCCAGGCACCCAAAGGTGACCAGAAGATTTCCCCAGACACG
GCTCTGCACCTGGTACTTCCCGGGGGCCCCAGCAGCCGCGAGGAGCCACGAAAGTACTCT
TTAGAGGAGCTGAAGGAGCTTCTGAACAAGCTGATGCTGATGTCTGGCAAGAAGGATCAC
AACAACGCAGAAGTGGAGAGGTTTCAGGAGGTCTTCTGCGGCGTGCAGAGGCTCAGCAAG
GCCTTCATCGACCTGCGCTGTGCTGGGAATATGCTGTTCCGGACCTGGATCGCCAGCGTC
TACTGCTCCCCCAACCAGGATGTGTCCCTCCTGATCGACTTTGGCTTGGAGCTGGTGACG
AATCTTGAAGAGGGTGGAGATGTCACCAAGGTGCTGGAAGCCGTCTGCAGGCAGATGGAG
CACTTCCTTGACATCTGGAAGAGATTCGTGGCCCAGAAGCGCATGGAGCACTTTTACCTC
AACTTCTACACGGCGGAGCAGCTGGTTTACCTGAGCACCGAGCTCAGAAAGCAGCCCCCC
AGCGACGCCGCCCTCACGATGCTGTCCTTCATCAAAAGCCACTGCACGCTGAAGGATGTC
TTAAGGGCCTCTGTGGGGTGCGAGAGTAAGGCTGCCAGGTACCACGTGAGGACAGTGACG
GAAGAGCTCCCGCTGATGCTCTTCTCTGAGTCCCGCCTGGTGGACAAGGTGAAGGTCATC
ATGGAGCAGTTCATGGGGTGCCTTCCTGCCTTCCTGCCCGACTGCCTCGACCTGGAGGCC
CTTGGCCACTGTCTGGCTCACCTGGCAGGGATGGGCGGGCCTCCCGTGGAGCGCGTCCTC
CCGAGAGGCCTGCAAGTCGGCCAGCCCAACCTCGTCGTCTGCGGCCACTCGGAAGTGTTG
CCAGCCGCCCTGGCCATCTACATGCAAACCCGGATCCAGCCCCTGCCCACCTACGACGAG
GTGCTGCTCTGCACCCCGGCAACCACCTTCGAGGAGGTGGCGCTGCTGCTGCGCCGCTGC
CTGACCCCGGGCTCCAGCGGGAACAAGATCTACAGCCTGCTGTTTGCCGATCAGCTGAGC
TACGAGGTGGCGCGCCAGGCGGAGGAGTTCTTCCAGAAACTATGCACCCAGCGGCACCGG
GAGGACTACCAGCTCGTGATGGTCTGCGATGCTGACGGGGAGCACTGTTACCTCCCCTCG
GCCTTCAGCCAGCACAAGGTCCTCGTCACCCCCCAGGAACCCCTCAAGGACATCCAGGCC
TACCTGGCACGTCACTACCGTGTCCCAGAGCAGACCCTGTCGGCGGCGGCCGTGTTCAAG
GACCGGCTGTGTGTTGGGATCGTGGCCTCAGAGCGAGCAGGTGTCGGAAAGTCTCTCTAC
GTGAAGAGGCTGCATGAGAAAATGAAGGTGCAGTTACACAGGGAAAAGGTGCCTCTGAAA
ACCATTCGACTGATCGACCCTCAGGTGGATGAGAGCCAAGTCCTGGGTGCCCTCCTGCCC
TTCCTGGACGTGCAGTATCAGAAGGTCCCCATGCTCTTTCACTTGGACGTGACCTCCTCG
GTGCAGACTGGAATTTGGGTGTTTCTTTTCAAGCTCCTCATTTTACAATACCTAATGGAT
ATAAATGGGAAAATGTGGCTTCGGAGCCCCTGCCATTTGTACATCATTGAAATCCTGGAG
AGGAGGCCTTCAGCGCCGTCCAGGAGGCCTTCAACGCTGCAGACACGTGCCCCCCAGTTC
AGTTTTCTTGACATCTTCCCAAAAGTCACCTGCAGGCCTCCCAAAGAGGTGATTGACATG
GAGCTGAGTCCCCAGGGGAGTGACACCGAGCCTGGAATGGATGAGTGGGAGTTCTGCAGC
GAGACTTTCCAAAGACCTTACCAGTATTTAAAACGGTTCCATCAAAAGCAAAACCTAGAC
GCGTTTCAGTACCGAGAAGGCTCTGTCGAAGGCACGCCGGGGGAATGCCTGCAGCATTTC
CTGATTTACTGCGGGGTCATCAACCCATCCTGGTCAGAGCTTCGGAACTTTGCCCGGTTC
CTAAATTATCAGCTCAGAGATTGTGAGGCCTCTGTCTTCTGCAATGCGAGTTTCACTGGA
GACACACTGAGGGGCTTCAAGAACTTTGTGGTGACCTTCATGATCTTTATGGCAAGAGAT
TTTGCCACACCAACACTGCACACCTCTGACCAAAGCCCGGGGAAGCACATGGTCACCATG
GATGGGGTCAGGGAAGAGGACCTAGCTCCCTTCTCTCTCCGGAAGAGGTGGGAGTCGGAG
CCTCACCCGTACGTTTTCTTCAATGACGACCACACCTCCATGACGTTCATAGGCTTCCAT
CTCGAGCCCAACAGCCACGGCGGTGTCGACGCCATCAATCACTTGACGAGGGAGGTCATC
AAGAGAGACGTCATGACCGTGGACCTGTACAGGGGGCTGCTGCTGCAGAGGGTACCCTTC
AATGTCGACTTTGATGGACTGCCCAGAAAAGAGAAACTTGAGAGGCTCTGCCTGGCCCTA
GGGATCCGCCGGGCCATCGACCCTGACGACACATATGAGCTCACGACAGACAACATGCTG
AAGATCCTTGCCATCGAGATGCGCTTCCGGTGCGGGATCCCTGTTATCATCATGGGAGAG
ACCGGCTGTGGGAAAACCAGGCTGATTAAATTCCTTAGTGACCTGCGGCGTGGCGGTGCC
GAGGCTGACACCATCAAGCTGGTCAAGGTGCACGGAGGGACGACCGCAGACGTGATCTAC
TTCAGAGTCTGGGAGGCCGAAAAAGTGGCCTTCTTCAATAAGGTCCAACATCAGTTGGAC
ACCATCTTGTTTTTCGACGAAGCCAACACAACGGAAGCTATAAGCTGTATCAAAGAAGTC
TTGTGTGACCGTACATTGGACGGCCAGCCCCTGGCCGAGGACTCCGGCCTGCATGTCATA
GCCGCCTGCAACCCGTACCGGAAGCACTCTGAGGAGATGATCTGCCGTTTGGAGTCCGCT
GGTCTGGGCTACAGGGTTAGTGCGGAGGAGACGGCCGACAGGCTGGGCTCCATTCCGCTG
AGGCAGCTGGTGTACCGGGTGCACGCTCTGCCCCCGAGCCTGGTTCCTCTGGTGTGGGAC
TTTGGACAGCTGAGTGACACTGCGGAAAAGCTCTACATCCAGCAGATTGTCCAGAGACTG
GTCAACTCCATCAGCCTGGATCAAAACGAGACTCGCGTGATCATAGACGTCCTCTGCGCC
TCTCAGGGTTTCATGAGGAGAAGAGAAGACGAGTGCAGCTTTGTCAGCCTCCGGGACGTG
GAGCGCTGCGTGAAGGTTTTCAGGTGGTTCCACGCGCACAGCGCCATGCTCTTAGCGCAG
CTCAACTCCTTTCTCTCCAGGTCCAGCGCCAGCAAAAATCACATTGAGCGGAGAGACCCT
GTCCTCTGGTCCTTGATGCTGGCCATCGGGGTGTGTTACCACGCCTCTTTGGAAAAGAAA
GACTCGTATCGGAAAGCCATCGCCAGTTTCTTTCCGAAACCATATAACGACAGCCGGCTG
CTTCTGGACGAAATCACGCGGGTGCAGGATCTTTTTCTGGACGGCGTGCCTCTGAGGAAG
ACCATCGCCAAGAACCTGGCCTTGAAGGAGAACGTCTTCATGATGGTCGTCTGCATCGAG
CTGAAGATCCCGCTCTTCCTGGTGGGGAAACCCGGCAGCTCCAAGTCCCTCGCCAAGACC
ATCGTGGCCGACGCCATGCAGGGACCGGCCGCCCACTCAGATCTGTTCCGCAGCCTGAAG
CAGGTCCACCTGGTGTCGTTCCAGTGCAGCCCGCACTCCACCCCGCAGGGCATCGTCGGC
ACCTTCCGCCAGTGCGCCCGCTTCCAGCAGGGGAAGGACCTGCAGCAGTACGTCTCCGTG
GTGGTGCTGGACGAGGTGGGGCTGGCGGAGGACTCGCCCAAGATGCCCCTGAAGGCTCTG
CACCCGCTGCTGGAAGACGGGTGCATTGAGGACGACCCCGCCCCCCACAAAAAGGTCGGC
TTCGTGGGCATCTCCAACTGGGCTCTTGACCCTGCCAAGATGAACCGGGGTATCTTCGTG
TCGCGTGGCAGCCCCAACGAGAGAGAGCTCATAGAGAGCGCCAAGGGCATCTGCTCCTCG
GACAGCCTCGTCCAGGACCGCGTCCAGGGGTACTTCGCGTCCTTTGCTAAAGCCTATGAG
ACGGTGTGCCGGAGCCAGGACAAGGAGTTCTTCGGGCTTCGCGACTACTACAGCCTCATC
AAAATGGTCTTCGCCACAGCGAGGGCTTCCAATAAAAAGCCTTCCCCGCGAGAGATTGCG
CACGCCGTCCTAAGGAACTTCAGCGGCAAGGATGGCATCCACGCTCTGGACATCTTTCTG
GCCAATCTGCCTGAGGCCTTGAGCTCAGAGGAAGTCAACCCGGTGCAGCTGATCAGACAG
AACATCTTCGGGCCCTCTCAGAAGGGG---------------CCGGGCGGACAGCTGGAA
GACGGCGAGTCCCGTTACTTGCTCGTGCTGACCAAAAACTACGTGGCGCTGCAGATCCTG
CAGCAGACCGTCTTCGGGGAGGACCAGCGGCCGGAGATTATTTTCGGTTCTGGTTTCCCC
AAGGACCAGGAGTACACCCAGATCTGCAGAAACATCAACCGCGTGAAGATCTGCATGGAA
ACGGGCAAGATGGTGGTGCTTCTCAACCTGCAGAACCTCTACGAGAGCCTCTACGACGCG
CTCAACCAGTACTACGTGCACCTCGGCGGCCAGAATTACGTGGACCTCGGTCTGGGGACC
CACCGTGTCAAATGTCGGGTTCACCCCAACTTCCGCCTGATAGTCATCGAAGAGAAAGAG
GTCGTGTACAAACACTTCCCCATCCCCCTCATTAACCGGCTGGAGAAGCACTATCTGGAT
ATCAACACGGTGCTGGAGAGATGGCAGAAGAACATCGTGGAGGAGCTCCGTGCGTGGGTG
GAGAAGTTCGTCAGTGTCAAAGCAGAGCAGTTCCTGAACAGGCACAAATACAGCCCCTCT
GACGTCTTCATCGGCTTCCACTCGGACGCCTGCGCCTCCGTGGTGCTGCAGGTCATAAAG
AGGCAGGGTCCCCAG---GCCTCGACGGAGGAACTTTACCAGCAGGTGTCTCGGGAGGCC
AAGTGGATTCTGCTGAACTGCGCCACACCCGACGCTGTCGTCCGGCTGAGCGCCTCTTTG
CTGGACTCGTTCACGGCGGAGTCGCTGGCACATGAGTACTTCCACAAACAGAAGCACAAC
TCCTTTGCAGATTTCCTTCAGGGGCACCTGCAGGACACAGACCCGGCGTGCCACACTGTC
TTCACAGAGATCACCACTTTCTCCAGGCTGCTAACAAGTCACGACTGTGAAATTTTACAA
TCGGAGGTCATGGGCGGGGCTCCAAAACCCACACTCCTGTGGCTGCAGCAGTTCGACACT
GAGCTCTCATTCCTCAAAGAAGTCCGAAACTGTTTAACGAACACAGCCGAATGTAAAATC
CTCATTATTCAGACAGACTTTGAAGATGGAATCCACAGCGCCCAGCTCATCGCCTCAGCT
AAGTACTCTGCTATAAATGAAATCAACAAAATACAAGACAGTGGGGACCGTATCTTCGTC
TATTTCATCACCAAACTGTCGCGGATGGGAAGTGACACAGCCTATGTGGGCTTCCATGGA
GGGCTGTGGCAGGCTGTGCACATCGACGACCTCCGGAGATCCGCCGTCATGGTTTCGGAT
GTGACCAGGCTGCAGAGTGTCACCATCAGCCAGCTGTTCGCACCTGGA---------GAG
TTGGGCTCGGGACACTGGGCGGAAGACGGCTGTGAGGAGGCGATGGAAACGGAGGCCAGC
ACGTCGGGGTCGGTG---------------------------GCGGAGGAGGCCATGGAA
ACAGAGAGCTCTGAAAAGGCGGACGAGGAGACGTCTGGGCTCGGAGGCGGTGATGGGCAG
ATCCTGGACACCACCAGGCTGCTGAGGAGCTGTGTGCAGAGCGCCGTGGGCATGCTCAGG
GACCAGAACGAGAGCTGCACGCGCAACATGCGGAGGGTGGTGCTCCTCCTGGGCCTCTTC
AACGAGGACGGCGCGGGCAACGCCTCTTTCTTGCAGGTATCCAAGATGCGCCTCAATGTC
CTTTTAAAGAAGCAAGAAGACAGCCAGTTCCACCTTCTGAAGGAGTGGGTGGCGAGGGAA
GCCTCCAACCAGGACGCCCTCCAGGAGGCGGGCACATTCAGGCTTACGCTCTGGAAGCGG
GTACAAGGTGCTGTGACCCCCCTGCTGGCGAGCATGATCTCCTTCATCGACAGAGACGGC
AACCTTGAGCTACTGACCAGGACAGGGACTCCGCCCTGGGCAAGAGACCTTTGGATGTTT
ATTTTCAGTGACACGAAGCTCCTGAACATTCCTCTTGTGATGAATAACTCGAGACGTCAA
GGTGAGATGGCCTACATCGTGGTGCAGAACCACATGAACCTTTCAGAGAACGCTTCCAAC
GACGTCCCGTTCAGCTGGAGAATCAAGGACTATCTGGAGGAGCTGTGGGTCCAGGCTCAG
TACCTCACGGATGCGGAAGGACTGCCAAAGAGGTTCGTGGAAATCTTTCAGCAGACTCCT
CTGGGCAGGTTTCTTGCCCAGCTTCGTGGAGAACAGCAGCAGGAACTTCTTCAGTGTTAC
TCCAAGGACTTCATCCTCTTGACCATGCGCGTGTCAACGTGGGAGGAATTAAAGTTTCTG
CAGATGGCTCTGTGGTCCTGCGTCCGTGAACTAAAAGTGGCGTTAGAAGTGCCTGAGGAA
GAGGTTTCCCTGCCATGGGTGCACCTGGCCTACCAGCGTTTCAGAAGCCGGCTGCAGAAC
TTCTCTAGAATCCTGACCATCTATCCCCAGATTCTCCGCAGCCTGATGAAAGCCTCTCGA
AACCACGAGCTGGCTGGACGTGAGATGACCCTGGACGCGTTTGCCGCAATGGCCTGCACA
GAGATGCTGACGAGAGACACCCTGAAGCCCAGTCCCCAGGCGTGGCTACAGCTAGTGAAG
AATCTTTCCATGCCGCTGGAACTCATCTGCTCCGATGGGCACATGCAAGGCAGCGGGACC
CTGGCCCAGGCTGTCATCAGGGAAGTCAGAGTCCACTGGAGTCGGATTTTCTCCACTGCG
CTCTTTGTGGAGCACGTGCTCCTGGGAATTGAGAGCCAGGTCCCCGAGTTATGCAGGCTG
GTGACCGAGCACGTCCTCTTACTAGACAAGCGTCTTCGAGAGAACTCTGACATCAAGACC
CACAGGCCTTTTGAGGCCGTGATGAGCACTCTCTGTGAATGTAAGGACACAGCCAGCAAG
ACCTTCAGCAGGTTTGGGGTCCAGCCATGCCCCATCTGCCTGGGAGACGCACAGGACCCC
GTCTGTCTGCCCTGCGACCACGTGTACTGCCTGCGCTGCCTAGAAGCCTGGCTGGTGTCG
GGGCAGATGATATGCCCCTTCTGTTTAACCGCCCTGCCAGACAAATTCTCTCCAACTGTT
TCCCAAGAGCACAGGGAAGCCATTGAAAAGCATGCCCGCCTCCGGCAGATGTGCAACAGC
TTCTTCGTAGACCTGGTGTCCACCATGTGCTTCAAGGACAATGCCCCACCTGAGAAGGAA
GTGATCCACAGCCTGCTCTCTCTGCTGTTTGTCCAAAAGGAGCTCTTAAGAGATGCCCCC
CAGAGACACCGCGAACACACCAAATCCCTCTCTCCATTTAATGACGTGGTGGATAAGACT
CCTGTCATCCGCTCGGTGATACTGAAGCTGCTTCTCAAATACAGCTTCGATGATGTAAAA
GATTATATTCAGGACTACTTGACCCTGTTAAAAAAGAAAGCATTCATCATTGAAGATAAA
ACTGAACTGTACATGCTGTTTATCAACTGCCTGGAGGATTCAATACATGAGAAGACCAGT
GTTTGCTCCAGAAACGATGAACTGAACCACCTGAGAGAGGAAGGTGTTTTCCTTAAGACA
TATTCTCCAGTGCGACGTGGCCGAGAGCCTGCCCACGAGGCCTCAGTGGAATACCTGCAG
GAGGTGGCCCGGATCCGCCTCTGCCTCAACAGGGCTGCGGATTTCCTCTCGGAGCCCCAG
GGAGGCCCAGAGATGGCGAAGGAGAAGGAGTGCTACCTGCGGCAAGTCAAGCACTTCTGT
ACCCGCGGCGAGAACGACTGGCACCGGGTGTACCTGGTGCGGAAGCTCAGCAGCCAGCGG
GGCATGGAGTTCGTGCAGGGCCTCTCCAAGCCGGGCCATCCGTGCCAGTGGGTGTTTCCC
AAGGAAGTCATCGACCAGCAG---------AAGGACCACCCAGGCCAGATGGATTGGTAC
TTAGTGTACGGCAATGAATACAAGGCTCTCCGAGATGCTGTGGCCAAAGCTGTCCTCGAG
TGCAAGCCGCTGGGCACTGAGACTGCTCTGAAGGCCTGCCGGACCCCCAGAGCCCTGCAG
GCAGTCCACTTCCTGTTGGCACTGTTTAGAGAGGTGGCTGTTCTGTACAGATCGCACAAC
GCGAGCCTCCACCCCACACCAGAGCAACGTGAAGCTGTGAGGCAGTTCATTGGCGAATGC
AAGATCCTTTCATCTACTGCTGTCAGGCACTTTGCAACATCTCTCGTGGACAATTCGCTG
CCATTGTTGAGGGCAGGCCCCAGTGACAGCAGCCTTGAGGGCACAGTGACAGAAATGGCC
ATTCATGCTGCAGTCGTCTTTCTGTGCGGACAGAATAAAGTCTTGGAACCCCTAAAGAAT
CTGGCCTTCTCTCCAGCCGACATGGCGAATGCTTTTCTCCCAACCATGCCTGAAGACTTG
CTGGCTCAAGCTAGGACATGGAAAGGTCTGGAGGGAGTCCACTGGTACACTTGTCCCAAT
GGCCATCCTTGCTCCGTGGGAGAGTGCGGCAGGCCGATGGAACAGAGCGTATGCGTTGAC
TGTCACGCACCGATCGGAGGCATTAACCACAGACCTCGGGACGGCTTTCAAAGGGTCAAC
AACTGTGTCGACAGAACACAGACCGGCCACGTGCTAGGCAACCCACAGCAGAGAGACCTG
GTGGTGACGTGTGACCGAGAGCTGCCCCCACTGGTCTTCATACTTATCCGGCTACTCACT
CACTTGGCTCTGCTTCTGGGAGCTGCCCAGAGTCCCCAGGCTCTGATGAACATCATTAAG
CCTCCAGTGAGGGATCCACAAGGCTTTCTGCAACAGCACATCCTGAAGGACTTGGAGCAG
TTGACCAAGATACTGAGACACAGTGCCGATGAGACCACCAGTGTGGTCCACCTCGTCCTG
CGCGGGCTTCTCCAAGAGGGGAACCAGCTCTCTGGCAAGAGGCTTTTAAATTTTGACACA
AGACTGTCAACTAAAGAAATGAGGAACAACTGGGAAAAGGATGTCGCGGCTGTGATTTCA
CCTGAACTGGAGCATCTAGAGAAAACCCTTCCCACCATTAATATTCTGATCAGCCAAGAC
AAGCGTATCAGCTCTAACCCTGTGGCCAAAATAATATATGGTGACCCAGTGACCTTCCTG
CCCCACCTGCCCCGGAAAAGTGTGGTCCATTGCTCTAAGATTTGGAGCTGCAGGAAAAGA
ATTACAGTTGAGCACCTCCAGCACATCGTGGAACAGAAAAATGGCAAAGAAAGTGTGCCC
ATCCTCTGGCACTTCCTGCAGAAGGAAGCAGAGCTGAGGCTGGTGAAGTTCCTGCCTGAG
ATTTTGGCCCTGCAAAGGGGGCTAGTGAAGCGGTTCCAGAACGTCCCGCAGGCTGAATAC
CGCTCTATCAGAGGCTTCATCAACAGCCACAGTTCAGATGGGCTAAGGCAGCTACTGCAG
AACAGAATCACCATCTTTCTGTCAACATGGAACAAACTGAGAAGACCGCTTGAGACGAAT
GGTGAGATCAACCTACCTCCAGAGTACTGCAGCACAGACTTGGATCTGGACGCTGATTTT
GAGATCCTTCTGCCACGTCGACGGGGCCTGGGCCTCTGTGCTACCGCTCTCGTCAGCTAC
TTGATTCGCCTACACAATGAAATCGTCTACGCGGTGGAAAAACTCTCCGAAGAAAATAGC
AGCTATTCCGTGGATGCCTCCGAGGTCACTGACCTGCACGTCATCAGCTACGAAGTGGAG
CGGGACCTGACCCCGGTGATTCTCTCCAACTGCCAGTACCAGGTGGAGCAGGGCAGGGAG
ACCCTGCAGGAGTTCGACCTGGAGAAGATTCAGCGGCAGATCATCAGCCGCTTCCTCCAG
GGCAAGCCCCGGCTGAGCCTCAAGGGAATACCCACCCTGGTATACAGACACGACTGGAAC
TACGAACATCTCTTTATGGACATCAAGAACAAAATGCCACAGACCTCCCTCCCCAGCTCA
ACCCTCAGTGCCATCAGTGGACAGCTGCAGTCCTACAGCGATGCCTGTGAAGCACTGTCT
GTCATAGAAGTCACTCTGGGGTTCCTGAGCACAGCGGGCGGGGATCCAAACATGCACCTG
AACATGTATATTCAAGATGTCCTGCGGATGGGCGATCAGACGGCGCAGGTGTTACAGGCC
CTAAACAGATGCCAGTTAAAACACTCCATTGCCCTCTGGCAGTTCCTGTCTGCTCATAAG
TCTGAACAGCTGCTGCGACTGCAGAAGGAACCATTTGGGGAAATCAGTTCGAGGTACAAA
GCAGATCTGAGTCCGGAAGATGCTAAGCTCCTCGGCACATTCCTGAATCAGACTGGCCTA
GACGCCTTCCTGCTAGAGCTGCACGAAATGATGGTCTTGAAACTAAAGAACCCCCAAACC
------GAGGGGAGCTTCAACCCTGAGTGGAGCCTGAGAGACACTCTGGTAAGTTACATG
GAAACTAAAGAAAGTGAAATTCTTCCTGAAATGGAATCTCATTTCCCAGAAGAGATACTG
CTCGCCAGTTGTGTCTCAGTGTGGAAAATAGCTGCTGTCCTGAAACGGGATCGGCAAATG
AGA
>white-tufted-ear_marmoset_RNF213_ORF_XM_035301996_ORF
ATGGAGTGTCCTTCGTGCCAGCATGTCTCCACGGAGAAATCTCCCAGGTTCTGCAGCCAG
TGTGGAGAGAGGCTGCCTCCTGCAGCCCCTGTAGCAGATTCTGAGAACAATAACTCCACA
GTGGTGTCGGCCCCGGAGGGAGAGATGGAGTGTGGGCAGGAGCTGAAGGAGGAAGGGAGC
CCGTGCTTGTCCCTGGGCTCAGAGGGTTGGCAAGAAAACCCAGAAGAGCCCTGTTCTGAT
GCCTCCTGGACTGTCCAAAGAAGCAAAAAGAAGAAGAGGAAGAAGAAAAATCATCCAAAC
GACTCCGCTTCCTCAGAGCTGGCTTCCTTGCCCCCGTCTCCTGCCAGCCCCTGTCATCTG
ACTTTGCTTTCAAACCTGGGGCCTCAG------GACACAGCCCTGCCCCACAGCCAAGCC
CAGCAGAGTGGCTCGACTGGCCAGCCCAGCCAGCCCCCAGGAACAGGCAGCATGCCACTG
GAGAGCAATGGCTCCTATGTGCCTACCGAGGTTGGTGACAGCACCCTGCAGGCTCAGGCT
TCAGGAGAGGCAGGAGCAGCCACGGGAGGCAGGACTCAGAGCAGCCCCCAGCCTCAGGAC
CACACGGAAGGGGAGGACCAGGACGCCTCCATCTCCTCTGGGGGCAGAGGCCTTTCCGAG
GAGGGGGCTGGTCCCCCCACCTCTGCTGGTGAAGGCCATTCTGGGACTGAAGATGCCACC
CAGGAGCTCCTGTTGCCTGAGTCCAAAGTGGGCAGCTCTCAGCCCAGGACAGAACCGCAG
ACCACCAGGCAGCACACAGGGGCCCCAGCCTCTGGGGAAGGTGATGCGGCAGCTGAGCCA
GCCAATGCGGTTGAAGGGGCTGGA---------------AAGAGCCAGATGACAAAGCAG
CTGTCAGCGACCACTCCTGCTTTCGAAACACGCCGCCAGGAAACTGAGACCAAGACCAAG
ACCAAGGATGAGAAGGCTGCTGCTGGAGAAAAAGTCGGTAGAAACGAGCGAGGGGAGCCT
GAAGACCCTAAGAAGCCGGAGGGGAAGATCGGAAGT---GCAGTTGCCAGGAAAAAGGAG
---GAGCAAAAAAAACAGAAAGCGGGTGTCCAGGAAGTGAAGCCGAGCACGTTGAGCCCA
GGCGGAGGAGTCACCGTGTACTTTCACGCCATCATCTCTAAACATTTCTCATTCAATCCT
GACCACCATAAAGTCTTCATCAGAGGGGGAAAAGAACTCGGGGAGCCGGAATGGAACAGG
AATGTCTGTGAGCTGCACTGCACCAGAAACTTAAATCATGATGGCGTTCTTGTTGAAGGC
AGTGCCGTCATTTCCAAGAAGCACCTGGATAAATATATTCCTTATAAGTATGTCATTTTT
AATGACAAGGGCTCTACTGAGTATGAGTTCATCTATAAGCCCCCGCAGAAGGACGGGGAG
TACGTCAACCGCTGTCTGTACATAAAATCTTCCCTTCTGTTGGGCTCAGGAGACTGGCAT
CAGTACGATGACATAGTTTGTATGAAGCCTCCTGGGAAACTTTGGAAATTAGTGAGCCAC
TTCACAGACGGGGTGAGGAAGAATGTGGTGAAGGGGAAGCAGATTGCCTCCACGGTCATG
CTGGACAGCATCTTCAGCATCCTGCAGACCTGGGACACCATCAATCTGAACAGCTTCTTC
ACCCAGTTCCAGCAGTTTTACTTTGTCATGCGAGAGCCTATGATTTATGAAGGACATCCG
CAGTCGTGGACCGCTTTGCAGTATGGGGAGAAAGAGGTGAAGAAAGACCTGTGGGACTAT
CTGAAAAAGCAGATGGCACCATTTCTGGACAGA---AGTGGGAACTCTTTGCCTGAAGAC
TGCCCAGTGAGGAGCAAATTGAAAATGGGCCTGATTGTCCTTTTTATAGTGGAAAAGTTT
GATTTTTTCTTACCAGAAGACGAGTTGGACACCATGTGTCACCTCCTGGCCTCAGATGCC
AGCTCACTGGATGAGCTTCATGATGACCTAGGCCACGTCCTTAGGACAGCTCAGGGGTGG
CATGAGTACCTGATGAAACTGTGCCTGAGGTGCATAGACCGAAGGCGGTGTCTTTGGTTG
GGCACCCTGCCTGTCCTACACTGCTATAAGGAGCCGGCTCCACGGCCCAAGGACGCCTGG
AGCCAGCCTGAGGATGTCTGGGCTGCCCTGGAAGGAATCCCCTTCTCACAGTGGCGGGAA
CAAATGCTAGACCCG---------------AGTTCATTACTTCAGTTGATGGACAGTAAG
AGGCATTTGCTGAACGTCGACGAACCTCTCTTCCGGTCCTGGTTTAGTCTGCTCCCTCTG
AGTCACCTGGCTCAGTATATGGAGAACTTCATTGAGCACTTGAGGCCTTTTCCTGCTCAT
GTCCTGGACTGCTTTCTGGGGACTTACTACCGGCTACAGGGACTTGAGGAAATCTCCTAC
CTGAATCGGGAGGAT------------------GTTCTGGGCATTTTAAAAATGCTGTTG
CACCTCTTGGACGCTTCCCAGGACAAGATTTCCAAGGAGGCCTTGTTACCCTCCTACCTG
ACTGTGTGCCTGAAACTCCATGAAGCTGTCTGCAGCATTATAAAGACACCGAAGTTTTAC
GAGCTGCTGGCCTTATCTGCTGAGATTGTCTGCAGGATGATTATAGTTCTACCTCTGCTG
GATTCTGCAGGACAGGGAGATGAAACTGGAAATAATTCAGTCCAAACAGTCTTCCAAGGG
ACCCTTGCCGTTACGAAAAGGTGGCTCCGAGCAGTTTTTACAAAGAACATGCTCGTATAT
TCGGGTGTTTCATTCACGTACTTTGAGGAAATTGAGGTCTGGAGGCGGCTGGTGGAAATC
CACTTCCCCATGGAGCATGGCTGGAAGGAGTCATTGCTGAGAGACATGGAAGGGAGGCTC
AAAAAGGAGATGCCTCTCTCCCAGATCACTGCCTACTGCAGTGCTCGCTGGGACACCGAC
GGCCTGGAGGACAGCGTGGCCAAGACCTTCGAGAAGTGCGTCATTGAGGCCGTGAGCTCA
GCCTGCCAGTCTCAGACCAGTATCCTTCAGGGGCTCTCTTGCCATGATTTGCGGAAATTC
AGCACCCTCTTATCTGCTGTGATCACCAAGTCCTGGCCTAGACACAATGGGGAAGCCGTG
GATGACTTGGATGAAGTTTTCAAGCACCTGCTCACGTGGGCAGATGTCAAGCATCTCTTC
AAATTGGGCAGAACTGATGAGAAAATAATAGCAAATATTACAGATGAAGGCAAGAAGTTG
ATGGCTACTGCTGACTCTGTGTTCATGAGAGTTGCCGATGATCTCCTGAGTGGAACGATT
TTAGTTGGACAACTGGAGCTGATTATGAAGCACCAAGATCGGTTTCTTGACATCTGGCAA
CTGAAGGAAGAAAGTCTTTTACCCCAGGAGGAAAACTGTGCTATGGATGAAGTATTGGAT
TGGAGAATAGAAGAACTGTTATTTCTAAGGAAGGAGGAAAGATTTGTTGACAGTCTCCTG
AAGATGTGTGGGATTGTGAAATCCCTGATACAAGTGGACTTTGGAGAGCTTGCAATAAGA
CACTCACAAGACCTCAGCAGTAAAAGATTAGACGAAGTTGTGACAGTGAGACTGTCCTCC
TTCCCAATCTCAGAGAGGACAACGCATTACAACCTGAGCCCTCAGCTCCAAGCAATGGCT
GGAAAGATCGACTTGCTCAGAGACAGCCACATCTTCCAGATCTTCTGGCGGGAAGCCGCA
GAGCCTTTTGGTGTGCCTGAGGAGGAACGGGAAGCCGTGGAGCTTCCGAGTGAGCTG---
GAAGAGTCAGAAAGGCAGATGCTTCTGATTGAAGAGGTGCATGACTATTTGTATCTTCCC
TCTTACAGAAGGTTCATAAGACTGTACCAGGATCTAAAGTCGGGAGAGGTCACCCTTGCA
GAGATCGACGTCATCTTCAAGGACTTTGAGAATAAATACGAGGACCTGGCTTTAGAACTT
AAGACCATGGGGACTGTGGACAAACAGGACCCGAGCAACTGGGTCAAGGAGCGAGTGGAA
CAGATCAAGGAGTACCATCACCTGCACCATGCTGTCCACGCAGCCAGGGTCATCCTGCAG
GTCAAAGAGAGTTTGGGACTGACTGGTGACTTCAGTGTTCTCAACACTTTAGTAAACTTT
ACTGATAACTTCGATGACTTTTGCCATGAAACACTGGACCGGATCAACCAGGAGCTCATC
CAGGCCAAAAAGCTGCTCCAGGACATCAGTGAGGCCCGGTGTGAGGCGCTCAAGGCTCTG
TCCCTGAGAAAAGAGTTCATCTGCTGGGTCCGGGAGGCTCTTGGAGGCATCAACGAGCTG
AAGGTGTTTGTGGACCTGGCCTCCATCTCAGCAGGGGAGAACGACATTGATGTGGACCGG
GTGGCCTGCTTCCATGACGCCGTGCAGGGCTACGCATCCCTGCTGTATAAGCTGGACCCC
AGGGTGGGCTTCAATAGATTCATGAAGCATCTGAAAGAGCTGTGGAAGGCTCTGGACAAT
GACCAGCACCTGCCCAGGAAACTGTATGACTCTGCCAGGAACTTGGAGTGGCTGAAGAAT
GTGAAGGAGAGTCATGGGTCTGTGGAGCTCTCATCCCTGACCCTGGCCACGGCCATCAAC
CAAAGAGGCATCTACGTGATCCAGGCACCCAAAAGTGACCAGAAGATTTCCCCAGACACG
GTTCTGCACTTGGTCCTTCCCGAGGGCTCCAGCAGCCATGAGGAGTCACGAAAGTACTCT
TTAGAGGAGCTGAAGGAGCTTTTGAACAAGCTGATGCTGATGTCTGGCAAGAAGGATCAC
AACAACGTGGAAGTGGAGCGGTTTCAGGAGGTCTTCTGCAGTGTGCAGAGGCTCAGCAAG
GCCTTCATCGACCTGCACTGTGCTGGGAATATGCTGTTCCGGACCTGGGTCACCAGGGTC
TACTGCTCCCCCAACCAGGATGTATCCCTCCTGATGGACTTTGGCTTGGAGCTGGGGATG
AAGCTTGAGGAGGGTGGAGATGTCACTGAGGTGCTGGAAGCCGTCTGCAGGCAGATGGAG
CACTTCCTCGATAGCTGGAAGAGATTTGTGACCCAGAAGCGCATGGAGCACTTTTACCTC
AACTTCTACACAGCAGAGCAGCTGGTTTACCTGAGCACCGAGCTCAGGAAGCAACCCCCC
AGTGACGCCGCCCTCATGATGCTGTCCTTCATCAAAAGCCACTGCACGCTGAGGGATGTC
TTAAGGGCCTCTGTGGGGTGCGAGAGTAAGGCTGCCAGGCACCACGTGAGGACAGTGATG
GAAGAACTCCCTCTGATGCTCTTCTCTGAGTCCCGCCTGGTGGACAAGGTGAAGGTCATC
ATGGAGCAGTTCATGGGGTGCCTTCCTGCCTTCCTGCCTGACTGCCTCGACCTGGAGGCC
CTTGGCCACTGTCTGGCTCACCTGGCAGGGATGGGCGGGCCTCCTGTGGAGCGCGTTCTC
CCGAGAGGCCTGCAAGTCGGCCAGCCCAACCTCGTCATCTGTGGCCACTCGGAAGTGTTG
ACAGCTGCCCTGGCCGTCTACATGCAAACCCAGAGCCAGCCCCTGCCCACCTACGATGAG
GTGCTGCTCTGCACCCCGGCAACCACCTTTGAGGAGGTAGCGCTGCTGCTGCGCCGCTGC
CTGACCCCGGGCTCTGGCGGGAACAAGATCTACAGCCTGCTGTTCGCCGATCAGCTGAGC
TACGAGGTGGCGCGCCAGGCAGAGGAGCTCTTCCAGAAACTGCACACCCAGCAGCACCGG
GAGGACTACCAGCTCGTGATGGTCTGCGATGCTGACGGGGAGCACTGCTACCTCCCCTCA
GCCTTTAGCCAGCACAAGGTCCTTGTCACCCCCCAGGAATCCCTCGAGGCCATCCAGGCC
TACCTGGCATGTCACTACCGGGTCCCGGAGCAGACCCTGTCAGCGGCGGCCGTGTTCAGG
GACCGGCTGTGTGTTGGGATCGTGGCCTCGGAGCGAGCAGGTGTTGGAAAGTCTCTCTAT
GTGAAGAGGTTGCATGAGAAAATGAAGGTGCAGTTACGTAGGGAAAAGGTGCCTCTGAAA
ACCATTCGACTGATCGACCCTCAGGTGGATGAGAGCCAAGTCCTGGGTGCCCTCCTGCCC
TTCCTGGACGTGCAGTATCAGAAGGTCCCCATGCTCTTTCACCTGGACGTGACCTCCTCG
GTGCAGACTGGAATTTGGGTGTTTCTTTTCAAGCTCCTCATTTTACAATACCTAATGGAT
ATAAATGGGAAAATGTGGCTTCGGAGCCCCTGCCATTTGTACATCATCGAAATCCTGGAA
AGGAGGACTTCAGTGCAGTCCAGGAGGCCTTCAATGCTGCGGACACGTGCCCCCCAGTTC
AGTTTTCTTGACATCTTTCCAAAAGTCACCTGCAGGCCTCCCAAAGAGGTGATTGACATG
GAGCTGAGTCCCCAGAGGAGTGACACCGAGCCTGGAATGGATGAGTGGGAGTTCTCCAGC
GAGGCTTTCCAAAGACCTTACCAGTATTTAAAACGGTTCCATCAAAACCAAAACCTAGAC
AAGTTTCAGTACCAAGAAGGCTCTGTCGAAGGCACTCCGGGGGAATGCCTGCAGCACTTC
CTGATTTACTGTGGGGTTATCAACCCATCCTGGGCAGAGCTTCGGAACTTTGCCCGGTTC
CTAAATTATCAGCTCAGAGATTGTGAGGCCTCTCTCTTCTGCAATCCGAGTTTCACTGGA
GACACACTGAGGGGCTTCAAGAACTTTGTGGTGACCTTCATGATCCTTATGGCAAGAGAT
TTTGCCACACCAACACTCCACACCTCTGACCAAAGCCCGGGGAAGCACATGGTCACCATG
GATGGGGTCAGGGAAGAGGACCTGGCTCCCTTCTCTCTCCGGAAGAGGTGGGAGTCGGAG
CCTCACCCATACGTTTTCTTCAACCATGACCACACCTCCATGACGTTCATAGGCTTCCAT
CTCGAGCCCAACAGCCACGGCGGTGTCGACGCCATCAATCACTTGACGAGGGAGGTCATC
AAGAGAGACGTCATGACCGTGGACCTGTACGAGGGGCTGCTGCTGCAGAGGGTGCCCTTT
AATGTTGACTTTGATAGACTGCCCAGACACGAGAAACTTGAGAGGCTCTGCCTGGCCCTA
GGGATCCAATGGGCCATCGACCCTGACGACACGTATGAGCTCACGACAGACAACATGCTG
AAGATCCTTGCCATCGAGATGCGCTTCCGGTGCGGGATCCCCGTTATCATCATGGGAGAA
ACCGGCTGTGGGAAAACCAGGCTGATTAAATTCCTTAGTGACCTGCGGCGTGGCGGTGCC
AATGCTGACACCATCAAGCTGGTCAAGGTGCACGGAGGGACGACTGCAGATGTGATCTAC
TCCAGAGTCTGGGAGGCCGAAAACGTGGCCTTCTCCAATAAGGTCCAACATCAGTTGGAC
ACTATCTTGTTTTTCGACGAAGCCAACACCACAGAAGCTATAAGCTGTATTAAAGAAGTC
TTGTGTGACCGTACAGTGGACGGCCAGCCCCTGGCCGAGGACTCCGGCCTGCATATTATA
GCTGCTTGCAACCCGTACCGGAAGCACTCTGAGGAGATGATCTGCCGTCTGGAGTCAGCT
GGTCTGGGCTACAGGGTTAGTGCGGAGGAGACGGCTGACAGGCTGGGCTCCATTCCGCTG
AGGCAGCTGGTGTACCGGGTGCACGCTCTGCCCCCGAGCCTGATACCTCTGGTGTGGGAC
TTTGGACAGCTGAGTGACACTGCGGAAAAGCTCTACATCCAGCAGATTGTCCAGAGACTG
GTTGACTCCATCAGCCTGGATCAAAACGAGACTCGCATAATCATAGACATCCTCTGCGCT
TCTCAGGGTTTCATGAGGAGAAGAGAAGATGAATGCAGCTTTGTCAGCCTCCGGGACGTG
GAGCGTTGCATGAAGGTTTTCAGGTGGTTCCACGCGCACAGCGCCATGCTCTTAGCACAG
CTGAACTCCTTTCTCTCCAGGTCCAGCGCCAGCAAAAATCACATTGAGTGGAGACACCCT
GTCCTCTGGTCCTTGCTGCTGGCCATCGGGGTGTGTTACCACGCCTCTTTGGAAAAGAAA
GACTCATATCGGAAAGCCATCGCCAGGTTCTTTCCGAAACCGTATAACGACAGCCGGCTG
CTTCTGGATGAAATCACGCGGGTGCAGGATCTTTTTCTGGATGGCGTGCCTCTGAGGAAA
ACCATTGCCAAGAACCTGGCCTTGAAGGAGAACGTCTTCATTATGGTCATCTGCATCGAG
CTGAAGATCCCCCTCTTCCTGGTGGGGAAGCCCGGCAGCTCCAAGTCCCTTGCCAAGACC
ATCGTGGCCGACGCCATGCAGGGACCGGCTGCCCACTCGGATCTGTTCCGCAGCCTGAAG
CAGGTCCACCTGGTGTCATTCCAGTGCAGCCCGCACTCCACCCCACAGGGCATCATCGGC
ACCTTCCGCCAGTGTGCCCGCTTCCAGCAGGGGAAGGACCTGCAGCAGTACGTCTCCGTG
GTGGTGCTGGATGAGGTGGGGCTGGCGGAAGACTCGCCCAAGATGCCCCTGAAGGCTCTG
CACCCGCTGCTGGAAGACGGATGCATTGAGGATGACCCCGCCCCCCACAAAAAGGTCGGC
TTCGTGGGCATCTCCAACTGGGCTCTTGACCCTGCCAAGATGAACCGGGGTATCTTTGTG
TCGCGTGGCAGCCCCAATGAGAGAGAGCTCATAGAGAGCGCCAAGGGCATCTGCTCCTCG
GACAGCCTTGTCCAGTGCCGCGTCCAAGGGTACTTTGCGCCCTTTGCCAAAGCCTATGAG
ACGGTGTGCCGGAGCCAGGACAAGGAGTTCTTCGGGCTTCGCGACTACTACAGCCTCATC
AAAATGGTCTTCGCCACAGCAAGGGCTTCCAATAAAAAGCCTTCTCCACGAGAGATTGCA
CATGCTGTTCTAAGGAACTTCAGTGGCAAGGATGACATCCACGCTCTGGACATCTTTCTG
GCCAATCTGCCTGAGGCCTTGAGCTCAGAGGAAGTCAACCCGGTGCAGCTGATCAGACAG
AACATCTTCGGGCCCTCTCAGAAGGGG---------------CTGGGCGGACAGCTGGAA
GACGGCGAGTCCCGTTACTTGCTTGTGCTGACCAAAAACTACGTGGCACTGCAGATCCTG
CAGCAGACCGTCTTTGGGGAGGACCAGCAGCCGGAGATTATTTTTGGTTCCGGTTTCCCC
AAGGACCAGGAGTACACCCAGATCTGCAGAAACATCAACCGTGTGAAGATCTGCATGGAA
ACGGGCAAGATGGTGGTGCTTCTCAACCTGCAGAACCTCTACGAGAGCCTCTACGATGCG
CTCAACCAGTACTACGTCCACCTTGGTGGCCAGAATTACGTGGATCTTGGTCTGGGGACC
CACCGTGTCAAATGTCGGGTTCACCCCAACTTCCGCCTAATAGTCATTGAAGAGAAAGAG
GTCGTGTACACACACTTCCCCATCCCCCTCATTAACCGGCTGGAGAAGCACTATCTGGAT
ATCAACACGGTCCTGGAGAAATGGCAGAAGAACATCGTGGAGGAGCTCCGTGCGTGGGTG
GAGAAGTTTGTCAACGTCAAAGCAGAGCAGTTCCTGGACAGGCACAAATACAGCCCCTCT
GACGTCTTCATCGGCTACCACTCGGACGCCTGTGCCTCCGTGGTGCTGCAGGCCATAAAG
AGGCAGGGTCCCCGG---GCCTTGACGGAGGAACTTTACCAGCAGGTGTCTGGGGAGGCC
AAGTGGATTCTGCTGAACTGCGCCACGCCCGACGCTGTTGTCCGGCTGAGCGCCTCTTTG
CTGGACTCGTTCACTGCGGAGTCGCTGGCACATGAGTATTTCTACAAACAGAGGCACAAC
TCCTTTGCAGATTTCCTTCAGGAGCACCTGCAGGCAACAGACCTGGCGTGCCATGCCACC
TTCACAGAGATTACCACTTTCTCCAGGCTGCTAACAAGTCACGACTGTGAAATTTTACAA
TCGGAGATCACGGGCGGGGCTCCAAAACCCACACTCCTGTGGCTGCAGCAGTTTGACACT
GAGCTCTCATTCCTCAAAGAAGTCCGAAACTGTTTAACGAACAGAGCCAAGTGTAAAATC
CTCATTATTCAGACAGACTTTGAAGATGGAATCCATAGTGCCCAGCTCATCGCCTCAGCT
AAGTACTCTGCTATAAATGAAATCAACAAAATACAAGACAGTGGGGACCGTATCTTTGTC
TATTTCATCACCAAACTGTCCCGGATGGGAAGTGGGACAGCCTATGTGGGCTTCCATGGA
GGGCTGTGGCAGGCTGTGCACATTGATGACCTCCGGAGATCCACTGTCATGGTTTCGGAT
GTGACCAGGCTGCAGAGTGTCACCATCAGCCAGCTGTTCGCACCCGGA---------GAG
TTGGGTTTGGGACACTGGGTGGAAGACGGCGGTGAGGAGGCGATGGAAATGGAGGCTAGT
ATGTCGGGCTCAGTG---------------------------GCAGAGGAGGCCATGGAA
ACAGAAAGCTCTGAAAAGGCGGACAAGGAGACGTCTGGGCTTGGAGGCGGTGATGGGCAG
ATCCTGGATACCACCAGTCTGCTGAGGAGCTGCGTGCAGAGCGCCGTGGGCATGCTCAGG
GACCAGAACAAGAGCTGCATGCGCAACATGCGGAGGGTGGTGCTCCTCCTGGGCCTCTTC
AATGAGGACAGTGCAGGCAATGCCTCTTTCTTGCAGGTATCCAAGATGCGCCTCAATGTC
CTTTTAAAGAAGCAAGAAGACAGCCAATTCCACCTTCTGAAGGAGTGGGTGGCAAGGGAA
GCCTCCAACCAGGACGCCCTCCAGGAGGCAGGCACATTCAGGCACACACTCTGGAAGCGG
GTACAAGGTGCTGTGACCCCCCTGCTGGCGAGCATGATCTCCTTCATCGACAGAGACGGC
AACCTTGAGCTACTGACCAGGACAGGGACTCCGCCCTGGGCAAGAGACCTTTGGATGTTT
ATTTTCAGTGACAAGAAGCTTCTGAACATTCCTCTTGTGATGAATAACTCGAGACGTCAA
GGTGAGATGGCCTACATCGTGGTGCAGAACCACATGAACCTTTCAGGGAGTGCTTCCAAT
GATGTCCCGTTCAGCTGGAGAATCAAGGACTATCTGGAGGAGCTGTGGGTGCAGGCTCAG
TACCTCACGGATGCAGAAGGACTGCCAAAGAGGTTCGTGGAAATCTTTCAGCAGAATCCT
CTGGGCAGGTTTCTTGCCCGGCTCCGTGGAGAACAGCAGCAGGAACTTCTTCAGTGTTAC
TCCAAGGACTTCATCCTCTTGACCATGCGCGTGTCAACGAGGGAGGAATTACAGTTTCTG
CAGATGGCTCTGTGGTCCTGCATCTGTGAACTAAAAGTGGCATTAGAAGTGCCTGAGGAA
GAGGTTTCCCTGCCATGGGTGCACCTGGCCTACCAGCATTTCAGAAGCCGGCTGCAGAAC
TTCTCCAGAATCCTGACCATCTATCCCCAGATTCTCTGCAGCCTGATGGAAGCCTCTCAA
AACCACAAGCTGGCTGAACGTGAGATGACCCTGGACGTGTCTGCCGCAATGGCCTGCACT
GAGATGCTGACGAGACACACCCTGAAGCCCAGTCCCCAGGCGTGGTTACAGCTAGTGAAG
AATCTTTCCATGCCACTGGAACTCATCTGCTCCGATAGGCACATGCAAGGCAGTGGGACC
CTGGCCCAGGCTGTCATCAGGGAAGTCAGAGTCCACTGGAGTCGGATTTTCTCCACTGCG
CTCTTTGTGGAGCACGTGCTCCTGGAAATTGAGCGCCAGGTCCCTGAGTTATGCAGGCTG
GTGACGGAGCACGTCTTCTTACTAGACAAGCGTCTTCGAGAGAACTCTGACCTCAAGACC
CACAGGCCTTTTAGGGCCGTGATGAGCACTCTCTGTGAATGTAAGGAGAGCGCCAGCAGG
ACCTTTACCAGGTTTGGGGTCCAGCCATGCCCCATCTGCCTGGGAGACGCACAGGACCCC
GTCTGTCTGCCCTGCGACCACGTGTACTGTCTGCGCTGCCTAGAAGCCTGGCTGGTCTCG
GGGCAGATGATGTGCCCCTTCTGTTTAACTGTCTTGCCAGACACATTCTCTCCAACTGTT
TCCCAAGAGCACAGGGAAGCCATTGAAAAGCATGCCCGCCTCCGGCAGACGTGCAACAGC
TTCTTCGTAGACCTGGTGTCCACCATGTGCTTCAAGGACAATGCTCCGCCTGAGAAGGAA
GTGATCCACAGCCTGCTCTCTCTGCTGTTTGTCCAAAAGGAGCTCTTAAGAGATGCCCCC
GAGAGACACCGCGAACACACCAAATCTCTCTCTCCATTCAATGACGTGGTGGATAAGACT
CCTGTCATCCGCTCGGTGATACTGAAGCTGCTTCTCAAGTACAGCTTCGATGATGTAAAA
GATTATATTCAGGACTACTTGACCCTGCTAAAAAAGAAAGCATTCATAATTGAAGATAAA
ACTGAACTGTACATGCTGTTTATCAACTGCCTGGAGGATTCAATACATGAGAAGACCAGT
GTTTGCTCCAGAAAAGATGAACCGAACCACTTGAGAGAGGAAGGTGTTTTCCTTAAGACG
TATTCTCCAGTGCGACGTGGCCAAGAGCCTGCCCACGAGGCCTCGGTGGAATACCTGCAG
GAGGTGGCCCGGATCCGCCTCTGCCTTGATCGGGCTGCAGATTTCCTCTCAGAGCCCCAG
GGAGGCCCAGAGATGGCGAAGGAGAAGGAGTGCTACCTGCAGCAAGTCAAGCACTTCTGT
ACCCGCGGTGAGAACGACTGGCACCGGGTGTACCTGGTGCGGAAACTCAGCAGCCAGCGG
GGGATGGAGTTTGTGCAGGGCCTCTCCAAGCCGGGCCATCCGTGCCAGTGGGTGTTTCCC
AAGGAAGTCATTGAGCAGCAG---------AAGGACCACCCAGGCCAGATGGATTGGTAC
CTGGTGTACGGCAGTGAATACAAGGCTCTCCGAGACGCTGTGGCCAAAGCTGTCCTCGAG
TGCAAGCCGCTGGGGACTGAGACTGCTCTGAAGGCCTGCCGGACCCCCAGAGCCCTGCAG
GCAGCCCACTTCCTGTTGGCGCTGTTCAGAGAGGTGGCTGTTCTGTACAGATCGCACAAT
GAGCGCCTCCACCCCACGCCAGAGCAACGTGAAGCTGTGAGCCAGTTCATTGGCGAATGC
AAGATCCTTTCATCTACTGATATCAGGCACTTTGCAACATCTCTCGTGGACAATTCTCTG
CCATTGTTGAGGGCAGGCCCCAGTAACAGCAGCCTTGAGGGCACAGTGACAGACATGGCC
ATTCATGCTGCAGCCGTCCTTCTGTGCGGACAGAATAAAGTCTTGGAACCCCTAAAGAAT
CTGGCCTTCTCCCCAGCCGACATGGCGAATGCTTTTCTCCCAACCATGCCTGAAGACTTG
CTGGCTCAAGCTAGGAGATGGAAAGGTCTGGAGGGAGTCCAGTGGTACACTTGTCCCAAT
GGCCATCCTTGCTCCGTGGGAGAGTGCGGCAGGCCGATGGAACAGAGCTTTTGCGTTGAC
TGTCGTGCACCAATCGGAGGCATTAACCACAAACCTCATGATGGCTTTCAAATGGTCAGC
AACAGTGTAGATAGAACGCAGAGCGGCCACGTGCTGGGCAACCCGCAGCGGAGAGACCTG
GTGGTGACATGTGACCGAGAGCTGCCCCCACTGGTCTTCATATTTATCCGGCTACTCACT
CACTTGGCTCTGCTTCTGGGAGCTGCCCAGAGTCCCCAGGCTCTGATGAACATCATTAAG
CCTCCAGTGAGGGATCCACAAGGCTTTCTGCAGCAGCACATCCTGAAGGACTTGGAGCAG
TTGACCAAGATACTGAGATACAGTGCTGATGAGACCACCAGTGTGGTCCACCTCGTCCTG
TGCAGGCTTCTCCAAGAGGGGAACCAGCTCTCTGGCAAGAGACCTTTAAATTTTGACACA
AGACTGTCAACTAAAGAAAACAGGAACAACTGGGAAAAGGACATTGCAGCTGTGATTTTG
CCTGAACTGGAGCATCTAGATAAAACCCTTCCCGCCGTTAATATTCTGATGAGCCAAGAT
AAGCGTATCAGCTCTAACCCTGTGGCCAAAATAATATATGGTGACCCAGTGACCTTCCTG
CCCCACCTGCCCCGGAAAAGTGTGGTCCATTGCTCTAAGATTTGGAGCTGCAGGAAAAGA
ATTACAGTTGAGCACCTCCAGCACATCATGGAACAGAAAAATGGCAAAGAAAGAGTGCCC
ATCCTCTGGCACTTCCTGCAGAAGGAAGCAGAGCTGAGGCTGGTGAAGTTCCTGCCTGAG
ATTTTGGCCCTGCAAAGGGAGCTAGTGAAGCGGTTCCAGAACGTCCCGCAGGCTGAATAC
CGCTCCATCAGAGGCTTCATCAGCAGCCACAGTTCAGATGGGTTGAGGCAGCTACTACAG
AACAGAATCACCATCTTTCTGTCGACATGGAACAAACTGAGAAAATCGCTCGAGACAAAC
GGTGAGATCAACCTACCTCAAGAGTACTGCAGCACAGACTTGGATCTGGACGCTGATTTT
GAGATCCTTCTGCCACGTCGACGGGGCCTGGGCCTCTGTGCTACCGCTCTTGTCAGCTAT
TTGATTCGCCTACACAATGAAATCGTCTATGCGGTGGAAAAACTCTCCGAGGAAAACAGC
AGCTATTCCGTGGATGCCTCCGAGGTCACTGACCTGCATGTCTTCAGCTACGAAGTGGAG
CGGGACCTGACCCCGCTGATTCTCTCCAACTGCCAGTACCAGGTGGAGCAGGGCAAGGAG
ACCCTGCAGGAGTTCGACCTGGAGAAGATTCAGCGGCAGATCATCAGCCGCTTCCTTCAG
AGCAAGCCCCGGCTGAGCCTCAAGGGAATACCCACCCTGGTATACAGACACGACTGGAAC
TACGAACATCTCTTTATGGACATCAAGAACAAAATGCCACAGACCTCCCTCCCCAGCTCA
ACCCTCAGTGCCATCAGTGGACAGCTGCAGTCCTACAGCGATGCCTGTGAAGCGCTGTCT
GTCATAGAAGTCACTCTGGGGTTCCTGAGCACAGCGGGCGGGGAGCCAAACATGCACCTG
AACGTGTATATTCAAGACGTCCTGCGGATGGGCGATCAGACAGCACAGGTGTTACAGGCC
CTAAACAGATGCCAGTTAAAACACTCCATTGCCCTCTGGCAGTTTCTGTCTGCTCATAAG
TCTGAACAGCTGCTGCGACTGCAGAAGGAGCCATTTGGGGAAATCAGTTCGAGGTACAAA
GCAGATCTGAGCCCAGAAGATGCTAAGCTCCTCAGCACATTCCTGAATCAGACTGGCCTA
GATGCCTTCCTGCTAGAGCTGCACGAAATGATGGTTTTGAAACTGAAGAACCCCCAGACT
------GAGGGGAGCTTCAACCCTGAGTGGAGCCTGAAAGACACTCTGGTAAGTTACATG
GAAACTAAAGAAAGTGAAATTCTTCCTGAAATGGAATCTCATTTCCCAGAAGAGATACTG
CTCGCCAGCTGTGTCTCAGTGTGGAAAATAGCTGCTGCCCTGAAACGGGATCGACAAATG
AGA
>Tufted_capuchin_RNF213_ORF_XM_032241419_ORF
ATGGAGTGTCCTTCCTGCCAGCATGTCTCCTCGGAGAAGTCCCCCAGGTTCTGCAGCCAG
TGCGGAGAGAGGCTGCCTTCTGCAGCCCCTGTAGCAGATTCTGAGAACAGTAGCTCCACA
GTGGCATCGGCCCCGGAGGGAGAGATGGAGTGTGGGCAGGAGCTGAAGGAGGAAGGGAGC
CCGTGCTTGTCCCTGGTCTCAGAGGGTTGGCAAGAAAACTCAGACGACCCCTGTTCTGAT
GCCTCCTGGACTGTCCAAAGAAGCAAAAAGAAGAAAAGGAAGAAGAAAAATAATCTAAAT
GACTTCGCTTCCTCAGAGCTGGCTTCCTTGCACCCGTCACCTGCCAGCCCCTGTCATCTG
ACTTTGTGTTCAAACTTGGGGACTCAG------GACACAGCCCTGCCCCACAGCCAAGCC
CAGCAGAGTGGCCAGACTGGCCAGCCCAGCCAGCCCCCAGGCACAGGCACCATGCCACTG
GAGGGCGATGGCTCCTATGTGCCCACCGAGCTTGGTGACAGCCCCCTGCAGGCTCAGGCT
TCAGGAGAGGCAGGAGCGGCCACAGGAGGCGGGGCTCAGAGCAGCCCCCAGCCTCAGGAG
CACATGGAAGGGGAGGACCAGGGCATCTCCATCTCCTCTGGGGGCAGAGGCCTGTCCAAG
GAGGGGGCCAGTCCCCCCACCTCTGCTGGTGAAGGCCATTCTGGGACTGAAGATGCCACC
CAGGAGCTCCTGTTGCCTGAGTCCAAAGTGGGCAGCTCTCAGCCCAGGACAGAACCGCAG
ACCACCAGGCGGCAGACAGGGGCCCCAGCCTCTGGGGAAGGTGATGCTGCAGCGGAGCCA
GCCAATGCGGTCGAAGGGGCTGGA---------------AAGACGCAGATGACCAAACAG
CTGCCAGCAACCACTCCTGCTTCCGAAACCCGCTGCCAGGAAGCGGAGACCAAGAGCAAG
------GATGAGAAGACTGCTGCTGGAGAAAAGGTCGGTAAAAATGAGCGAGGGGAGCCT
GAAGACCCCAAGAAGCAGGAGGGGAAGAGCAGAAGT---GCAGTTGCCGGGAAAAAGGAG
---GAGCGAAAAAACCAGAAAGCGGGTGTCCAGGAAGTGAAGCCGAGCACGCTGAGCCCA
GGTGGAGGAGTCACTGTGTACTTTCACGCCATCATCTCTAAACATTTCTCATTCAATTCT
GACCACCATAAAGTCTTCATCAGAGGGGGAAAAGAACTTGGGGAGCCAGAATGGAACAGG
AATGTCTGTGAGCTGCACTGCACCAGAGACTTACATCATGATGGCGTTCTTGTTGAAGGC
AGTGCTGTCGTTTCCAAGAAGCACCTGGATAAACATATTCCTTATAAGTATGTCATTTGT
AAGGACGAGGGCTCTACTGAGTACGAGTTCATCTACAAGGCCCCGCAGAAGGACAGGGAG
TACGTCAACCGTTGTCTCTACGTAAAATCTTCCCTTCTGTCGGGCTCAGGAGACTGGCAT
CAGTACGATGACATAGTTTGTATGAGGCCTACTGGGAAATTTTGGAAATTACTGAACCAC
ATCACAAACGGGAAGAAGAAGGACGTGGTGAAGGGGAAGCAGATTGCCTCCGCGGTCATG
CTGGACAGCATCTTCAGCATCCTGCAGGCCTGGGACACCATCAATCTGAACAGCTTCTTC
ACCCAGTTCCAGCAGTTTTACTTTGTCATGCGAGAGCCTATGATTTATGAAGGAGGTCCA
CAGCCGTGGACCGCTTTGCAGTATGGGGAGAAAGAGGTGAAGGAAGACCTGTGGAACTAT
CTGAAAAAGCAGATGGCACCATTTCTGGACAGA---AGTGGGGACCATTTGCCTGGAGAC
TGCCCAGTGAGGAGCAAATTGAAAATGGGCCTGATTGTCCTTTTTATCGTGGAAAAATTG
GATTTTTCCTTACCAGAAGACGAGCTGGACACCGTGTGTCACCTCCTGGCCTCAGACGCC
AGCTCGCCGGCTGAGCTTCATGATGACCTAAGCCACATCCTTGAGACAGCTCAGGGGTGG
CGTGAGTGCCTGATGAAACTGTGCCTGAGGTGCGTAGACAGAAGGCTGTGCCTCTGGATG
GGCGCCCTGCCTGTCCTACACTGCTGTAAGGAGCCGGCACCACGGCCCAAGGACCCCTGG
AGCCAGCCTGAGGACACCTGGGCTGCCCTGGAAGGAATCCCCTTCTCACAGTGGCGGGAG
CAAATGCTAGCCCCG---------------AGTTCATTACTTCAGTTTATGGACAGTAAG
AGGCATTTGCTGAACATCGACGAGCCTCTCTTCCGATCCTGGTTTAGTCTGCTGCCTCTG
AGTCACCTGGCTCAGTATATGGGGAACTTCACTGAGCACTTGAGGCCTTTTCCTGCTCAT
GTCCTGGACTGCTTTCTGGGGACTTACTACCGGCTGCGGGGACTTAAGGAAATCTCCTAC
TTGAATCGGGAGGAT------------------GTTCTGGACATTTTAAAAACGCTGTTG
CACCTCTTGGACGCTTACCAGGACGAGATTTCCCGGGAGGCCTTGTTACCGTCCTACCTG
ACTGTGTGCCTGAAACTCCATGAAGCTGTCTGCAGCATTATAAAGACGGTGAAGTTTTAC
GAGCTGGTGGCCTTATCTGCCGAGATTGTCTGCAGGATGATCATAGTTCTACCTCTGCTG
GATTCTGCAGGACAGGGAGATGAAACTGGAAATCATTCAGTCCAAAGAGTCTTCCAAGGG
ACCCTTGCCGTTACGAAAAGGTGGCTCCGAGGAGTTTTTACAAGGAACATGCTCGTATAT
TCAGGTGTTTCATTCACATACTCCGAGGAAATGGAGGTCTGGAGGCGGCTGGTGGAAATC
CACTTCCCCATGGAGCATGGCTGGAAGGAGTCATTGCTGAGAGACATGGAAGGGAGGCTC
AAAAAGGAGATGCCCCTCTCCCAGATCACTGCCTACTGCAGTACTCACTGGGACACCGAC
GGCCTGGAGGACAGTGTGGCCAAGACCTTCAAGAAGTGCGTTATTGAAGCCGTGAGCTCA
GCCTGCCAGTCTCAGACCAGTATCCTTCAGGGGCTCTCTTGCCATGATCTGCGGAAATTC
GGCACCCTCTTATCTGCTGTGATCACCAAGTCCTGGCCTAGGCACCATGGGGAAGCCGTG
GATGACTTGGATGAAGTTTTCAAGCACCTGCTCACGTGGGCAGATGTCAAACATCTCTTC
AAATTGTGCGGAACTGATGAGAAAATAATAGCAAATATTACAGATGAAGGCAAGAAGTTG
ATGGCTACGGCTGACACTGTGTTCATGAAAGTCGCCAATGCTCTCCTCAATGGAACGATT
TTAGTTGGACAACTGGAACTGGTTATGAAGCACAAGGATCAGTTTCTTGACATCTGGCAA
CTGAAGGAAAAAAGCGTTTCACCCCCGGAGGAAAACTGTGCTATGAATGAAGTATTGGAC
TGGAGAATCAACGAACTGTTGTTTCTAAGGAAGGAGACAAGATCTGTTGACAGTCTCCTG
AAGATGTGTGGGATTGTGAAACCCCTGGTACAAGTGGACTTTGGAGAGCTTGCAATAAGA
CACTCACAAGACCTCAGCAGTAAAAGATTAGATGAAGTTGTGACAGTGAGACTGCCCTCC
TTCCCGATCTTACAGAGGACAACGCATTACAACCTGAGCCCCCAGCTCCAAGAAATGGTT
GAAAAGATCGACCTGCTCAGAGACAGCCACATCTTCCAGATCTTCTGGTGGGAAGCCGCA
GAGCCTCTTAGTGTGCCTGAGGAGGAACAGGAAGCTGCAGAGTTTCTGAGTGAGCCG---
GAAGAATCGGAAAGGCAGACACTTCTGATTGAAGAGGTGTATGACTACTTGTATTTTCCC
TCTTACAGAAAGTTCATAAGACTGTACCAAGATCTAAAGTCAGGAGAGGTCACCCTTGCA
GAGATCGACAAAAACTTCAAGGACTTTGAGAATAAATATGAGGACCTGGCTTCAGAACTT
GAGATCATGCGGACTGTGGACAGACAGGGCCCGAGCAATTGGGTCAAGGAGCGAGTGGAA
CAGATCAAGGAGTACCACCACCTGCACCATGCTGTCCGTGCAGCCAGGGTCATCCTGCAG
GTCAAAGAGAGTTTGGGACTGACCGGTGACTTCAGTGTTCTCAACACTTTAGTAAACTTT
ACTGATAACTTCAAGAACTTTCGCCATGAAACACTGGACCAGATCAACCAGGAGCTCATC
CAGGCCAAAAAGCTGCTCCAGGACATCAGTGAGGCCCGGTGTGAGGCGCTTGAGGCTCTG
TCCCTGAGAAAGGAGTTCATCTGCTGGGTCCGGGAGGCTCTTGGAGGCATCAATGAGCTG
AAGGTGTTTGTGGACCTGGCCTCCATCTCAGCAGGGGAGAACGACATTGACGTGGACCGG
GTGGCCTGCTTCCACGACGCCGTGCAGGGCTACGCATCCCTGCTGTATAAGCTGGACCCC
AGGGTGGGCTTCAATAGATTCATGAAGCATCTGAAAGATCTGTGGAAGGCTCTGGACAAT
GACCAGCACCTGCCCAGGAAACTGTATGACTCTGCCAGGAACTTGGAGTGGCTGAAGAAT
GTGAAGGAGAGTCATGGGTCTGTGGAGCTCTCATCCCTGACCCTGGCCACGGCCATCAAC
AAAAGAGGCATCTACGTGATCCAGGCACCCAAAGGTGACCAGAAGATTTCCCCAGACACA
GTTCTGCACTTGGTCCTTCCCGAGGGCCCCAGCAGCCACGAGGAGTCGCGAAAGTACTCT
TTAGAGGAGCTGAAGGAGCTTTTGAACAAGCTGATGCTGATGTCTGGCAAGAAGGATCAC
AACAACGCAGCAGTGGAGAGGTTTCAGGAGGTCTTCTGCAGTGTGCAGAGGCTCAGCAAG
GCCTTCATCGACCTGCGCTGTGCTGGGAATATGCTGTTCCAGACCTGGATCGCCAGGGTC
TACTGCTCCCCCAACCAGCATGTGTCCCTCCTGATGGACTTTGGCTTGGAGCTGGTAACG
GAGCTTGAGGAGCGTGGAGATGTCACCGAGGTGCTGGAAGCGGTCTGCAGGCAGATGGAG
CGCTGCCTTGACAGGTGGAAGAGATTCGTGACCCAGAAGCGCATGGAGCACTTTTACCTC
AACTTCTACACGGCGGAGCAGCTGGTTTACCTGAGCACCGAGCTCAGGAAGCAGACCCCC
AGCGACGCTGCCCTCACGATGCTGTCCTTCATCAAAAGCCACTGCACGCTGAGGGATGTC
TTGAAGGCCTCTGTGGGGTGCGAGAGTCAGGCTGTCAGGCGCTACGTGAGGACAGTGATG
GAAGAGCTCCCGCTGATGCTCTTCTCTGAGTCCCGCCTGGTGGACAAGGTGAAGGTCATC
ATGGAGCAGTTCATGGGGTGCCTTCCTGCCTTCCTGCCTGACTGCTTTGACCTGGAGGCC
CTTGGCCACTGTCTGGCTCACCTGGCAGGGATGGGCGGGCCTCCCGTGGAGCGCGTTCTC
CCGAGAGGCCTGCAGGTCGGCCAGCCCAACCTCGTCGTCTGCGGCCACTCGGAAGTGTTG
CCAGCCGCCCTGGCCATCTACATGCAAACCCGGAGCCAGCCCCTGCCCACCTACGACGAG
GTGCTGCTCTGCACCCCGGCAACCACCTTCGAGGAGGTGGCGCTGCTGCTGCGCCGCTGC
CTGACCCCGGGCTCCGGCGGGAATAAGATCTACAGCCTGCTGTTTGCCGATCAGCTGAGC
TACGAGGTGGCGCGCCAGGCGGAGGAACTCTTCCAGAAACTGTGCACCCAGCGGCACCGG
CAGGACTACCAGCTCGTGATGGTCTGCGACGCTGACGGAGAGCACTGCTACCTCCCCTCA
GCCTTCAGCCAGCACAAGGTCCTCGTCACCCCCCAGGAACCCCTCGAGGCCATCCAGGCC
TACCTGGCACGTCACTACCGTGTCCCGGAGCAGACCCTGTCGGCGGCGGCCGTGTTCAAG
GACCGGCTGTGTGTTGGGATCGTGGCCTCGGAGCGAGCAGGTGTTGGAAAGTCTCTCTAT
GTGAAGAGGCTGCATGAGAAAATGAAGATGCAGTTACACAGGGAAAATGTGCCTCTGAAA
ACCATTCGACTGATCGACCCTCAGGTGGATGAGAGCCAAGTCCTGGGCGCCCTCCTGCCC
TTCCTGGATGTGCAATATCAGAAGGTCCCCATGCTCTTTCACCTGGACGTGACCTCCTCG
GTGCAGACTGGAATTTGGGTGTTTCTTTTCAAGCTTCTCATTTTACAATACCTAATGGAT
ATAAATGGGAAAATGTGGCTTCGGAGCCCCTGCCATTTGTACATCATTGAAATCCTGGAA
AGGAGGACTTCAGCGCCGTCCAGGAAGCCTTCAGCGCTGCGGACACGTGCCCCCCAGTTC
AATTTTCTTGACATCTTCCCAAAAGTCACCTGCAGGCCTCCCAAAGAGGTGATTGACATG
GAGCTGAGTCCCCAGAGGAGTGACGCTGAGCCTGGAATGGATGAGTTGGAGTTCTGCAGC
GAGGCTTTCCAAAGACCTTACCAGTATTTAAAACGGTTCCATCAAAACCAAAACCTAGAC
ACGTTTCGGTACCAAGAAGGCTCAGTCGAAGGCAACCCAGGGGAATGCCTGCAGCATCTC
CTCATTTACTGCGGGGTCATCAACCCATCCTGGTCAGAGCTTCGGAACTTTGCCCGGTTC
CTAAATTATCAGCTCAGAGATTGTGAGGCCTCTCTCTTCTGCAATCCGAGTTTCATTGGT
GACACACTGAGGGGCTTCAAGAACTTTGTGGTGACCTTCATGATCTTTATGGCAAGAGAT
TTTGCCACACCAACACTCCACACCTCTGACCAAAGCCCGGGGAAGCACACAGTCACCATG
GATGGGGTCAGGGAAGAGGACCTGGCTCCCTTCTCTCTCCGGAAGAGGTGGGAGTCAGAA
CCTCACCCGTACGTTTTCTTCAATGACGACCACACCTCCATGACGTTCATAGGCTTCCAT
CTCGAGCCTAACAGCCATGGCGGTGTGGACGCCATCAATCACTTGACGAGGGAGGTCATC
AAGAGAGACGTCATGACCATGGACCTGTACAAGGGGCTGCTGCTGCAGAGGGTGCCATTC
AATGTCGACTTTGATAGACTGCCCAGACACGAGAAACTTGAGAGGCTCTGCCTGGCCCTA
GGGATCCACTGGGCCATTGACCCTGATGACACGTATGAGCTCACGACAGACAACATGCTG
AAGATCCTCGCCATCGAGATGCGCTTCCGGTGCGGGATCCCCGTTATCATCATGGGAGAA
ACCGGCTGTGGGAAAACCAGGCTGATTAAATTCCTTAGTGACCTGCGTCGTGGCGGTGCC
AACGCTGACACCATCAAGCTGGTCAAGGTGCACGGAGGGACGACCGCTGACATGATCTAC
TCCAGAGTCTGGGAGGCCGAAGACATGGCCTGCTCCAATCAGGCCCACCATCAGTTGGAC
ACCATCTTGTTTTTCGACGAAGCCAACACAACAGAAGCCATAAGCTGTATCAAAGAAGTC
TTGTGTGACCATACAGTGGACGGCCAGCCCCTGGCCGAGGACTCCGGCCTGCATATCATA
GCCGCTTGCAACCCGTACCGGAAGCACTCCGAGGAGATGGTCTGCCGTTTGGAGTCAGCG
GGTCTGGGCTACAGGGTTAGTGCAGAGGAGACGGCCGACAGGCTGGGCTCCATTCCGCTG
AGGCAGCTGGTGTACCGGGTGCACGCTCTGCCCCCAAGCCTGGTTCCTCTGGTGTGGGAC
TTTGGACAGCTGAGTGACACAGCGGAAAAGCTCTATATCCAGCAGATTGTCCAGAGACTG
GTTGACTCCATCAGCCTGGATCAAAACGAGACCCGCATGATCATAAACGTCCTCTGCGCC
TCTCAGGGTTTCATGAGGAGTAGAGAAGATGAATGCGGCTTTGTCAGCCTCCGGGACGTG
GAGCGCTGCGTGAAGGTTTTCAGGTGGTTCCACGCGCACAGCGCCATGCTCTTACCGCAG
CTGAACGCTTTTCTGTCCAAGTCCAGCGCCAGCAAAAATCACATTGAGCAGAGAGACCCT
GTCCTCTGGTCCCTGATGCTGGCCATCGGGGTGTGTTACCACGCCTCTTTGGAAAAGAAA
GACTCGTATCGGAAAGCCGTTGCCAGGTTCTTTCCGAAACCATATAACGACAGCCGGCTG
CTTCTGGACGAAATCACGCGGGTACAGGACGTTTTTCTGGACGGCGTGCCTCTGAGGAGG
ACCATCGCCAAGAATCTGGCCTTGAAGGAGAACGTCTTCATGATGGTCGTCTGCATCGAG
CTGAAGATCCCCCTCTTCCTGGTGGGGAAGCCCGGCAGCTCCAAGTCCCTCGCCAAGACC
ATCGTGGCCGACGCCATGCAGGGACCGGCCGCCCACTCTGATCTGTTCCGCAGCCTGAAG
CAGGTCCACCTGGTGTCGTTCCAGTGCAGCCCGCACTCCACCCCGCAGGGCATCATTGGC
ACCTTCCGCCAGTGCGCCCGCTTCCAGCAGGGGAAGGACCTGCAGCAGTACGTCTCTGTG
GTGGTGCTGGATGAGGTGGGGCTGGCAGAGGACTCGCCCAAGATGCCCCTGAAGGCTCTG
CACCCGCTGCTGGAAGACGGATGCATCGAGGATGACCCCGCCCCCCACAAAAAGGTCGGC
TTTGTGGGCATCTCCAACTGGGCTCTTGACCCTGCCAAGATGAACCGGGGTATCTTCGTG
TCGCGTGGCAGCCCCAACGAGAGAGAGCTCATAGAGAGCGCCAAGGGCATCTGCTCCTCA
GACAGCCTCGTCCTGGACCGCGTCCAAGGGTACTTCGCGTCCTTTGCTAAAGCCTATGAG
ACGGTGTGCCGGAGCCAGGACAAGGAGTTCTTCGGGCTTCGTGACTACTACAGCCTCATC
AAAATGGTCTTTGCCACAGCAAGGGCTTCCAATAAAAAGCCTTCCCCGCGAGAGATTGCG
CACGCTGTCCTAAGGAACTTCAGCGGCAAGGATGACATCCACGCTCTGGACATCTTTCTG
GCCAATCTGCCTGAGGCCTTGAGCTCAGAGGAAGTCAACCCGGTGCAGCTGATCAGACAG
AACATCTTCGGGCCCTCTCAGATGGGG---------------CCGGGCGGACAGCTGGAA
GATGGTGAGTCCCGTTACTTGCTCGTGCTGACCAAAAACTACGTGGCGCTGCAGATCCTG
CAGCAGACTGTCTTCGGGGAGGACCAGCAGCCGGAGATTATTTTTGGTTCTGGTTTCCCC
AAAGACCAAGAGTACACCCAGATCTGCAGAAACATCAACCGCGTGAAGATCTGCATGGAA
ACGGGCAAGATGGTGGTGCTTCTCAACCTGCAGAACCTCTACGAGAGCCTCTACGACGCG
CTCAACCAGTACTACGTCCGCCTCGGCGGCCAGAATTACGTGGATCTCGGTCTGGGGACC
CACCGTGTCAAATGTCGGGTTCACCCCAACTTCCGCCTGATAGTCATCGAAGAGAAAGAG
GTCGTATACAAACACTTCCCTATCCCCCTCATTAACCGGCTGGAGAAGCACTATCTGGAT
ATCAGCACGGTGCTGGTGAAATGGCAGAAGCACATGGTGGAGGAGCTCCGTGCTTGGGTG
GAGAAGTTCGTCAATGTCAAAGCAGAGCAGTTCCTGGACAGGCACAAATACAGCCCCTCT
GACGTCTTCATCGGCTACCACTCGGACGCCTGCGCCTCCGTGGTGCTGCAGGTCATAAAG
AGGCAGGGTCCCCGG---GCCTTGACGGAGGAACTTTACCAGCAGGTGTCCGGGGAGGCC
AAGTGGATTCTGCTGAACTGTGCCACGCCCGACGCTGTCGTCCGGCTGAGTGCTTCTTTG
CTGGACTCGTTCACGGCGGAGTCGCTGGCACATGAGTACTTCTACAAACAGAGGCACAAC
TCCTTCGCGGATTTCCTTCAGGAGCACCTGCAGGCCACAGACCCGGCGTGCCACGCCGTC
TTCACAGAGATCACCACTTTCTCCAGGCTGCTAACAAGTCACGACTGTGAAATTTTACAA
TCGGAGGTCATGGGCAGGGCTCCAAAACCCACACTCCTGTGGCTGCAGCAGTTTGACACT
GAGCTCTCATTCCTCAAAGAAGTCCGAAACTGTTTAACGGACAGAGCCAAATGTAAAATC
CTCATTATTCAGACAGACTTTGAAGATGGAATCCATAGCGCCCAGCTCATCGCCTCAGCT
AAGTACTCTGCTATAAATGAAATCAACAAAATACAAGACAGCGGGGACCGTATCTTCGTC
TATTTCATCACCAAACTGTCCCGGATGGGAAGTGGGACAGCCTATGTGGGCTTCCATGGA
GGGCTGTGGCAGGCTGTGCACATTGACGACCTCCGGAGATCCACCGTCATGGTTTCGGAT
GTGACCAGGCTGCAGAGTGTCACCATCAGCCAGCTGTTCGCACCCGGAGAG------GAG
TTGGGCTCGGGACACTGGACAGAAGACGGCCATGAGGAGGCGATGGAGACGGATCCCAGC
ACGTCGGGGCCAGCG---------------------------GCAGAGGAGGCCATGGAA
ACAGAAAGCTCTGAGAAGGCGGACGAGGAGACGTCTGGGCTCGGAGGCGGTGATGGGCAG
ATCCTGGACACCACCAGGCTGCTGAGGAGCTGTGTGCAGAGTGCCGTGGGCATGCTCAGG
GACCAGAACGAGAGCTGCACGCGCAACATGCGGAGGGTGGTGCTCCTCCTGGGCCTCTTC
AACGAGGACAGCGCGGGCAACGCTTGTTTCTTGCAGGTGTCCAAGAAGCGCCTCAATGTC
CTTTTGAAGAAGCAAGAAGACAGCCAGTTCCACCTTCTGAAGGAGTGGGTGGCGAGGGAA
GCCTCCAACCAGGACGCCCTCCAGGAGGCGGGCACATTCAGGCACACGCTCTGGAAGCGG
GTACAAGGTGCTGTGACCCCCCTGCTGGCGAGCATGATCTCCTTCATCGACAGAGACGGC
AACCTTGAGCTACTGACCAGGACAGGGACTCCGCCCTGGGCAAGAGACCTTTGGATGTTT
ATTTTCAGTGACATGAAGCTTCTGAACATTCCTCTTGTGATGAATAACTTGAGACGTCAA
GGTGAGATGGCCTACATCGTGGTGCAGAACCACATGAACCTTTCAGAGAACGCGTCCAAC
GATGTCCCGTTCAGCTGGAGAATCAAGGACTATCTGGAGGAGCTGTGGGTCCAGGCCCAG
TACCTCACGGATGTGGAAGGACTGCCAAAGAGGTTCGTGGAAATCTTTCAGCAGACTCCT
CTGGGAAGGTTTCTTGCCCAGCTCCATAGAGAACAGCAGCAGGAACTTCTTCAGTGTTAC
TGCAAGGACTTCATCCTCTTGACCATGCGCGTATCAACGAGGGAGGAATTAAAGTTTCTG
CAGATGGCTCTGTGGTCCTGCATCCGTGAACTAAAAGTGGCGTCAGAAGTGCCTGAGAAA
GAGGTTTCCCTGCCATGGGTGCACCTGGCCTACCAGCGTTTCAGAAGCCGGCTGCAGAAC
TTCTCCAGAATCCTGACCATCTATCCCCAGGTTCTCCGCAGCCTGATGGAAGCCTCTCAA
AACCACGAGCTGGCTGGACATGAGATGAACCTGGACGCGTTTGCCGCAATGGCCTGCACC
GAGATGCTGACAAGAGACACCCTGAAGCCCAGTCCCCAGGCGTGGCTACAGCTAGTGAAG
AATCTTTCCATGCCACTGGAGCTCATCTGCTCCGATGGGCACATGCAAGACAGCGGGACC
CTGGCCCAGGCTATCATCAGGGAAGTCAGAGTCCACTGGAGTCGGATTTTCTCCACTTCG
CTCTTTGTAGAGCATGTGCTCCTGGGAATTGAGAGCCAGGTCCCCGAGTTAAGCAAGCTG
GTGACCGAGCACGTCTTCTTACTAGACAAGCGTCTTCGAGAGAACTCTGACGTCAAGACC
CGCAGGCCTTTTGAGGCCGTGATGAGCACTCTCTGTGAATGTAAGGAGAGAGCCAGCAAG
ACCTTCATCAGGTTTGGGGTCCAGCCATGCCCCATCTGCCTGGGAGACGCACAGGACCCT
GTCTGTCTGCCCTGCGACCACATGTACTGCCGGCGCTGCCTAGAAGCCTGGCTGGTCTCG
GGGCAGATGATATGCCCCTTCTGTTTAACTGCCTTGCCAGACAAATTCTCTCCAACTGTT
TCCCAAGAGCACAGGGAAGCCATTGAAAAGCACGCCCGCCTCCGGCAGATGTGCAACAGC
TTCTTCGTAGACCTGGTGTCCACCATGTGCTTCAAGGACAATGCTCCGCCTGAGAAGGAG
GTGATCCACAGCCTGCTGTCTCTGCTGTTTGTCCAAAAGGAACTCTTAAGAGATGCCCAC
CAGAGACACCGCGAACACACCAAATCCCTCTCTCCATTCAATGACGTGGTGGATAAGACT
CCTGTCATCCGCTCGGTGATACTGAAGCTGCTTCTGAAGTACAGCTTCGATGATGTAAAA
GATTATATTCAGGACTACTTGACCCTGTTAAAAAAGAAAGCATTCATAATTGAAGATAAA
ACGGAACTGTACATGCTGTTTATCAACTGCCTGGAGGATTCAATACATGAGAAGACCAGT
GTTTGCTCCAGAAATGATGAACTGAACCACCTGAGAGAGGAAACTGTTTTCCTTAAGACA
TATTCTCCAGTGCGACGTGGCCGAGAGCCTGCCCACGAGGCCTCGGTGGAATACCTGCAG
GAGGTGGCCCGGATCCGCCTCTGCCTCGACAGGGCTGCGGATTTCCTCTCGGAGCCCCAG
GGAGGCCCAGAGATGGCGAAGGAGAAGGAGTGCTACCTGCAGGAAGTCAAGCACTTCTGT
ACCCGCGGCGGGAACGACTGGCACCGGGTGTACCTGGTGCGGAAGCTCAGCAGCCAGCGG
GGGATGGAGTTCGTGCAGGGCCTCTCCAGGCCGGGCCATCCGTGCCAGTGGGTGTTTCCC
AAGGAAGTCATCGAGCAGCAG---------AAGGACCACCCAGGCCAGATGGATTGGTAC
CTGGTGTATGGCAATGAATACAAGGCCCTCCGAGACACTGTGGCCAAAGCTGTCCTCGAG
TGCAAGCCGCTGGACATGGAGACTGCTCTGAAGGCCTGCCGGACCCCCAGAGCCCTGCAG
GCAGTCCACTTCCTGTTGGCGCTGTTTAGAGAGGTGGCTATTCTGTACAGATCCCACAAT
GCGAGCCTCCACCCCACGCCAGAGCAACGTGAAGCTGTGAGCCAGTTCATTGGCGAATGC
AAGATCCTTTCATCTACTGATATCAGGCACTTTGCAACATCTCTCGTGGACAATTCTCTG
CCATTGTTGAGGGCGGGCCCCAGTGACAGCAGCCTTGAGGGCACAGTGACAGAAATGGCC
ATTCACACTGCAGCCGTCCTTCTGTGCGGACAGAATAAAGTCTTGGGACCCCTAAAGAAT
CTGGCCTTCTCCCCAGCCGACATGGCGAATGCCTTTCTCCCAACCATGCCTGAAGACTTG
CTGGCTCAGGCTAGGAGATGGAAAGGTCTGGAGGGAGTCTCCTGGTACACTTGTCCCAAT
GGCCATCCTTGCTCCGTGGGAGAGTGCGGCAGGCCGATGGAACAGAGCGTATGCATTGAC
TGTCGTGCACCGATTGGAGGCGTTAACCACAGACCTCAGGACGGCTTTAAAATGGTCAGC
AACAACGAAGACAGAACGCAGACTGGCCACGTGCTAGGCAACCCACAGCAGAGAGACCTG
GTGGTGACGTGTGACCGAGAGCTGCCCCCACTGGTCTTCATACTTATCCGGCTACTTACT
CACTTGGCTCTGCTTCTGGGAGCTGCCCAGAGTCCCCAGGCTCTGATGAACATCATTAAG
CCTCCAGTGAGGGATCCACAAGGCTTTCTGCAGCAGCACATCCTGAAGGACTTGGAGCAG
TTGACCAAGATACTGAGACACAGTGCTGATGAGACCACCAGTGTAGTCCACCTCGTCCTG
CGCGGGCTTCTCCAAGAGCGGAACCAGCCCTCTGGCAAGAGACTTTTAAATTTTGACATA
AGACTGTCAACTAAAGAAATGAGGAACAACTGGGAAAAGGACATTGCGGCTGTGATTTCG
CCTGAATTGGAGCATCTAGATAAAACCCTTCCCGCCGTTCATATTCAGATCAGCCAAGAT
AAGCGTATCAGCTCTAACCCTGTGGCCAAAATAATATATGGTGACCCAGTGACCTTCCTG
CCCCACCTGCCCCGGAAAAGTGTGGTCCACTGCTCTAAGATTTGGAGCTGCAGGAAGAGA
ATTACAGTTGAGCACCTCCAGCACATCGTGGAGCAGAAAAATGGCAAAGAAAGAGTGCCC
GTCCTCTGGCACTTCCTGCAGAAGGAAGCAGAGCTGAGGCTGGTGAAGTTCCTGCCTGAG
ATTTTGGCCCTGCAAAGGGGGCTGGTGAAGCGGTTCCAGAACGTCCCGCAGGCTGAATAC
CGCTCCATCAGAGGCTTCATCAGCAGCCACAGTTCAGATGGGTTAAGGCAGCTACTGCAG
AACAGAATCACCATCTTTCTGTCGACATGGAACAAACTGAGAAGATCACTTGAGACAAAC
GGTGAGATTAGCCTACCTCAAGAGTACTGCAGCACGGACTTGGATCTGGACACTGATTTT
GAGATCCTCCTGCCACGTCGACGGGGCCTGGGTCTCTGTGCTACCGCTCTCGTCAGCTAT
TTGATTCGCCTACACAACGAAATCATCTACGCGGTGGAAAAATTCTCCAAGGAAAACAGC
AGCTATTCCGTGGATGCCTCCGAGGTCACTGACCTGCACGTCATGAACTATGAAGTGGAG
CAGGACCTGATCCCGCTGATTCTCTCCAACTGCCAGTACCAGGTGGAGCAGGGCAGGCAG
ACCCTGCAGGAGTTCGACCTGGAGAAGATTCAGCGGCAGATCATCAGCCGCTTCCTCCAG
GGCAAGCCCTGGCTGAGCCTCAAGGGAATACCCACCCTGGTATACAGACACGACTGGAAC
TACGAAAATCTCTTTATGGACATCAAGAACAAAATGCCACAGACCTCCCTCCCCAGCTCA
ACCCTCAGTGCCATCAGTGGACAGCTGCAGTCCTACAGCGATGCCTGTGAAGCGCTGTCT
GTCATAGAAGTCACTCTGGGGTTCCTGAGCACGGCAGGCGGGGATCCAAACATGCACCTG
AATGTGTATATTCAAGACATGCTGCGGATGGGCGACCAGACAGCGCAGGTGTTACAGGCC
CTAAACAGATGCCAGTTAAAACACTCCATTGCCCTCTGGCAGTTTCTGTCTGCTCATAAG
TCTGAACAGTTGCTGCGACTGCAAAAGGAGCCATTCGGGGAAATCAGTTCGAGGTACAAA
GCAGATCTGAGCCCGGAAGATGCTAAGCTCCTCGGCACATTCCTGAATCAGACTGGCCTA
GACGCCTTCCTCCTAGAGCTGCACGAAATGATAGTCTTGAAACTAAAGAACCCCCAAACC
------CAGGGGAGCTTCAACCCTGAGTGGAGCCTGAGAGACACTCTGGTAAGTTACATG
GAAACTAAAGAAAGTGAAATTCTTCCTGAAATGGAATCTCAGTTCCCAGAAGAGATACTG
CTTGCCAGTTGTGTCTCAGTGTGGAAAATAGCTGCTGTCCTGAAACGGGATCGACAAATG
AGA
>Panamanian_white-faced_capuchin_RNF213_ORF_XM_037737260_ORF
ATGGAGTGTCCTTCCTGCCAGCATGTCTCCTCGGAGAAGTCCCCCAGGTTCTGCAGCCAG
TGCGGAGAGAGGCTGCCTTCTGCAGCCCCTGTAGCAGATTCTGAGAACAGTAACTCCACA
GTGGCATCGGCCCCGGAGGGAGAGATGGAGTGTGGGCAGGAGCTGAAGGAGGAAGGGAGC
CCGTGCTTGTCCCTGGGCTCAGAGGGTTGGCAAGAAAACTCAGACGACCCCTGTTCTGAT
GCCTCCTGGACTGTCCAAAGAAGCAAAAAGAAGAAAAGGAAGAAGAAAAATAATCTAAAT
GACTCCGCTTCCTCAGAGCTGGCTTCCTTGCACCCGTCACCTTCCAGCCCCTGTCATCTG
ACTTTGCGTTCAAACCTGGGGACTCAG------GACACAGCCCTGCCCCACAGCCAAGCC
CAGCAGAGTGGCCAGACTGGCCAGCCCAGCCAGCCCCCAGGCACAGGCACCATGCCGCTG
GAGGACGATGGCTCCTATGTGCCCACCGAGGTTGGTGACAGCCCCCTGCAGGCTCAGGCT
TCAGGAGAGGCAGGAGCGGCCACAGGAGGCAGGGCTCAGAGCAGCCCCCAGCCTCAGGAG
CACATGGAAGGGGAGGACCAGGACGTCTCCATCTCCTCTGGGGGCAGAGGCCTGTCCAAG
GAGGGGGCCAGTCCCCCTACCTCTGCTGGTGAAGGCCATTCTGGGACTGAAGATGCCACC
CAGGAGCTCCTGTTGCCTGAGTCCAAAGTGGGCAGCTCTCAGCCCAGGACAGAACCGCAG
ACCACCAGGCAGCAGACAGGGGCCCCAGCCTCTGGGGAAGGTGATGCTGCAGCGGAGCCA
GCCAATGCGGTCGAAGGGGCTGGA---------------AAGACGCAGATGACCAAACAG
CTGCCAGCAGCCACTCCTGCTTCCGAAACCCACTGCCAGGAAGCGGAGACCAAGAGCAAG
------GACGAGAAGACTGTGGCTGGAGAAGAGGTCGGTAAAAATGAGCGAGGGGAGCCC
GAAGACCCCAAGAAGCAGGAGGGGAAGAGCAGAAGT---GCAGTTGCCGGGAAAAAGGAG
---GAGCGAAAAAACCAGAAAGCGGGTGTCCAGGAAGTGAAGCCGAGCATGCTGAGCCCA
GGTGGAGGAGTCACTGTGTACTTTCACGCCATCATCTCTAAACATTTCTCATTCAATTCT
GACCACCATAAAGTCTTCATCAGAGGGGGAAAAGAACTCGGGGAGCCAGAATGGAACAGG
AATGTCTGTGAGCTGCACTGCACCAGAGACTTACATCATGATGGCGTTCTTGTTGAAGGC
AGTGCCGTCATTTCCAAGAAGCACCTGGATAAACATATTCCTTATAAGTATGTCATTTGT
AAGGACGAGGGCTCTACTGAGTACGAGTTCATCTACAAGGCCCCGCAGAAGGACAGGGAG
TACGTCAACCGTTGTCTCTACATAAAATCTTCCCTTCTGTCGGGCTCAGGAGACTGGCAT
CAGTACGATGACATAGTTTGTATGAGGCCTACTGGGAAATTTTGGAAATTACTGAACCAC
ATCACAAACGGGAAGAAGAAGGACGTGGTGAAGGGGAAGCAGATTGCCTCCGCGGTCATG
CTGGACAGCATCTTCAGCATCCTGCAGGCCTGGGACACCATCAATCTGAACAGCTTCTTC
ACCCAGTTCCAGCAGTTTTACTTTGTCATGCGAGAGCCTATGATTTATGAAGGAGGTCCA
CAGCCGTGGACCGCTTTGCAGTATGGGGAGAAAGAGGTGAAGGAAGACCTGTGGAACTAT
CTGAAAAAGCAGATGGCACCATTTCTGGACAGA---AGTGGGGACCATTTGCCTGGAGAC
TGCCCAGTGAGGAGCAAATTGAAAATGGGCCTGATTGTCCTTTTTATCGTGGAAAAATTG
GATTTTTCCTTACCAGAAGACGACCTGGACACCGTGTGTCACCTCCTGGCCTCAGACGCC
AGCTCGCCGGCTGAGCTTCACGATGACCTAAGCCACATCCTTGAGACAGCTCAGGGGTGG
CGTGAGTGCCTGATGAAACTGTGCCTGAGGTGCGTAGACAGAAGGCTGTGCCTCTGGATG
GGCGCCCTGCCTGTCCTACACTGCTGTAAGGAGCCGGCACCACGGCCCAAGGACCCCTGG
AGCCAGCCTGAGGACACCTGGGCTGCCCTGGAAGGAATCCCCTTCTCACAGTGGCGGGAG
CAAATGCTAGCCCCG---------------AGTTCATTACTTCAGCTTATGGACAGTAAG
AGGCATTTGCTGAACATCGACGAGCCTCTCTTCCGATCCTGGTTTAGTCTGTTGCCTCTG
AGTCACCTGGCTCAGTATATGGGGAACTTCATTGAGCACTTGAGGCCTTTTCCTGCTCAT
GTCCTGGACTGCTTTCTGGGGACTTACTACCGGCTGCGGGGACTTAAGGAAATCTCCTAC
TTGAATCGGGAGGAT------------------GTTCTGGACATTTTAAAAACGCTGTTG
CACCTCTTGGACGCTTACCAGGACGAGATTTCCCAGGAGGCCTTGTTACCGTCCTACCTG
ACTGTGTGCCTGAAACTCCATGAAGCTGTCTGCAGCATTATAAAGACGGTGAAGTTTTAC
GAGCTGGTGGCCTTATCTGCCGAGATTGTCTGCAGGATGATTATAGTTCTGCCTCTGCTG
GATTCTGCAGGACAGGGAGATGAAACTGGAAATCATTCAGTCCAAAGAGTTTTCCAAGGG
ACCCTTGCCGTTACGAAAAGGTGGCTCCGAGGAGTTTTTACAAGGAACATGCTCGTATAT
TCAGGTGTTTCATTCACGTACTCCGAGGAAATGGAGGTCTGGAGGCGGCTGGTGGAAATC
CACTTCCCCATGGAGCATGGCTGGAAGGAGTCATTGCTGAGAGACATGGAAGGGAGGCTC
AAAAAGGAGATGCCCCTCTCCCAGATCACTGCCTACTGCAGTACTCACTGGGACACCGAC
GGCCTGGAGGACAGTGTGGCCAAGACCTTCAAGAAGTGCGTCATTGAAGCCGTGAGCTCA
GCCTGCCAGTCTCAGACCAGTATCCTTCAGGGGCTCTCTTGCCATGATCTGCGGAAATTC
GGCACCCTCTTATCTGCTGTGATCACCAAGTCCTGGCCTAGGCACCATGGGGAAGCCGTG
GATGACTTGGATGAAGTTTTCAAGCACCTGCTCACGTGGGCAGATGTCAAACATCTCTTC
AAATTGTGCGGAACTGATGAGAAAATAATAGCAAATATTACAGATGAAGGCAAGAAGTTG
ATGGCTACGGCTGACACTGTGTTCATGAAAGTCGCCAATGGTCTCCTCAATGGAACGATT
TTAGTTGGACAGCTGGAGCTGGTTATGAAGCACAAGGATCAGTTTCTTGACATCTGGCAA
CTGAAGGAAAAAAGTGTTTCACCCCCGGAGGAAAACCGTGCTATGAATGAAGTATTGGAC
TGGAGAATCAATGAACTGTTATTTCTAAGGAAGGAGACAAGATCTGTTGACAGTCTCCTG
AAGATGTGTGGGATTGTGAAACCCCTGGTACAAGTGGACTTTGGAGAGCTTGCAATAAGA
CACTCACAAGACCTCAGCAGTAAAAGATTAGATGAAGTTGTGACAGTGAGACTGCCCTCC
TTCCCAATCTTACAGAGGACAACGCATTACAACCTGAGCCCCCAGCTCCAAGAAATGGCT
GAAAAGATCGACCTGCTCAGAGACAGCCACATCTTCCAGATCTTCTGGTGGGAAGCCGCA
GAGCCTCTTAGTGTGCCTGAGGAGGAACGGGAAGCTGCAGAGTTTCTGAGTGAGCCG---
GAAGAATCGGAAAGGCAGACACTTCTGATGGAAGAGGTGTATGACTATTTGTATTTTCCC
TCTTACAGAAAGTTCATAAGACTGTACCAAGATCTAAAGTCAGGAGAGGTCACCCTTGCA
GAGATCGACGACAACTTCAAGGACTTTGAGAATAAATATGAGGACCTGGCTTCAGAACTT
GAGATCATGCGGACTGTGGACAGACAGGGCCCGAGCAATTGGGTCAGGGAGCGAGTGGAA
CAGATCAAGGAGTACCACCACCTGCACCATGCTGTCCGTGCAGCCAGGGTCATCCTGCAG
GTCAAAGAGAGTTTGGGACTGACCGGTGACTTCAGTGTTCTCAACACTTTAGTAAACTTT
ACTGATAACTTCAACGACTTTCGTCATGAAACACTGGACCAGATCAACCAGGAGCTCATC
CAGGCCAAAAAGCTGCTCCAGGACATCAGTGAGGCGCGGTGTGAGGCGCTCGAGGCTCTG
TCCCTGAGAAAGGAGTTCATCTGCTGGGTCCGGGAGGCTCTTGGAGGCATCAACGAGCTG
AAGGTGTTTGTGGACCTGGCCTCCATCTCAGCAGGGGAGAACGACATTGACGTGGACCGG
GTGGCCTGCTTCCATGACGCCGTGCAGGGCTACGCATCCCTGCTGTATAAGCTGGACCCC
AGGGTGGGCTTCAATAGATTTATGAAGCATCTGAAAGAGCTGTGGAAGGCTCTGGACAAT
GACCAGCACCTGCCCAGGAAACTGTATGACTCTGCCAGGAACTTGGAGTGGCTGAAGAAT
GTGAAGGAGAGTCATGGGTCTGTGGAGCTCTCATCCCTGACCCTGGCCACGGCCATCAAC
AAAAGAGGCATCTACGTGATCCAGGCACCCAACGGTGACCAGAAGATTTCCCCAGACACA
GTTCTGCACTTGGTCCTTCCCGAGGGCCCCAGCAGCCACGAGGAGTCGCGAAAGTACTCT
CTAGAGGAGCTGAAGGAGCTTTTGAACAAGCTGATGCTGATGTCTGGCAAGAAGGATCAC
AACAACGCAGCAGTGGAGAGGTTTCAGGAGGTCTTCTGCAGTGTGCAGAGGCTCAGCAAG
GCCTTCATCGACCTGCGCTGTGCTGGGAATATGCTGTTCCAGACCTGGATCGCCAGGGTC
TACTGCTCCCCCAACCAGCATGTGTCCCTCCTGATGGACTTTGGCTTGGAGCTGGTGACG
GAGCTTGAGGAGCGTGGAGATGTCACCGAGGTGCTGGAAGCGGTCTGCAGGCAGATGGAG
CACTGCCTTGACAGGTGGAAGAGATTCGTGACCCAGAAGCGCATGGAGCACTTTTACCTC
AACTTCTACACGGCGGAGCAGCTGGTTTACCTGAGCACCGAGCTCAGGAAGCAGACCCCC
AGCGACGCTGCCCTCACGATGCTGTCCTTCATCAAAAGCCACTGCACGCTGAGGGATGTC
TCGAAGGCCTCTGTGGGGTGCGAGAGTCAGGCTGTCAGGCTCCACGTGAGGACAGTGATG
GAAGAGCTCCCGCTGATGCTCTTCTCTGAGTCCCGCCTGGTGGACAAGGTGAAGGTCATC
ATGGAGCAGTTCATGGGGTGCCTTCCTGCCTTCCTGCCTGACTGCTTTGACCTGGAGGCC
CTTGGCCACTGTCTGGCTCACCTGGCAGGGATGGGCGGGCCTCCCGTGGAGCGCGTTCTC
CCGAGAGGCCTGCAGGTCGGCCAGCCCAACCTCGTCGTCTGCGGCCACTCGGAAGTGTTG
CCAGCCGCCCTGGCCATCTACATGCAAACCCGGAGCCAGCCCCTGCCCACCTACGACGAG
GTGCTGCTCTGCACCCCGGCAACCGCCTTCGAGGAGGTGGCGCTGCTGCTGCGCCGCTGC
CTGACCCCGGGCTCCGGCGGGAACAAGATCTACAGCCTGCTGTTTGCCGATCAGCTGAGC
TACGAGGTGGCACGCCAGGCGGAGGAGCTCTTCCAGAAACTACGCACCCAGCGGCACCGG
GAGGACTACCAGCTCGTGATGGTCTGTGATGCTGACGGGGAGCACTGCTACCTCCCCTCG
GCCTTCAGCCAGCACAAGGTCCTCGTCACCCCCCAGGAACCCCTCGAGGCCATCCAGGCC
TACCTGGCACGTCACTACCGGGTCCCGGAGCAGACCCTGTCGGCGGCGGCCGTGTTCAAG
GACCGGCTGTGTGTTGGGATCGTGGCCTCGGAGCGAGCAGGTGTTGGTAAG---------
------------------------------------------------------------
------------------------------------------------------------
------------------------------------------------------------
------------------------------------------------------------
------------------------------------------------------------
---------------------------------------CGGACACGTGCCCCCCAGTTC
AATTTTCTTGACATCTTCCCAAAAGTCACCTGCAGGCCTCCCAAAGAGGTGATTGACATG
GAGCTGAGTCCCCAGAGGAGTGACACTGAGCCTGGAATGGATGAGTTGGAGTTCTGCAGC
GAGGCTTTCCAAAGACCTTACCAGTATTTAAAACGGTTCCATCAAAACCAAAACCTAGAC
ACGTTTCAGTACCAAGAAGGCTCAGTCGAAGGCAACCCGGGGGAATGCCTGCAGCATCTC
CTCATTTACTGCGGGGTCATCAACCCATCCTGGTCAGAGCTTCGGAACTTTGCCCGGTTC
CTAAATTATCAGCTCAGAGATTGTGAGGCCTCTCTCTTCTGCAATCCGAGTTTCATTGGA
GACACACTGAGGGGCTTCAAGAACTTTGTGGTGACCTTCATGATCTTTATGGCAAGAGAT
TTTGCCACACCAACACTCCACACCTCTGACCAAAGCCCGGGGAAGCACACAGTCACCATG
GATGGGGTCAGGGAAGAGGACCTGGCTCCCTTCTCTCTCCGGAAGAGGTGGGAGTCAGAA
CCTCACCCGTACGTTTTCTTCAATGACGACCACACCTCCATGACGTTCATAGGCTTCCAT
CTCGAGCCTAACAGCCACGGCGGTGTGGACGCCATCAATCACTTGACGAGGGAGGTCATC
AAGAGAGACGTCATGACCATGGACCTGTACAAGGGGCTGCTGCTGCAGAGGGTGCCGTTC
AATGTCGACTTTGATAGACTGCCCAGACATGAGAAACTTGAGAGGCTCTGCCTGGCCCTA
GGGATCCACTGGGCCATTGACCCTGATGACACGTATGAGCTCACGACAGACAACATGCTG
AAGATCCTCGCCATCGAGATGCGCTTCCGGTGCGGGATCCCCGTTATCATCATGGGAGAA
ACCGGCTGTGGGAAAACCAGGCTGATTAAATTCCTTAGTGACCTGCGGCGTGGCGGTGCC
AACGCTGACACCATCAAGCTGGTCAAGGTGCACGGAGGGACGACCGCTGACATGATCTAC
TCCAGAGTCTGGGAGGCCGAAGACATGGCCTGCTCCAATAAGGCCCACCATCAGTTGGAC
ACCATCTTGTTTTTCGACGAAGCCAACACAACAGAAGCCATAAGCTGTATCAAAGAAGTC
TTGTGTGACCATACAGTGGACGGCCAGCCCCTGGCCGAGGACTCCGGCCTGCATATCATA
GCCGCTTGCAACCCGTACCGGAAGCACTCCGAGGAGATGGTCTGCCGTTTGGAGTCAGCA
GGTCTGGGCTACAGGGTTAGTGCAGAGGAGACAGCCGACAGGCTGGGCTCCATTCCGCTG
AGGCAGCTGGTGTACCGGGTGCACGCTCTGCCCCCAAGCCTGGTTCCTCTGGTGTGGGAC
TTTGGACAGCTGAGTGACACAGCGGAAAAGCTCTACATCCAGCAGATTGTCCAGAGACTG
GTTGACTCCATCAGCCTGGATCAAAACGAGACCCGCATGATCATAAACGTCCTCTGCGCC
TCTCAGGGTTTCATGAGGAGTAGAGAAGATGAATGCGGTTTTGTCAGCCTCCGCGACGTG
GAGCGCTGCGTGAAGGTTTTCAGGTGGTTCCACGCGCACAGCGCCATGCTCTTACCACAG
CTGAACGCTTTTCTGTCCAAGTCCAGCGCCAGCAAAAATCACATTGAGCAGAGAGACCCT
GTCCTCTGGTCCCTGATGCTGGCCATTGGGGTGTGTTACCACGCCTCTTTGGAAAAGAAA
GACTCGTATCGGAAAGCCGTCGCCAGGTTCTTTCCGAAACCCTATAATGACAGCCGGCTG
CTTCTGGACGAAATCACGCGGGTACAGGACGTTTTTCTGGACGGCGTGCCTCTGAGGAGG
ACCATCGCCAAGAATCTGGCCTTGAAGGAGAACGTCTTCATGATGGTCGTCTGCATCGAG
CTGAAGATCCCCCTCTTCCTGGTGGGGAAGCCCGGCAGCTCCAAGTCCCTCGCCAAGACC
ATCGTGGCCGACGCCATGCAGGGACCGGCCGCCCACTCGGATCTGTTCCGCAGCCTGAAG
CAGGTCCACCTGGTGTCGTTCCAGTGCAGCCCGCACTCCACCCCGCAGGGCATCATTGGC
ACCTTCCGCCAGTGCGCCCGCTTCCAGCAGGGGAAGGACCTGCAGCAGTACGTCTCTGTG
GTGGTGCTGGATGAGGTGGGGCTGGCGGAGGACTCGCCCAAGATGCCCCTGAAGGCTCTG
CACCCGCTGCTGGAAGACGGATGCATCGAGGATGACCCCGCCCCCCACAAAAAGGTCGGC
TTCGTGGGCATCTCCAACTGGTCTCTTGACCCTGCCAAGATGAACCGGGGTATCTTCGTG
TCGCGTGGCAGCCCCAACGAGAGAGAGCTCATAGAGAGCGCCAAGGGCATCTGCTCCTCA
GACAGCCTCATCCTGGACCGCGTCCAAGGGTACTTCGCGTCCTTTGCTAAAGCCTATGAG
ACGGTGTGCCGGAGCCAGGACAAGGAGTTCTTCGGGCTTCGTGACTACTACAGCCTCATC
AAAATGGTCTTCGCCACAGCAAGGGCTTCCAATAAAAAGCCGTCCCCGCGAGAGATTGCG
CACGCCGTCCTAAGGAACTTCAGCGGCAAGGATGACATCCACGCTCTGGACATCTTTCTG
GCCAAACTGCCTGAGGCCTTGAGCTCAGAGGAAGTCAACCCAGTGCAGCTGATCAGACAG
AACATCTTCGGGCCCTCTCAGATGGGG---------------CCGGGCGGACAGCTGGAA
GATGGTGAGTCCCGTTACTTGCTCGTGCTGACCAAAAACTACGTGGCGCTGCAGATCCTG
CAGCAGACCGTCTTCGGGGAGGACCAGCAGCCGGAGATTATTTTTGGTTCTGGTTTCCCC
AAAGACCAAGAGTACACCCAGATCTGCAGAAACATCAACCGCGTGAAGATCTGCATGGAA
ACAGGCAAGATGGTGGTGCTTCTCAACCTGCAGAACCTCTACGAGAGCCTCTACGACGCG
CTCAACCAGTACTACGTCCGCCTCGGCGGCCAGAATTACGTGGATCTCGGTCTGGGGACC
CACCGTGTCAAATGTCGGGTTCACCCCAACTTCCGCCTGATAGTCATCGAAGAGAAAGAG
GTCGTGTACAAACACTTCCCTATCCCCCTCATTAACCGGCTGGAGAAGCACTATCTGGAT
ATCAGCACGGTGCTGGTGAAATGGCAGAAGCACATGGTGGAGGAGCTCCGTGCTTGGGTG
GAGAAGTTCGTCAATGTCAAAGCAGAGCAGTTCCTGGACAGGCACAAATACAGCCCTTCT
GACGTCTTCATCGGCTACCACTTGGACGCCTGCGCCTCCGTGGTGCTGCAGGTCATAAAG
AGGCAGGGTCCCCGG---GCCTTGACGGAGGAACTTTACGAGCAGGTGTCCAGGGAGGCC
AAGTGGATTCTGCTGAACTGCGCCACGCCTGACGCTGTCATCCGGCTGAGTGCCTCTTTG
CTGGACTCGTTCACGGCGGAGTCGCTGGCACATGAGTACTTCTACAAACAGAGGCACAAC
TCCTTTGCGGATTTCCTTCAGGAGCACCTGCAGGCCACAGACCCGGCGTGCCACGCCGTC
TTCACAGAGATCACCACTTTCTCCAGGCTGCTAACAAGTCACGACTGTGAAATTTTACAA
TCGGAGGTCACGGGCAGGGCTCCAAAACCCACACTCCTGTGGCTGCAGCAGTTTGACACT
GAGCTCTCATTCCTCAAAGAAGTCCGAAACTGCTTAACGGACAGAGCCAAATGTAAAATC
CTCATTATTCAGACAGACTTTGAAGATGGAATCCATAGCGCCCAGCTCATCGCCTCAGCT
AAGTACTCTGCTATAAATGAAATCAACAAAATACAAGACAGCGGGGACCGTATCTTCGTC
TATTTCATCACCAAACTGTCCCGGATGGGAAGTGGGACAGCCTATGTGGGCTTCCATGGA
GGGCTATGGCAGGCTGTGCACATTGACGACCTCCAGAGATCCACCGTCATGGTTTCGGAT
GTGACCAGGCTGCAGAGTGTCACCATCAGCCAGCTGTTCGCACCCGGAGAG------GAG
TTGGGCTCGGGACACTGGACAGAAGACGGCCATGAGGAGGCGATGGAGACGGAGCCCAGC
ACGTCAGGGCCAGTG---------------------------GCAGAGGAGGCCATGGAA
ACAGAAAGCTCTGAGAAGGCGGACGAGGAGACGTCTGGGCTCGGAGGCGGTGATGGGCAG
ATCCTGGACACCACCAGGCTACTGAGGAGCTGTGTGCAGAGCGCCGTGGGCATGCTCAGG
GACCAGAATGAGAGCTGCACGCGCAACATGCGGAGGGTGGTGCTCCTCCTGGGCCTCTTC
AACGAGGACAGCGCGGGCAACGCTTGTTTCTTGCAGGTGTCCAAGAAGCGCCTCAATGTC
CTTTTGAAGAAGCAAGAAGACAGCCAGTTCCACCTTCTGAAGGAGTGGGTGGCGAGGGAA
GCCTCCAACCAGGACGCCCTCCAGGAGGCGGGCACATTCAGGCACACGCTCTGGAAGCGG
GTACAAGGTGCTGTGACCCCCCTGCTGGCGAGCATGATCTCCTTCATCGACAGAGACGGC
AACCTTGAGCTACTGACCAGGACAGGGACTCCGCCCTGGGCAAGAGACCTTTGGATGTTT
ATTTTCAGTGACATGAAGCTTCTGAACATTCCTCTTGTGATGAATAACTTGAGACGTCAA
GGTGAGATGGCCTACATCGTGGTGCAGAACCACATGAACCTTTCAGAGAACGCGTCCAAC
GATGTCCCGTTCAGCTGGAGAATCAAGGACTATCTGGAGGAGCTGTGGGTCCAGGCCCAG
TACCTCACGGATGTGGAAGGACTGCCAAAGAGGTTCGTGGAAATCTTTCAGCAGACTCCT
CTGGGCAGGTTTCTTGCCCAGCTCCATAGAGAACAGCAGCAGGAACTTCTTCAGTGTTAC
TCCAAGGACTTCATCCTCTTGACCATGCGCGTATCAACGAGGGAGGAATTAAAGTTTCTG
CAGATGGCTCTGTGGTCCTGCATCCGTGAACTAAAAGTGGCGTCAGAAGTGCCTGAGAAA
GAGGTTTCCCTGCCATGGGTGCACCTAGCCTACCAGCGTTTCAGAAGCCGGCTGCAGAAC
TTCTCCAGAATCCTGACCATCTATCCCCAGGTTCTCCGCAGCCTGATGGAAGCCTCTCAA
AACCACGAGCTGGCTGGACATGAGATGAACCTGGACGCGTTTGCCGCAATGGCCTGCACC
GAGATGCTGACCAGAGACACCCTGAAGCCCAGTCCCCAGGCGTGGCTACAGCTAGTGAAG
AATCTTTCCATGCCACTGGAGCTCATCTGCTCCGATGGGCACATGCAAGACAGCGGGACC
CTGGCCCAGGCTGTCATCAGGGAAGTCAGAGTCCACTGGAGTCGGATTTTCTCCACTTCG
CTCTTTGTAGAGCATGTGCTCCTGGGAATTGAGAGCCAGGTCCCCGAGTTAAGCAAGCTG
GTGACCGAGCACGTCTTCTTACTAGACAAGCGTCTTCGAGAGAACTCTGACGTCAAGACC
CGCAGGCCTTTTGAGGCCGTGATGAGCACTCTCTGTGAATGTAAGGAGAGAGCCAGCAAG
ACCTTCACCAGGTTTGGGGTCCAGCCATGCCCCATCTGCCTGGGAGACGCACAGGACCCC
GTCTGTCTGCCCTGCGACCACGTGTACTGCCGGCGCTGCCTAGAAGCCTGGCTGGTCTCG
GGGCAGATGATATGCCCCTTCTGTTTAACTGCCTTGCCAGACAAATTCTCTCCAACTGTT
TCCCAAGAGCACAGGGAAGCCATTGAAAAGCACGCCCGCCTCCGGCAGATGTGCAACAGC
TTCTTCGTAGACCTGGTGTCCACCATGTGCTTCAAGGACAATGCTCCGCCTGAGAAGGAG
GTGATCCACAGCCTGCTGTCTCTGCTGTTTGTCCAAAAGGAGCTCTTAAGAGATGCCCAC
CAGAGACACCGCGAACACACCAAATCCCTCTCTCCATTCAATGACGTGGTGGATAAGACT
CCCGTCATCCGCTCGGTGATACTGAAGCTGCTTCTGAAGTACAGCTTCGATGATGTAAAA
GATTATATTCAGGACTACTTGACCCTGTTAAAAAAGAAAGCATTCATAATTGAAGATAAA
ACGGAACTGTACATGCTGTTTATCAACTGCCTGGAGGATTCAATACATGAGAAGACCAGT
GTTTGCTCCAGAAATGATGAACTGAACCACCTGAGAGAGGAAACTGTTTTCCTTAAGACA
TATTCTCCAGTGCGACGTGGCCGAGAGCCTGCCCACGAGGCCTCGGTGGAATACCTGCAG
GAGGTGGCCCGGATCCGCCTCTGCCTCGACAGGGCTGCGGATTTCCTCTCGGAGCCCCAG
GGAGGCCCAGAGATGGCGAAGGAGAAGGAGTGCTACCTGCAGGAAGTCAAGCACTTCTGT
ACCCGCGGCGGGAACGACTGGCACCGGGTGTACCTGGTGCGGAAGCTCAGCAGCCAGCGG
GGGATGGAGTTCGTGCAGGGCCTCTCCAGGCCGGGCCATCCGTGCCAGTGGGTGTTTCCC
AAGGAAGTCATCGAGCAGCAG---------AAGGACCACCCAGGCCAGATGGATTGGTAC
CTGGTGTATGGCAATGAATACAAGGCCCTCCGAGACACTGTGGCCAAAGCTGTCCTCGAG
TGCAAGCCGCTGGACATCGAGACTGCTCTGAAGGCCTGCCGGACCCCCAGAGCCCTGCAG
GCAGTCCACTTCCTGTTGGCGCTGTTTAGAGAGGTGGCTATTCTGTACAGATCCCACAAT
GCGAGCCTCCACCCCACGCCAGAGCAACGTGAAGCTGTGAGCCAGTTCATTGGCGAATGC
AAGATCCTTTCATCTACTGATATCAGGCACTTTGCAACATCTCTCGTGGACAATTCTCTG
CCATTGTTGAGGGCGGGCCCCAGTGACAGCAGCCTTGAGGGCACAGTGACAGAAATGGCC
ATTCACACTGCAGCCGTCCTTCTGTGCGGACAGAATAAAGTCTTGGGACCCCTGAAGAAT
CTGGCCTTCTCCCCAGCCGACATGGCGAATGCTTTTCTCCCAACCATGCCTGAAGACTTG
CTGGCTCAGGCTAGGAGATGGAAAGGTCTGGAGGGAGTCTCCTGGTACACTTGTCCCAAT
GGCCATCCTTGCTCCGTGGGAGAGTGCGGCAGGCCGATGGAACAGAGCGTATGCATTGAC
TGTCGTGCACCGATTGGAGGCGTTAACCACAGACCTCAGGACGGCTTTAAAATGGTCAGC
AACAACGAAGACAGAACGCAGACTGGCCACGTGCTAGGCAACCCACAGCAGAGAGACCTG
GTGGTGACGTGTGACCGAGAGCTGCCCCCACTGGTCTTCATACTTATCCGGCTACTTACT
CACTTGGCTCTGCTTCTGGGAGCTGCCCAGAGTCCCCAGGCTCTGATGAACATCATTAAG
CCTCCAGTGAGGGATCCACAAGGCTTTCTGCAGCAGCACATCCTGAAGGACTTGGAGCAG
TTGACCAAGATACTGAGACACAGTGCTGATGAGACCACCAGTGTAGTCCACCTCGTCCTG
CGCGGGCTTCTCCAAGAGCGGAACCAGCTCTCTGGCAAGAGACTTTTAAATTTTGACACA
AGACTGTCAACTAAAGAAATGAGGAACAACTGGGAAAAGGACATTGCGGCTGTGATTTCG
CCTGAATTGGAGCATCTAGATAAAACCCTTCCCGCCGTTAATATTCAGATCAGCCAAGAT
AAGCGTATCAGCTCTAACCCTGTAGCCAAAATAATATATGGTGACCCAGTGACCTTCCTG
CCCCACCTGCCCCGGAAAAGTGTGGTCCATTGCTCTAAGATTTGGAGCTGCAGGAAGAGA
ATTACAGTTGAGCACCTCCAGCACATCGTGGAACAGAAAAATGGCAAAGAAAGAGTGCCC
GTCCTCTGGCACTTCCTGCAGAAGGAAGCAGAGCTGAGGCTGGTGAAGTTCCTGCCTGAG
ATTTTGGCCCTGCAAAGGGGGCTGGTGAAGCGGTTCCAGAACGTCCCGCAGGCTGAATAC
CGCTCCATCAGAGGCTTCATCAGCAGCCACAGTTCAGATGGGTTAAGGCAGCTACTGCAG
AACAGAATCACCATCTTTCTGTCGACATGGAACAAACTGAGAAGATCACTTGAGACAAAC
GGTGAGATCAGCCTACCTCAAGAGTACTGCAGCACGGACTTGGATCTGGACACTGATTTT
GAGATCCTCCTGCCACGTCGACGGGGCCTGGGTCTCTGTGCTACCGCTCTCGTCAGCTAC
TTGATTCGCCTACACAATGAAATCATCTACGCGGTGGAAAAATTCTCCAAGGAAAACAGC
AGCTATTCCGTGGATGCCTCTGAGGTCACTGACCTGCACGTCATGAGCTATGAAGTGGAG
CAGGACCTGATCCCGCTGATTCTCTCCAACTGCCAGTACCAGGTGGAGCAGGGCAGGCAG
ACCCTGCAGGAGTTCGACCTGGAGAAGATTCAGCGGCAGATCATCAGCCGCTTCCTCCAG
GGCAAGCCCTGGCTGAGCCTCAAGGGAATACCCACCCTGGTATACAGACACGACTGGAAC
TACGAAAATCTCTTTATGGACATCAAGAACAAAATGCCACAGACCTCCCTCCCCAGCTCA
ACCCTCAGTGCCATCAGTGGACAGCTGCAGTCCTACAGCGATGCCTGTGAAGCGCTGTCT
GTCATAGAAGTCACTCTGGGGTTCCTGAGCACAGCAGGCGGGGATCCAAACATGCACCTG
AATGTGTATATTCAAGACATGCTGCGGATGGGCGACCAGACAGCGCAGGTGTTACAGGCC
CTAAACAGATGCCAGTTAAAACACTCCATTGCCCTCTGGCAGTTTCTGTCTGCTCATAAG
TCTGAACAGTTGCTGCGACTGCAAAAGGAGCCATTCGGGGAAATCAGTTCGAGGTACAAA
GCAGATCTGAGCCCGGAAGATGCTAAGCTCCTCGGCACATTCCTGAATCAGACTGGCCTA
GACGCTTTCCTCCTAGAGCTGCATGAAATGATAGTCTTGAAACTAAAGAACCCCCAAACC
------CAGGGGAGCTTCAACCCTGAGTGGAGCCTGAGAGACACTCTGGTAAGTTACATG
GAAACTAAAGAAAGTGAAATTCTTCCTGAAATGGAATCTCAGTTCCCAGAAGAGATACTG
CTTGCCAGTTGTGTCTCAGTGTGGAAAATAGCTGCTGTCCTGAAACGGGATCGACAAATG
AGA
>Bolivian_squirrel_monkey_RNF213_ORF_XM_039477054_ORF
ATGGAGTGCCCTTCGTGCCAGCATGTCTCCACGGAGAAATCTCCCAGGTTCTGCAGCCAG
TGCGGAGGGAAGCTGCCTCCGGCAGCCCCTGTAGCAGATTCTGAGAACAGTAACTCCACA
GTGGCGTCGGCCCCGGAGGAAGAGATGGAGTGTGGGCAGGAGCTGAAGGAGGAAGGGAGC
CCGCGTTTGTCCCTGGGCTCAGAGGGTTGGCAAGAAAACCCAGATGAGCCCTGTTCTGAT
GCCTCCTGGACCGTCCAAAGAAGCAAAAAGAATAAAAGGAAGAAGAAAAATAATCCAAAC
GACTCTGCTTCCTCAGAGCTGGCTTCCTTGCCGCCGTCTCCTGCCAGCCCCTGCCATCTG
ACTTTGCTGTCAAACCCGGGGCCTCAG------GACACAGCCCTGCCCCACAGCCAAGCC
CAGCAGAGTGGCCAGACCGGCCAGCCCAGCCAGCCCCCAGGCCCAGGCACCATGCCACTG
GAGGTCGCTGGCCCCTGTGTGCCCACTGAGGTTGGTGACAGCCCCCCGCAGGCTCAGGCT
TCAGGAGAGGCAGAAGCGGCCACAGGAGGCGGGGCTCAGAGCAGCCCCCAGCCTCAGGAG
CACACGGAAGGGGAAGACCAGGACACCTCCATCTCCTCTGGGGGCAGAGGCCTGTCCAAG
GAGGGGGCCAGTCCCCCCGCCTCTGCTGGTGAGGGCCATGCTGGGACTGAAGATGCCACC
CAGGAGCGCCTGTTGCCTGAGTCCGAAGTGGGCAGCTCTCAGCCCAGGGCAGAACGGCAG
ACCACCAGGCAGCAGACGGGGGCCCCAGCCTCTGGGGAAGGTGATGCTGCAGCGGAGCCA
GCCAATGCGGTTGAAGGTTCTGGG---------------AAGAGCCAGATGACGAAACAG
CTGCCAGCAACCACTCCTGCTTCCGAAACACGCTGCCAGGAAGCTGAGACCACGACCAAG
------GACGAGAAGGTTGCTGCTGGAGAAAAGGTCGGTAAAAACGAGCGCAGGGAGCCT
GGAGACCCCAAGAAGCTGGAAGGGAAGAACAGAAGT---GCAGTTGCCGGGAAAAAGGAG
---GAGCAAAAAAACCAGAAAGCGGGTGTCCAGGAAGTGAAGCCGAGCGTGCTGAGCCCA
GGCGGAGGGGTCACTGTGTACTTTCACGCCATCATCTCTAAAGATTTCTCATTCAATCCT
GACCACCATCAAGTCTTCATCAGAGGGGGAAAAGAACTCGGGGAGCCAGAATGGAACAAG
AATGTCTGTGAGCTGCACTGCACCAGAGACTTACATGACGATGGCGTTCTTGTTGAAGGC
AGTGCTGTCATTCCCAAGAAGCACCTGAATAAATACATTCCTTATAAGTACGTCATTTGT
AATGACAAGGGCTCTCTTGAGTATGAGTTCATCTACAAGGTCCCACAGAAGGACAAGGAG
CACGTCAACCGCTGTCTGTACATAAAATCTTCCCTTCTGTTGGGCTCAGGAGACTGGCAT
CAGTATGATGACATAGTTTGTATGAAGCCTCCTGGGGCAATCCAGAAAATAATGAACCGT
ATCACAGACGGGTTGAGGAAGGATCTGGTGAAGGGGAAGCAGATTGCCTCTGCGGTCATG
CTGGACAGCATCTTCAGCATCCTGCAGGCCTGGGACACCATCAATCTGAAGAGCTTCTTC
ACCCAGTTCCAGCAGTTTTACTCTGTCACACAAAAGCCTATGATTTATGAAGGATGTCCG
AAGTCGTGGACCACTTTGCAGTATGGGGAGAAAGAGGTGAAGAAAGACCTGTGGGACTAC
CTGAAAAAGCGGATGGCACCATTTCTGGACAGA---AGTGGGGACTCTTTGCCTAAAAAC
TGCCCAGTGAGGAGCAAATTGAAAATGGGCCTGATTGTCCTTTTTATAGTGGGAAAATTG
GATTTTTTCTTACCAGAAGACGAGTTGGACACTGTGTGTCACCTCCTGGCCTCAGATGCC
AGCTCGCCGGATGAGCTTCACGATGACCTAAGCCACATCCTTGGGACAGCTCAGGGGTGG
CATGAGTACCTGATGAAACTGTGCCTGAGGTGCATAGACGGGAGGCTGTGCCTCTGGATG
GGCGCCCTGCCTGTCCTACACTGCTGTAAGGAGCCGGCCCCACGGCACAAGGACGCCTGG
AGCCAGCCTGAGGACGTCTGGGCTGCCCTGGAAGGAATCCCCTTCTCACAGTGGCGGGAG
AAAATGCCAGCCCCG---------------AGTGTATTACTTCAGTTTATGAACAGTAAG
AGGCATCTGCTGAACATCGACGAACCTCTCTTCCGATCCTGGTTTAGTCTGCTGCCCCTG
AGTCACCTGGCTCAGTATATGCAGAACTTCATTGAGCACTTGAGGACTTTCCCTGCCCAT
GTGCTGGACTGCTTTCTGGGGTCTTACTACCGGCTGCGGGGACTTAAGGAAATCTCCTAC
CGGAATCGGGAGGAT------------------GTTCTGGAAATTTTAAAAATGCTGTTG
CACCTCTTGGACGCTTACCAGGACAAGATTTCCCAGGAGGCCTTGTTACCCTCCTACCTG
ACTGTGTGCCTGAAACTCCATGAAGCTGTCTGCAGCATTATAAAGACGCCGAAGTTTTAC
GAGCTGCCGGTCTTATCTGCGGAGATTGTCTGCAGGATGATTATAGTTCTACCTCTGCTG
GATTCTGCAGGACAGGGAGATGCAACTGGAAATCATTCAGTCCAAACGGTCTTCCAGGGG
ACGCTTGCCGTTACGAAAAGGTGGCTCCGAGCAGTTTTTACAAAGGACATGCTCCTATAT
TCAGGTGGTTCATTCACGTACTCCGAGGAAATTGAGGTCTGGAGGCGCCTGGTGGAAATC
CACTTCCCCACGGAGCATGGCTGGAAGGAGTCATTGTTGAGAGACATGGAAGGAAGACTC
AAAAAGGAGAGGCCCCTCTCCCAGATCACTGCCTACTGCAGTACTTACTGGGACACCGAC
GGCCCGGAGGACAGTGTGGCCGAGACCTTCAAGAAATGCGTCATTGAAGCCGTGAGCTCA
GCCTGCCAGTCTCAGACCAGCATCCTTCAGGGGCTCTCTTGCCATAATTTGTGGAAATTC
GGCACCCTCTTATCTGCTGTGATCACCAAGTCCTGGCCTCGGCACAATGGGGAAGCCGTG
GATGACTTGGATGAAGTTTTCAAGCACCTGCTCACGTGGGCAGATGTCAAGCATCTCTTC
AAATTGTGCGGAACCGATGAGAAAATAATAGCAAATATTACAGATGAAGGCAAGAAGTTG
ATGGCTACTGCTGACTCTGTGTTCATGAAAGTCGTCGATGATCTCCTGAATGGAACGATT
TTAGTTGGACAACTGGAGCTGATTACGAAGCACAAGGATCGGTTTCTTGACATCTGGCAA
CTGAAGGAAAAAAGTCTTCCACCCCTGGAGGAAAACTGTGCTATGGATAAAGTATTGGAC
TGGAGAATCAAGGAACTGTTATTTCTAAAGAAGGAGACAAGATTTGTTGATAGTCTCCTG
AAGATGTGTGGGATCGTGAAACCCCTGATAGAAGTGGACTTTGGAGAGCTTGCGGAAAGG
CACTCACAAGACCTCAGCACTAAAAGATTAGATGAAGTTGTGACAGTGAGACTGCCCTCC
TTCCCGATCTCACAGAGGACAACGCATTACAACCTGAGCCCCCAGCTCCAAGAAATGGCT
GAAAAGATCGACTCGCTCAGAGACAGCCACATCTTCCAAATCTTCTGGCAGAAAGCCGCA
GAGTCTTTGAAAGTGCCTGAGGAGGAACAGGAAGCTGCGGAGCTTCCGAGTGAGCCA---
GAAGAATCAGAAAGGCAGACGCTTCTGATTGAAGAGGTGTATAGCTGTTTGTATGTTCCC
TCTTACAATAAGTTCATAAGCCTGTACCGGGATCTCAAGTCGGGAGAGGTCACCCTTGCA
GAGATCGACGTCAACTTCAAGGACTTTGAGAATAAATACGAGGACCTGGCTTTAGAACTT
GAGACCATGCGGACTGTGGACAAACAGGGCCCGAGCAATTGGGTCAAGGAGCGAGTGGAG
CAGATCAAGGAATACCACCAGCTGCACCACGCTGTCCGCGCAGCCAGGGTCATCCTGCAG
GTCAAAGAGAGTTTGGGACTGACCGGTGACTTCAGTGTTCTCAACACTTTAGTAAACTTT
ACTGATAACTTCAACGACTTTGGCCATGCAACACTGGACCAGATCAACCAGGAGCTCATC
CAGGCCAAAAAGCTGCTCCAAGACATCAGTGAGGCCCGGTGTGAGGCGCTCGAGGCTCTG
TCCCTGAGAAAGGAGTTCATCCGCTGGGTCCAGGAGGCTCTTGGAGGCATCAACGAGCTG
AAGGTGTTTGTGGACCTGGCCTCCATCTCAGCAGGAGAGAATGACATTGATGTGGACCGG
GTGGCCTGCTTCCATGACGCCGTGCAGGGCTACGCGTCCCTGCTGTATAAGCTGGACCCC
AGGGTGGGCTTCAATAGATTCATGAAGCATCTGAAAGAGCTGTGGAAGGCTCTGGACAAT
GACCAGCACCTGCCCAGGAAACTGTATGACTCTGCCAGGAACTTGGAGTGGCTGAAGAAT
GTGAAGGAGAGTCATGGGTCTGTGGAGCTGTCATCCCTGACCCTGGCCACGGCCATCAAC
CAAAGAGGCATCTACGTGATCCAGGCACCCGAAGGTGACCAGAAGATTTCCCCAGACACG
GTTCTGTACTTGGTCCTTCCCGAGGGCCCCAGCAGCCACGAGGAGGCACGGAAGTACTCT
TTAGAGGAGCTGAAGGAGCTTTTGAACAAGCTGATGCTGATGTCTGGCAAGAAGGATCAC
AACAACGCAGAAGTGGAGAGGTTTCAGGAGGTGTTCTACAGCGTGCAGAGGCTCAGCAAG
GCCTTCATCGACCTGCGCTGTGCCGGGAATATGCTGTTCCGGACCTGGATCGCCAGGGTC
TACTGCTCCCCCAACCAGGATGTGTCCCTCCTGATGGACTTTGGCTTGGAGCTGGTGACG
AAGCTCGAGGAGGGTGGAGATGTCACCGAGGTGCTGGAAGCCGTCTGCAGGCAGATGGAG
CAGTACCTCGACAGCTGGAAGAGCTTCGTCACCCAGAAGCGCATGAAGCACTTTTACCTC
AACTTCTACACGGCGGAACAGCTGGTCTATCTGAGCACCGAGCTCAGGAAGCAGCCCCCC
AGCGACGCCGCCCTCATGATGCTGTCCTTCATCAAAAGCCACTGCACGCTGAGGGATGTT
TTAAGGGCCTCCGTGGGGTGTGAGAGTCCGTCTGCCAGGCACCGCGTGAGGACGGTGGAG
GAGGAGCTCCCGCTGATGATCTTCTCTGAGTCCCGCCTGGCGGACAAGGTGAAGGTCATC
ATGGAGCAGTTCATGGGGTGCCTTCCTGCCTTCCTGCCCGACTGCTTCGACCTGGAGGCC
CTTGGCCACTGTCTGGCTCACCTGGCGGCGATGGGCGGGCCTCCCGTGGAGCGCGTTCTC
CCGAGAGGCCTGCAGGTCGGCCAGCCCAACCTCGTCGTCTGCAGCCACGCGGAAGTGTTG
CCAGCCGCCCTGGCCGTCTACATGCAAACCCGGAGCCAGCCCCTGCCCACCTACGACGAG
GTGCTGCTGTGCACCCCGGCGACCACCTTCGAGGAGGTGGCGCTGCTGCTGCGCCGCTGC
CTGACCCCGGGCTCCGGCGGGAGCAAGATCTACAGCCTGCTGTTCGCCCATCAGCTGAGC
TACGAGGTGGCACGCCAGGCAGAGGAGCTCTTCCAGAAGCTGCGCACCCAGCAGCACCGG
GAGGACTACCAGCTGGTGATGGTCTGCGATGCTGACGGAGAGCACAGCTACCTCCCCTCG
GCCTTCAGCCAGCACAAGGTCCTCGTCACCCCCCAGGAACCCCTCGAGGCCATCCAGGCC
TACCTGGCATGTCACTACCGGGTCCCGGAGCATACCCTGTCGGCGGCCACCGTGTTCAAG
GACCAGCTGTGCGTTGGGATCGTGGCCTCGGAGCGAGCAGGTGTTGGCAAGTCTCTCTAT
GTGAAGAGGTTGCACGAGAAAATGAAGATACAGTTACACAGGGAAAAGGTACCTCTGAAA
ACCATTCGACTGATCGACCCTCAGGTGGATGAGAGCCAGGTCCTGGGTGCCCTCCTGCCC
TTCCTGGATGTGCAGTATCAGAAGGTCCCTATGCTCTTTCACCTGGACGTGACCTCCTCG
GTGCAGACTGGCATTTGGGTGTTTCTTTTCAAGCTCCTCATTTTACAATACCTAATGGAT
GTAAATGGGAAAATGTGGCGTCGGAGCCCCTGCCACTTGTACATTGTTGAAATCCTGGAA
CGGAGGACTTCAGCGCCGCTCAGGAGATCCTCAACGCTGCGGACACCTGCCCCCCAGTTC
AGTTTTCTTGACATCTTCCCAAAAGTCACCTGCAGGCCTCCCAAAGAGGTGATTGACATG
GAGCTGAGTCCCCAGAGGAGGGACACTGAGCCTGGAATGGATGAGTGGGAATTCTGCGGC
GAGACTTTCCAAAGACCTTACCAGTATTTAAAACGGTTCCATGAAAGCCAAAACCTAGAC
GCGTTTCAGTACCAAGAAGGCTCTGTCGAAGGCACTCCGGGGGAATGCCTGCAGCATTTC
CTGATTTACTGCGGGGTCATCGACCCGTCCTGGTCAGAGCTTCGGAACTTTGCCCGGTTC
CTAAATTATCAGCTCAGAGATTGTGAGGCCTCTCTCTTCTGCAATGCGAGATTCACCGGA
GACACACTGAGGGGCTTCAAGAACTTTGTGGTGACCTTCATGATCTTTATGGCAAGAGAT
TTTGCCACACCAACACTCCACACCTCTGACCAAAGCCCGGGCAAGCACACGGTCACCATG
GATGGGGTCAGGGAAGAGGACCTGGCTCCCTTCTCTCTCCGGAAGAGGTGGGAGTCGGAG
CCTCACCCGTACGTCTTCTTCAATGACGACCACACCTCCATGACGTTCATAGGCTTCCAT
CTCGAGCCCAACAACCACGGCGGTGTGGACGCCATCAATCACTTGACGAGGGAGGTCATC
AAGAGAGACGTCATGACCATGGACCTGTACAAGGGACTGCTGCTGCAGCGGGTGCCCTTC
AACGTCGACTTTGATAGACTGCCCAGACACGAGAAACTTGAGAGGCTCTGCCTGGCCCTA
GGGATCCGCTGGGCCATCGACCCTGACGACACGTATGAGCTCACAACAGACAACATGCTG
AAGATCCTTGCCATCGAGATGCGCTTCCGCTGCGGAATTCCCGTTATCATCATGGGAGAA
ACCGGCTGTGGGAAAACCAGGCTGATTAAATTCCTTAGTGGCCTGCGGCGTGGCGGTGCC
AATGCTGACTCCATCAAGCTGGTCAAGGTGCACGGGGGGACGACTGCAGACATGATCTAC
TCCAGAGTCCGGGAGGCCGAACACATGGCCTCCTGCAATAAGGACCAACATCAGTTGGAC
ACCATCTTGTTTTTCGATGAAGCCAACACAACAGAAGCTATAAGCTGTATCAAAGAAGTC
TTGTGTGACCGTACAGTGGACGGCCAGCCCCTGGCCGAGGACTCGGGCCTGCATATTATA
GCCGCTTGCAACCCGTACCGGAAGCACTCTGAGGAGATGATCTGCCGTTTGGAGTCAGCT
GGTCTGGGCTACAGGGTTAGTGCGGAAGAGACGGCCGACAGGCTGGGCTCCATTCCGCTG
AGGCAGCTGGTATACCGGGTGCACGCTCTGCCCCCGAGCCTGGTTCCTCTGGTGTGGGAC
TTTGGACAGCTGAGCGACACCACGGAAAAGCTCTACATCCAGCAGATTGTCCAGAGACTG
GTGGACTCCATCAGCCTGGATCAACACGAGACTCGCATGATCATAGACGTCCTCTGCGCC
TCTCAGGGTTTCATGAGGAGCAGAGAAGATGAATGCAGCTTTGTTAGCCTCCGGGACGTG
GAGCGCTGCGTGAAGGTTTTCAGGTGGTTCCACGCGCACAGCTCCATGCTCTTAGAGCAG
CTGAGCTCCTTCCTCTCCAGGTCCAGTGCCAGTAAAAATCACATTGAGCAGAGAGACCCT
GTCCTCTGGTCCTTGATGCTGGCCGTCGGGGTGTGTTACCATGCCTCTTTGGAAAAGAAA
GACTTGTATCGGAAAGCCATCGCCAGGTTCTTCCCGAAACCATATAACGACAGCCGGCTG
CTTCTGGACGAAATCACGCGGGTACAGGATGTTTTTCTGGACGGCGTGCCTCTGAGGAAG
ACCATCGCCAAGAACCTGGCCTTGAAGGAGAACGTCTTCATGATGGTCGTCTGCATCGAG
CTGAAGATCCCCCTCTTCCTGGTGGGGAAGCCCGGCAGCTCCAAGTCCCTCGCCAAGACC
ATCGTGGCCGACGCCATGCAGGGACCGGCCGCCCACTCGGATCTGTTCCGCGGCCTGAAG
CAGGTCCACCTGGTGTCGTTCCAGTGCAGCCCGCACTCCACCCCGCAGGGCATCATCGGC
ACCTTCCGCCAGTGCGCCCGCTTCCAGCAGGGGAAGGACCTGCAGCAGTACGTCTCCGTG
GTGGTGCTGGACGAGGTGGGGCTGGCGGAGGACTCGCCCAAGATGCCCCTGAAGACTCTG
CACCCGCTGCTGGAAGATGGCTGCATTGAGGATGACCCTGCCCCCCACAAAAAGGTTGCC
TTCGTGGGCATCTCCAACTGGGCTCTTGACCCTGCCAAGATGAACCGGGGTATCTTCGTG
TCGCGTGGCAGCCCCAACGAGAGAGAGCTCATAGAGAGCGCCAAGGGCATCTGCTCCTCG
GACAGCCTCGTCCAGGACCGTGTCCAAGGGTACTTCGCGTCGTTCGCTAAAGCCTACGAG
ACGGTGTGCCGGAGCCAGGACAAGGAGTTTTTCGGGCTTCGTGACTACTACAGCCTCATC
AAAATGGTCTTCGCCACAGCAAGAGCTTCCAATAAAAAGCCTTCCCCGCGAGAGATTGCG
CACGCTGTCCTGAGGAACTTCAGCGGCAAGGATGACATCCACGCTCTGGACATCTTTCTG
GCCAATCTTCCTGAGGCCTTGAGCTCAGAGGACGTCAACCCGGTGCAGCTGATCAGACAG
AACATCTTCGGGCCCTCTCAGAAGGGG---------------CCGGGCGGACGGCTGGAA
GACGGTGAGTCCCGTTACTTGCTCGTGCTGACCAAAAACTACGTGGCGCTGCAGATCCTG
CAGCGGACCGTCTTCGGGGAGGACCAGCAGCCGGAGATTATTTTTGGTTCTGGTTTCCCC
AAGGACCAGGAGTACACCCAGATCTGCAGAAACATCAACCGCGTGAAGATCTGCATGGAA
ACGGGCAAGATGGTGGTGCTTCTCAACCTGCAGAACCTCTACGAGAGCCTCTACGACGCG
CTCAACCAGTACTACGTCCACCTCGGCGGCCAGAATTACGTGGATCTTGGGCTGGGGACC
CACCGTGTCAAATGTCGGGTTCACCCCAACTTCCGCCTGATAGTCATCGAAGAGAAAGAG
GTGGTGTACAAACACTTCCCCATCCCCCTCATTAACCGGCTGGAGAAGCACTATCTGGAT
ATCAACACGGTGCTGGAGAAATGGCAGAAGAACATTGTGGAGGAGCTCCACGCGTGGGTG
GAGAAGTTCGTCAATGTCAAAGCAGGGCAGTTCCTGGACAGGCACAAATACAGCCCCTCT
GACGTCTTCATCGGCTACCACTCGGACGCCTGTGCGTCCGTGGTGCTGCAGGTCATAAAG
CGGCAGGGTCCCCGG---GCCTTGACGGAGGAACTTTACCAGCAGGTGTCTGGGGAGGCC
AAGTGGATACTTCTGAACTGCGCCACGCCCGATGCTGTCGTCCGGCTGAGCGCCTCTTTG
CTGGACTCGTTCACGGCGGAGTCGCTGGCGCACGAGTACTTCTACAAACAGAGGCACAAC
TCCTTCGCAGATTTCCTTCAGGGGCACCTGCAGGCAACAGACCCGGCGTGCCACGCCGTC
TTCACAGAGATCACCACTTTCTCCAGGCTGCTGACAAGTCACGACTGTGACATTTTACAA
TCGGAGGTCACGGGCAGGGCTCCAAAACTCACACTCCTGTGGCTGCAGCAGTTTGACACT
GAGCTCTCATTCCTCAAAGAAGTCCGAAACTGTTTAACGAACAGAGCCAAATGTAAAATC
CTCATTATTCAGACAGACTTTGAGGATGGAATCCATAGCGCCCAGCTCATCGCCTCAGCT
AAGTACTCTGCTATAAATGAAATCAACAAAATACAAGACAATGGGGACTGTATCTTCGTC
TATTTCATCACCAAACTGTCCCGGATGGGAAGTGGGACAGCCTGTGTGGGCTTCCATGGA
GGGCTGTGGCAGGCTGTGCATATTGACGACCTCCGGAGATCCACCATCATGGTTTCGGAT
GTGACCAAGCTGCAGAGCGTCACCATCAGCCAGCTCTTCGCACCCGGA---------GAG
TTGGGCTCGGGACACCAGGCAGAAGGCGGCTGTGAGGAGGCGATGGAAACGGAGGCCAGC
GTGTCGGGGCCGGTG---------------------------GCGGAGGAGGCCATGGAA
ACAGAAAGCTCTGGGAAGGCGGACGAGCAGACGTCTGGGCTCGGAGGCGGTGACGGGCAG
ATCCTGGACACCACCAGGCTGCTGAGGAGCTGTGTGCAGAGCGCCGTGGGCATGCTCAGG
GACCAGAATGAGAGCTGCCCGCGCAACATGCGGAGGGTGGTGCTCCTCCTGGGCCTCTTC
AACGAGGACAGCGCGGGCAACGCCCGTTTCTTGCAGGTATCCAAGATGCGCCTCAATGTC
CTTTTAAAGAAGCAAGAAGACAGCCAGTTCCAACTTCTGAAGGAGTGGGTGGCGAGGGAA
GCCTCCAACCAGGACGCCCTCCAGGAGGCGGGCACATTCAGGCACACGCTCTGGAAGCGG
GTACAAGGTGCCGTGACCCCCCTGCTGGCGAGCATGATCTCCTTCATCGACAGAGACGGC
AACCTTGAGCTACTGACCAGGACAGGGACTCCGCCCTGGGCAAGAGACCTTTGGATGTTT
ATTTTCAGTGACACGAAGCTTCTGAACATTCCTCTTGTGATGAATAACTCGAGACGTCAA
GGTGAGATGGCCTACATCGTGGTGCAGAACCACATGAACCTTTCAGAGAACGCTTCCAAC
GACGTCCCGTTCAGCTGGAGAATCAGGGACTATCTGGAGGAGCTGTGGGTCCAGGCTCAG
TACCTCACGGATGCGGAAGGACTGCCACAGAGGTTCGTGGAAATCTTTCGGCAGACTCCT
CTGGGCAGGTTTCTTGCCCAGCTCCGTGGAGAAGAGCAGCAGGAACTTCTTCAGTGTTAC
TCCAAGGACTTCATCCTCCTGACCATGCGCGTGTCAACAAGGGAGGAATTGAAGTTTCTG
CAGATGGCTCTGTGGTCCTGCGTCCGTGAACTGAACGTGGCATCAGAAGTGCCTGAGGAA
GAGGTTTCCCTGCCATGGGTGCACCTGGCCTACCAGCGTTTCAGAAGCCGGCTGCAGAAC
TTCTCCAGAATCCTGACCATCTATCCCCAGATTCTCCGCAGCCTGATGGAAGCCTCTCGA
AACCACGAGCTGGCTGGACGTGAGATGACCCTGGACGCGTTTGCCGCGATGGCCTGTACC
GAGATGCTGACGAGAGACACCCTGAAGCCCAGTCCCCAGGCGTGGCTACAGCTAGTGAAG
AATCTTTCCATGCCGCTGGAACTCATCTGCTCGGATGGGCACATGCAAGGCAGCGGGACC
CTGGCCCAGGCTGTCATCAGGGAAGTCAGAGTTCACTGGAGCCGGATTTTCTCCACTGCA
CTCTTTGTGGAACACGTGCTCCTGGGAGTTGAGAGCCAGGTCCCCGAGTTACGCAGGCTG
GTGACCGAGCACGTCATCTTACTGGACAAGCGTCTTCGAGAGAACTCTGACGTCAAGACC
CACAGGCCTTTTGAGGCCGTGATGAGCACTCTCTGTGAGTGTAAGGAGAGAGCCAGCAAG
ACCTTCACCAGGTTTGGGGTCCAGCCGTGCCCCACGTGCCTGGGAGACGCGCAGGACCCG
GTCTGCCTGCCCTGCGGCCACGTGCACTGCCTGCGCTGCCTAAAAGCCTGGCTGGCCCCG
GGGCAGATGATATGCCCCTTATGTTTAACCGCCTTGCCAGACGAATTCTCTCCAACTGCT
TCCCAAGAGCACAGGGAAGCCATTGAAAAGCACGCCCGCCTCCGGCAGATGTGCAACAGC
TTCTTCGTAGACCTGGTGTCCACCATGTGCTTCAAGGACAATGCTCCGCCCGAGAAGGAA
GTGATCCACAGCCTGCTCTCTCTGCTATTTGTCCAAAAGGAGCTCTTAAGAGATGCCCCC
GAGAGACGCCGTGAACACACCAAATCCCTCTCTCCATTCAATGACGTGGTGGATAAGACT
CCTGTCATCCGCTCGGTGATACTGAAGCTGCTTCTCAAGTACAGCTTCGATGATGTAAAA
GATTATATTCAGGACTACTTGACCCTGTTAAAAGAGAAAGCATTCGTATTTGAAGATAAA
ACTGAACTGTACATGCTGTTTATCAACTGCCTGGAGGATTCAATACATGAGAAGACCAGT
GTTTGCTCCAGAAATGATGAACTGAACTACCTGAGAGAGGAAGGTGTTTTCCTTAAGACC
TATTCTCCAGTGCGACATGGCCGAGAGCCTGCCCAGGAGGCCTCGGTGGAATACCTGCAG
GAGGTGGCCCGGGTCCGCCTCTGCCTTGACAGGGCTGCGGACTTCCTCTCGGAGCCCCAG
GGAGGCCCAGAGATGGCGAAGGAGAAGGAGTGCTACCTGCAGGAAGTCCAGCACTTCTGT
ACCCGCGGCGGCAACGACTGGCACCGGGTGTACCTGGTGCGGAAGCTCGGCAGCCAGCGG
GGGATGGAGTTCGTGCAGGGCCTCTCCAGGCCGGGCCATCCGTGCCAGTGGGTGTTTCCC
AAGGAAGTCATCAAGCAGCAG---------AAGGACCACCCAGGCCAGATGGATTGGTAC
CTGGTGTACGGCGATGAGTACAAGGCTCTCCGAGACGCTGTGGCCAAAGCTGTCCTCGAG
TGCAAGCTGCTGGGCACTGAGACTGCTCTGAAGGCCTGCCGGACCCCCAGCATGCTGCAG
GCAGCCCACTTCCTGTTGGTGCTGTTTAGAGAGGTGGCTATTCTGTACAGATCCCACAAT
GCGAGCCTCCACCCCACGCCAGAGCAACGTGAAGCTCTGAGCCAGTTCATTGGCGAATGC
AAGATCCTTTCGTCTACTGAAATCAGGCACTTCGCAACATCTCTCGTGGACAATTCTCTG
CCATTGTTGAGGGCAGGCCCCAGTGGCAGCAGCCTTGAGGGCACAGTGACAGAAATGGCC
ATTCATGCTGCAGCTGTCCTTCTGTGCGGACAGAATAAAGTCTTGGAACCCCTAAAGAAT
CTGGCCTTCTCCCCAGCCAACATGGCGAATGCTTTTCTCCCAACCATGCCTGAAGACTTG
CTGGCTCAAGCTAGGAGTTGGAAAGGTCTGGAGGGAGTCAGCTGGTACACTTGTCCCAAT
GGCCATCCTTGCTCCGTGGGAGAGTGCGGCAGGCCGATGGAACAGAGCGTATGCATCGAC
TGCCGTGCACTCATCGGAGGCAAGAACCACAGACCTGAGGAAGGCTTTACAGTGGCCAGC
AACAGCGTAGATAGAACACAGACCGGCCACGTGCTAGGCAACCCACAGCAGAGAGAGCTG
GTGGTGACATGTGACCGAGAGCTGCCCCCACTGGTCTTCATACTTATCCGGCTACTCACT
CACTTGGCTCTGCTTCTGGGAGCAGCCAAGAGTCCCCAGGCTCTGATGAACATCATTAAG
CCTCCAGTGAGGGATCCACGAGGCTTTCTGCAGCAGCACGTCCTGAAAGACTTGGAGCAG
TTGACCAAGACACTGAGACACAGTGCCGATGAGACCGCCAGTGTGGTCCACCTCGTCCTG
CGCGGGCTTCTCCAAGAGGGGAGACAGCTCTCTGGCAAG---ATGCTAAATTTTGACACA
AGACTGTCAACTAAAGAAATGAGGAACAACTGGGAAAAGGCCGTTGCGGATGTGATTTCG
CCTGATCTGGAGCATCTAGATAAAACCCTTCCCGCCATTAATATTCTGATCAGCCAAGAT
AAGCGTATCAGCTCTAACCCCGTGGCCAAAATAATATATGGTGACCCAGCGACCTTCCTG
CCCCACCTGCCCCGGAAAAGTGTGGTCCATTGTTCTAAGATTTGGAGCTGCAGGAAAAGA
ATTACAGTTGAGCACCTCCAGCACATCGTGGAACAGAAAAATGGCAGAGAAAGAGTGCCC
GTCCTCTGGCACTTCCTGCAAAAGGAAGCAGAGCTGAGGCTGGTGAAGTTCCTGCCTGAG
ATTTTGGCCCTGCAAAGGGAGCTAGTGAAGCGCTTCCAGAACGTCCCGCAGGCGGAATAC
CGCTCCATCAGAGGCTTCATCAGCAGCCACAGCTCAGACGGGCTGAGGCACCTACTGCAG
AACAGAATCACCATCTTTCTGTCGACATGGAACAAACTGAGAAGATCGCTTGAGACGAAC
GGTGAGATCAGCCTTCCGAAGGAGTACTGCAGCACCGACTTGGACCTGGACACCGATTTT
GAGATCCTGCTGCCACGCCGACGCGGCCTGGGCCTCTGCGCTACTGCCCTCGTCAGCTAC
CTGATCCGCCTGCACAACGAAACCATCTACGTCGTGGAAAAACTCTCCGAGGAAAACAGC
AGCTATTCCGTGGATGCCTCCGAGGTTACTGACCTGCACGTCGTCAGCTACGAAGTGGAG
CGGGACCTGACCCCGCTGATTCTCTCCAACTGCCAGTACCAGGTGGAGCAGGGCAGGGAG
ACCCTGCAGGAGTTCGACCTGGAGAAGATTCAGCGGCAGATCATCAGCCGCTTCCTGCAG
GGCAAGCCCCGGCTGAGCCTCAAGGGAATACCCACCCTAGTATACAGACACGACTGGAAC
TACGAACATCTCTTTACGGACATCAAGAACAAGATGCCACAGACCTCTCTCCCCAGCTCA
ACCCTCAGTGCCATCAGTGGACAGCTGCAGTCCTACAGCGATGCCTGTGAAGCGCTGTCT
GTCATAGAAGTCACTCTGGGGTTCCTGAGCACAGCGGGCGGGGATCCAAACATGCACCTG
AATGTGTATATTCAAGACGTCCTGCGGATGGGCGACCAGACGGCACAGGTGTTACAGGCC
CTGAACAGATGCCAGTTAAAGCACTCCATTGCCCTCTGGCAGTTCCTGTCTGCTCATAAG
TCTGAACAGCTGCTGCGCCTGCAGAAGGAGCCATTTGGGGAAATCAGTTCGAGGTACAAA
GCAGATCTGAGCCCGGAAGCTGCTAAGCTCCTCGGCACATTCCTGAATCAGACTAGCCTA
GACGCCTTCCTGCTGGAGCTGCACGAAATGATAGTCTTGAAACTAAAGAACCCCCAAACT
------GAGGGGAGCTTCAACCCTGAGTGGAGCCTGAGAGACACTCTGGTAAGTTACATG
GAAACTAAAGAAAGTGAAATTCTTCCTGAAATGGAATCTCAGTTCCCGGAAGAGATACTG
CTTGCCAGTTGTGTCTCAGTGTGGAAAACAGCTGCTGTCCTGAAACAGGATCGACAAATG
AGA
>gelada_RNF213_ORF_XM_025363892_ORF
ATGGAGTGTCCTTCGTGCCATCATGTCTCCAAGGAGGAAGCCCCCAGGTTCTGCAGCCAG
TGCGGAGAGAGGCTGCCTCCTGCAGCCCCCATAGCAGATTCTGAGAACAGTAACTCCACA
ATGGCGTCAGCCCCGGAGGGCGAAATGGAGTGTGGGCAGGAGCTGGAGGAGGAAGGGGGC
CCGTGCTTGTCCCCGGGCTCAGACAGTTGGCAAGAAAACCCCGATGAGCCCAGTTCCGAT
GGCTCCTGGACCATCCAAGAA---AAAAAGAAGAAAAGGAAGAAGAAAAAGAATCTGAAC
CACTCCGCTTCCTCAGAGCTGGGTTCCTTGTCCCTGTCTCCTGCCAGCCCCTGTCATCTG
ACTTTGCTTTCAAGCCCGGAGCCTCAG------GACGCAGCCCGGCCCCACAGCCAAGCC
CAGCAGAGTGGCCCGACTGGCCAGCCGAGCCAGGCCCCGGGCACAGCCACCATGCCACTG
GAGGGTGACGGTCCCTCTGTGCCCACCAAGGTTGGTGACAGCCCCCTGCAGGCTCAGGCT
TTGGGAGAAGCAGGAGTGGCCACAGGAGGTGAGGCTCAGAGCAGCCGCCAACCCCAGGAC
CACACAGAAGGGGAGGACAAGGACGCTTCCATCCCCTCTGGGGGCAGAGGCCTGTCCCAG
GAGGGGGCCGGTCCCCCCATCTCTGCTGGCGAAGGCCGTTCTGGGAATGAAGATGCTGCC
CAGGAGCTCCTGTTGCCTGAGTCAAAAGGGGGCAGCTCTGAGCCCGGGACAGAACCGCAG
ACCACCAGGCAGCAGGCGGGGACCCCAGCCTCTACGGCAGTTGATGCTGCAGCTGAGCCA
GCCAATGCAGTTAAAGGGGCTGGGAAGGAAATGAAAGAGAAGATCCAGGGAATGAAACAG
CCACCAACAACCACTGCTGCTTCCAAAACACACTGCCAGGAAGCTGAGACCAAGACCAAG
------GAGGAGACGGCTACTGCTGGAGAAAAAGTCGGTAAAAATGAGCAAGGGGAGCCT
GAAGACCCCAAGAAGCCAGAGGGGAAGAACAAAAGT---GCAGCTGCTGCGAAAAAGGAG
AAGGAACAAAAAAACCAGAAAGCGGGTGTCCAGGAAGTGAAGGCAAGGACGCTGAGCCCG
GGCAGAGGAGTCACCGTGTACTTCCACGCCATCATCTCTAATCATTTCTCATTCAATCCC
GACCACCATAAAGTCTTCATCAGAGGCGGAGAAGAACTCGGCGAGCCGAAATGGAGCAGG
AATGTCTGCGAGCTGCACTGCACCAGAGACTTACATCGTGATGGCATTCTTGTTGAAGGC
AGCGCCGTCATTTCCAAGAAATACCTAAATAAATACATTCCTTACAAGTACGTCATTTGT
AATAACAAGGGCTCTGCTGAGTATGAGTTCATCTACAAGCGCCAGCAGAAGGAGGGCGAG
CACGTCAACCGCTGTCTGTTCATAAAATCTTCACTT---TTGGGCTCAGGAGACTGGCAT
CAGTACGATGACATAGTTTGTATGAGGCCTCCCGGGAAACTTCAGAAAGTCATGAACCAT
ATCGCAGACTTCACGAGGAAGGACCTGGTGAAGGGGAAGCAGATTGCCGCCACGGTCATG
CTGGATGGCATCTTCAGCATCCTGCAGACCTGGGACACCATCAACCTCAACAACTTCTTC
ACCCAGTTCCAGCAGTTTTATTTTGTCGTGCGACAGCCTATGATTTATGAAGGACACGCA
CAGCCGTGGACCGCTTTGCAGTACGGGGAGAAAGAGGTGAAGAAAGACCTGTGGGAATAT
CTGCAGAAGCACATGGCACCATTTCTGGAGAGAAAAAGCGCGGACCTTTTCCCTAAAGAC
TGCCCAGTGAGGAGTAAGCTGAAAATGGGCCTGATTGTCCTTTTTGTAGTGGAAAAATTT
CAG------TTA---GAAGACAACCTGACCTCAGTGTGTAACCTCCTGTCCTCGGATGCC
AGCTCACCAGATGAGCTTCACAGTGACCTAAGCCACATCCTTGGGACATCTCAGAGCTGG
CGGCTGTACCTGGTGAACCTGTGCCAAATGTGCATGGACAAAAGTATGTACCACTGGCTG
GGCACCCTGCCTGTCCTGCACTGCTGTATGGAACTGGCTCCGCGGCACAAGGACGCCTGG
AGCCAGCCTGAGGACACCTGGGCCGCTCTGGAGGGAATCTCTTTCTCACAGTTCCGGGAA
CAAACGCAAGATACG---------------AGCTGCTTACTTCGGTTTATGCGCCAGAAT
GAGCATTTGCTGAGCGTGGATGAGCCCCTCTTCCGATCCTGGTTTAGTCTGCTACCTCTG
AGTCACCTGGTTCCGTATATGGAAAACTTCATTGAGCACCTGGGTCATTTTCCTGCTCAT
GTCCTGGACTGTTTTCTAGGAACTTACTACCGCCTGCGGGGACTTCAGAAAATCTCCTCC
CGGAATATGCAGGAT------------------GTTCTGAACATTTTAAAAATGCTGTTG
CACCTCCTGGACACTTACCAGGACAAGATTCCCGAGGAGGCCTTGTCACCATCCTACCTG
ACGGTGTGTCTGAAACTGCATGAAGCCGTCTGCAGCAGCACAAAGACACATGAGTTTTAT
GAGCTGCCAGCCTTATCTGCCGAGATTGTCTGCAGGATGATTATACTTCTATCTCTGGTG
GATACTGCAGGACAGGGAGATGCAACTGGAAATAATTCAGTCCAAACAGTCTTCCAAGGG
ACCCTTGCTGCTACGAAAAGGTGGCTCCGAGAAGTTTTTACAAATAACATGCTCGTATAT
TCAGGTGTCTCCTTCACATACCGCAAGGAAATTGAGGTCTGGAGGCGGCTGGTGGAAATC
CACTTCCCCGTGGAGCATGGCTGGAAGGAGTCGTTGCTGGAAGACATGGAATGGAGGCTC
AAACAGGAGAAGCCCCTCTCCCAGATCACTGCCTACTGCAGTAGTCACTGGGACAGCGAA
GGCTTAGAGGACAGTGTGGCCAAGACCTTCGAGAAATGCATCATTGAAGCCGTGAGCTCA
GCCTGCCAGTCTCAGACCAGTATCCTTCGGGGGCTCTCTTGCTATAATCTGCAGAAATTT
GGTACCCTCTTGTCTGCTGTGATCACTAAGTCCTGGCCTAGGAACAATGGGGAAGCCGTG
GACAACTTGGATGACATTTTAAAACATCTGCTCACGTGGGCAGATGTCAAGCATCTCTTC
AAATTGTGTGGAACCAATGAGGAAATACTAGCAAATATTACAGAGGATGGCAAGAAGTTG
ATGGGTGCTGCTGACTCTGTGTTCACGAAAATTGCTGGTGACCTCCGAAATGGAACGATT
TTAGTTGGACAACTGGAGCTGATTATAAAGCACAAGAATCAGTTTCTTGACATCTGGCAA
CTGAAGGAAAAAAGTCTTTCACCCCAGGATGAAAAATGTGCTATGGAGGAAGCACTGAAT
TGGAGAATGGAGGAACTGTTATTTCTAGAGAAAGAGAAAAGATGTGTTGATAGTCTCCTG
AAGATGTGTGGGAATGTGAAACACCTAATACAAGTGGACTTTGGAGAGCTTGCAACAAGA
CACTCACAAGACCTCAGCAGTAAAAGATTAAACGAAGCCGTGACCGTGAGACTGCCCACC
TCCTCGAACTCACAGAGGGAAACGCATTACCACCTGAGCTCCCAGGTCCGAGAAATGGCT
GGGAAGATAGACTTGCTCAGAGATAGCCACATCTTCCAGATCTTTTGGCGGAAAGCCGCA
GAGCCGCTGAGTGAGCCTAAGGAAGAACAGGAAGCCGCGGAGTTGCTGAGCGAGCCCGAA
GAAGAATCAGAAAAGCACATCCTTGAGCTTGAAGAGGTGTACGACTATTTGTATCAGCCT
TCTTACAGAAAGTTCATTAAACTGTACCAGGATCTAAAGTCAGGAGAGGTCACCCTTGCA
GAGATTGATGTCATCTTCAAGGACTTTGTGAATAAATACACGGACCTGGTTTCAGAACTT
AAGATCATGTGCACTGTGGACCACCAGGGCCAACGTGATTGGATCAAGGAGCGAGTCGAA
CAGATCAAGGAATACCATCACCTGCACCAGGCTGTCCACGCAGCCAAGGTCATCTTGCAG
GTCAAAGAGAGCTTGGGACTGACCGGTGACTTCAGTGTTCTCAACACTTTACTAAATTTT
ACTGATGACTTTGACAATTTTGGCCATGAAACCCTGGACCAAATCAACCAGGAGCTCATC
GGGGCCAAAAAGCTGCTCCAGGACATCAGCGAGGCCCGGTGCGAGGGGCTGAAGGCTCTG
TCCCTGAGGAAGGAGTTCATCCGCTGGGTCCGGGAGGCTCTTGGAGGCATCAACGAGCTG
AAGGTGTTTGTGGACCTGGCCTCCATCTCAGCGGGGGAGAATGACATTGACGTGGACCGG
GTGGCCTGTTTCCATGACGCCGTGCAGGGCTACGCATCCCTGCTGTTTAAGCTGGACCCC
AGGGTGGGCTTCGATGCATTCATGAAGCATCTGAAAGAGCTGTGGAAGGCTCTGGACAAT
GACCAGTACCTGCCCAGGAAACTGTGCGACTCTGCCAGGAACCTGGAGTGGCTGAAGACT
GTGAAGGAGAGTCATGGGTCTGTGGAACTCTCATCCCTGACCCTGGCCACGGCCATCAAC
CAAAGAGGCATGTATGTGATCCACGCACCCAAAGGTGGCCAAAAGATTTCCCCAGACACG
GTTCTGCACTTGGTCCTTCCTGGGAGCCCTGGCAGCCACGAGGAGCCACGGGAGTACTGT
TTAGAGGAGCTGAAGGAGCTTTTGAACAAGTTGATGCTGATGTCTGGCAAGAAGGATCAT
AAGAACACGGAAGTGGAGAGGTTTTCAGAGGTCTTCTGCAGCGTGCAGAGGCTCAGCCAG
GCCTTCATCGACCTGCGCTCTGCTGGGAATATGCTGTTCAGGACCTGGACCGCCGTGGCC
TACTGCTCCCCCAAGCAGAGTGTGTCCATCCGAATGAACTTTGGCTTGGAGCTGGTGACG
GAGCTGGGGGAGGGTGGAGATGTCACTGAGCTGCTGGCAGCGCTCTGCAGGCAGATGGAG
CACTTCCTTGACAGCTGGAAGAAATTCGTGACCCAGAAGCGGATGGAGCACTTTTACCTG
AACTTCTACACGGCAGAGCAGCTGGTTTACCTGAGCACTGAGCTCAGGAAGCAGCCTCCC
AGTGATGCCGCTCTAACGATGCTGTCCTTCATCAAAAGCAACTGCACCCTGATGGATGTC
TTAAGGGCCTCTGTGGGGTGCGAGAGTGAGGCCGCCAGGTACCGCGTGAGGACAGTCACG
GAAGAGCTCCCGCTGATGCTCTTCTCGGAGTTCAGCCTGGCGGACAAGCTAAGGGTCATC
ATGGAGCAGTCCAGGGAGTGCCTTCCTGCCTTCCTGCCCGACTGCCTCGACCTAGAGACC
CTTGGCCGCTGTCTGGCTCACCTGGCAGGGATGGGTGGGTCTCCCGTGGAGCGGCATCTC
CCGAGCGGTCTGCAAGTCGGCCAGCCCAACCTGGTTGTGTGTGGCCACTTGGAGGTGTTG
CCAGCCGCCCTGGCTGTCTACATGCAAACCCCGAGCCAGCCCCTGCCCACCTACGATGAG
GTGCTGCTCTGCACCCCGGCAACCACCTTTGAGGAGGTGGCACTGCTGCTGCGCCGCTGC
CTTTCCCTGGGCTCCCCGGGGCACAAGGTCTACAGCCTGCTGTTCGCAGATCAGCTGAGC
TACGAGGTGGCGCGCCAAGCCGAGGAGCTGTTCCAGAAACTGTGCACGCAGCAGCACCGC
GAAGACTACCAGCTCGTCATGGTCTGCGATGGGGACTGGGAGCACTGCTACCTCCCCTCT
GCCTTCAGCCAGCACAAGGTCTTCGTCACCCCCCAGGCACCCCTCGAGGCCATCCAAGCC
TACCTGGCAGATCACTACCGGGTCCCAAAGCAGACCCTGTCGGCGGCGGCCGTGTTCAAG
GACCGCCTGTGTGTTGGGATCGTGGCCTCCGAGCGAGCAGGTGTTGGAAAGTCTCTCTAC
GTGAAGAGGTTGCACGACAAGCTAAAGATACAGTTAAACAGGAAAAAGGTGCCTCTGAAA
ACGATTCGACTGATCGACCCTCAGGTGGATGAGAGCCAAGTCCTGGGTGCCCTGCTGCCC
TTCCTGGACGCGCAGTATCAGAAGGTCCCCGTGCTCTTTCATTTGGACGTGACCTCCTCA
GTGCAGACTGGAATTTGGGTGTTTCTTTTCAAGCTCCTCATTTTACAATACTTAATGGAT
ATAAACGGGAAAATGTGGCTTCGGAACCCCTGCCATTTGTATATCATTGAAATCCTGGAA
AGGAGGACGTCAGTGCCGTCGAGGAGGTCTTCAAAGCTGCGTACACGTGTCCCCCAGTTC
AGTTTTCTTGACATCTTCCCAAAAGTCACCTGCAGGCCTCCCAAAGAGGTGATAGACATG
GAGCTGAGTCCTCGGAGGAGTGACACAGAGCCTGGGATGGATCAGTGGGAGTTCTGCAGC
GAAACTTTCCAAAGACCTTACCAATATTTAAGACGATTCCATCAAAACCAAGACCTAGAC
ATGTTTGAGTATCAAGAAGGCTCTGTCGAAGGCACCCCGGAGGAATGCCTCCAGCATTTC
CTGATTTACTGCGGGGTAATAAACCCATCCTGGTCAGAGCTTCGGAACTTTGCTCGGTTC
CTGAATTATCAGCTCAGAGATTGCGAGGCCTCTCTCTTCTGCAATCCGAGTTTTATTGGC
GACACACTGAGAGGCTTCAAGAACTTTGTGGTGACCTTCATGATCTTTATGGCAAGAGAT
TTTGCCACACCAACACTCCATACCTCTGACCAAAGCCCGGGGAAGCACATGGTCACCATG
GATGGGGTTAAGGAAGAAGATCTAGCACCCTTCTCTCTCCGGAAGAGGTGGGAGTCGGAG
CCTCACCCATACGTTTTCTTCAATGACGACCGCACCACCATGACGTTCATCGGCTTCTAT
CTGCAGCCCAACAGCAAGGGCAGTGTCGACGCCATCAATCACTTGACTGGGAAGGTCATC
AAGAGAGATGTCATGACCATGGACCTGTATCAGGGGCTGCTGCTCCAGAGGGTGCCCTTC
AATGTCGACTTTGATAAACTGCCCAGACACGAGAAACTTGAGAGGCTCTGCCTGACCTTA
GGGATCCGCTGGGCCATTGACCCGGACGAAACGTATGAGCTCACGACAGACAATATGCTT
AAGATCCTTGCCATTGAGATGCGGTTCCGGTGTGGGATCCCGGTTATCATCATGGGAGAA
ACTGGCTGTGGCAAAACCAGGCTTATTAAATTCCTTAGCGACCTGCGGCGTGCTGGTGCC
GATGCTGACACCATAAAGCTGGTCAAGGTGCATGGAGGAACAACCGCAGACATGATCTAC
TCCAGAGTCAGGGAGGCTGAAAATGTGGCCTTCGCCAATAAGGACCAACATCAGTTGGAC
ACCATCTTGTTTTTTGATGAAGCCAACACCACGGAAGCTGTAAGCTGTATCAAAGAAGTC
CTGTGTGATCGTATGGTGGACGGCCAGCCCCTGGCTAGGGACTCTGGCCTGCGTATTATA
GCCGCCTGCAACCCGTACCGGAAGCACTCTGAGGAGATGATCTGCCGTTTGGAGTCAGCT
GGTTTGGGCTACAGGGTGAGTGCGGAGGAGACGGCCGACAAGCTGGGCTCCATTCCTCTG
AGGCAGCTGGTGTACCGAGTCCACGCTCTGCCCCCGAGCCTGATTCCTCTGGTGTGGGAC
TTTGGACAACTGAGTGACGCTGCTGAAAAGCTCTACATCCAGCAGATTGTCCAGAGACTG
GTTGACTCCATCAGCCTAGATGAAAACGAGACTCGCGTGATCACAGAAGTCCTCTGCGCC
TCTCAGGGTTTCATGAGGAAAAGAGAAGATGAGTGTGGTTTTGTCAGCCTCAGGGACGTG
GAGCGCTGTGTGAAAGTTTTCAGATGGTTCCACGAGCACAGTGCGATGCTCTTAGCGCAG
CTGAATTCCTTTCTCTCCAAGTCCAGCGTCAGCAAAAATCACCTTGAG---AGAGATCCC
GTCCTCTGGTCGTTGATGCTGGCCGTTGGGGTGTGTTACCACGCCTCTTTAGAAAAGAAA
GACTCATATCGGAAAGCCATCGCCAGGTTCTTTCCGAAACCGTATGACAACAGCAGGCTG
CTTCTGGATGAAATAACGCGGGCACAGGATCTTTTTCTGGACGGCATACCTCTGAGGAAA
ACCATCGCCAAGAACTTGGCCTTGAAGGAGAACGTCTTCATGATGGTCATCTGCATCGAG
CTGAAGATTCCCCTCTTCCTGGTGGGGAAGCCCGGCAGCTCCAAGTCCCTCGCCAAGACC
ATTGTGGCCGACGCCATGCAGGGCCCAGCCGCCTACTCAGATCTGTTCCGCAGCCTGAAG
CAGGTCCACCTGGTGTCCTTCCAGTGCAGCCCGCACTCCACCCCACAGGGCATCATTGGC
ACCTTCCGGCAGTGTGCCCGCTTTCAGCAGGGGAAGGACCTGCAGCAGTATGTCTCCGTG
GTGGTGTTAGATGAGGTGGGGCTGGCGGAAGACTCGCCCAAAATGCCCCTGAAGACTCTG
CACCCGCTGCTGGAAGACGGATGCATTGAAGACGATCCCGCCCCCCACAAAAAGGTTGGC
TTTGTGGGCATCTCCAACTGGGCCCTTGACCCTGCCAAGATGAACCGGGGCATTTTCGTG
TCACGCGGCAGCCCCAACAAGCGAGAGCTCATAGACAGTGCCAAGGGCATCTGCTCCTCA
GACAGCCTCATCCAGGACCGAATCCAAGGGTACTTTGCGTCCTTTGCCAAAGCCTACGAA
ACGGTGTGTGAGAACCAGGACAAGGAATTCTTCGGGCTTCGTGACTACTACAGCCTCATC
AAAATGGTCTTTGCTGCAGCGAAGGCTTCAAATAGAAAGCCTTCCCCGCAAGACATTGCA
CAGGCTGTCCTTAGGAACTTCAGTGGCAAGGATGACATCCACGCTTTAGACATCTTCCTG
GCCAATTTGCCTGAGGCCAAGTGCTCAGAGGAAGTGAGTCCCCTGCAGCTGATCAAACAG
AACATCTTTGGGCCTTCTCAGAAGGTG---------------CCGGGTGGACAGCTGGAA
GATGCTGAGTCCCGCTACTTACTCTTGCTGACCAAAAACTACGTGGCACTACAGATCCTG
CAGCAGACGTTCTTCAAGGAGGACCAGCAGCCGGAGATCATTTTCGGTTCTGGTTTCCCC
AAGGACCAGGAGTACACCCAGATCTGCAGAAACATCAATCGTGTGAAGATCTGCATGGAA
ACAGGCAAGATGGTGGTGCTCCTCAACCTGCAGAACCTCTACGAGAGCCTCTACGACGCG
CTCAACCAGTACTACGTCCACCTCGGCGGCCAGAAGTACGTGGACCTCGGTCTGGGGACC
CACCGCGTCAAATGTCGGGTTCACCCCAACTTCCGCCTGATCGTCATTGAAGAGAAAGAC
ATCGTGTACAAACACTTTCCCATCCCCCTCATTAACCGGCTGGAGAAGCACTATCTGGAC
ATCAACACGGTGCTGGAGAAATGGCAGAAGAGCGTCGTGGAGGAGCTCTGTGCGTGGGTG
GAGAAGTTCATCGATGTCAAAGCAGAGCATTTCCTGAACAGGCACAAATACAGCCCCTCT
GACGTCTTCATCGGCTACCACTCGGACGCCTGCGCCTCTGTGGTGCTGCAGGTCATAGAG
AGGCAGGGTCATAGAGCGGCCTTGACGGAGGAACTTTACCAGAAGGTGTCTGAGGAGGCC
AGACTGATCCTGCTGAACTGCGCTACGCCCGATGCCGTGGTCCGGCTGAGCGCCTCCTCG
CTGGGCTCGTTCCCAGGGAAGTCGCTGTCACAGGAGTACTTCTACAGACAGAGGCACAAC
TCCTTTGCAGATTTCCTTCAGATGCACCTGCACACGACAGACCTGGAGCGCCATGCCATC
TTCACAGAGATCACCACTTTCTCCAGGCTGCTAACAAGTCACGACTGTGAAATTTTAGAA
TCAGAAGTCACAGGCAGGGCTTCGAAACTCACACTCCTGTGGCTGCAGCGGTTTGACACA
GAGTTCTCATTCCTCAAAGAAGTCCGAAACTGTTTAACGAATACAGCCAAATGTAAAATC
CTCATTATTCAGACAGATTTTGAAGATGGAATCCATAGTGCCCAGCTCATTGCCTCAGCT
AAGTATTCTGCTATAAATGAAATCAACAAAATACAAGAAAACGAGGACCGTATCTTCGTC
TATTTCATCACAAAACTGTCCCGGATGGGAAGAGGAACAGCTTATGTGGGCTTCCATGGA
GGGCTGTGGCAGTCTGTCCACATCGATGACCTCCGGAGATCCACCCTCATGGTTTCAGAT
ATGACCAGGCTGCAGAGTGTCACCATCAGCCAGCTGTTCGCGCCCAGAGACTTGCCTGAG
TTGGGCTTGGAACACCGGGCAGAAGACGGCCGTGAGGAGGCGATGGAAACGGAGGCCAGC
ACGTCAGGGGAGGTG---------------------------GCAGAGGAGGCCATGGAA
ACAGAAGGTTCTGAGAAGGTGGAAAAGGAAACCTCTGAACTCGGAGGCAGTGATGTGTCG
ATCCTGGACACCACCAGGCTGCTGAGGAGCTGTGTGCAGAGCGCCGTGGGCATGCTCAGA
GACCAGAACGAGAGCTGCACGCGCAATATGCGGAGGGTGGTGCTCCTCCTGGACCTCTTA
AACGAGGACAGCGCGTGCCACGCCTCTTTCTTGCGGGTATCCAAGATGCGCCTCAATGTC
CTTTTAAAGACGCAAGAAGAGAGCCAGTTGCACACTCTG---GAGTGGGTGGCGAGAGAA
GCCTGCAACCAGGACGCCCTCCAGGAGGCGGGCACATTCAGGCACACCCTCTGGAAGCGG
GTCCAAGGTGCTGTCACCCCTCTGCTGGCGAGCATGATATCGTTCATCGACAGAGACGGC
AACCTTGAGCTACTGACTAGGCCAGATACTCCGCCCTGGGCAAGAGACCTTTGGATGTTT
ATTTTCAGTGACATGAAGCTTCTGAACATTCCTCTTGTGATGAATAATGCAAGACATAAA
GGTGAGATGGCCTACATCATGGTGCAGAACTACATGAACCTTTCCGAGAACGCTTCCAAC
AACGTACCTTTCAGCTGGAGAATCAAGGACTATCTGGAGGAGCTGTGGGTCCAGGCTCAG
TACATCACAGACGCAGAAGGACTGCCAAAGAAGTTCGTGGACATCTTTCAGCAGACTCCT
CTGGGCAGGTTTCTCGCCCAGCTCCATGGAGAGCCGCAGCAGGAACTTCTTCAGTGTTAC
TCGAAGGACTTCATTCTCTTGACCATGCGTGTGGCAACGGAGGAGGAGTTAGAGTTTCTG
CAGATGGCTCTGTGGTCCTGCATTAGGGAACTGAAAGCGGCGTCAGAAGCGCCCGAGGAA
GAGGTTTCCTTACCGTGGGTGCACCTTGCCTACCAGCGTTTCAGAAGCCGGCTGCAGAAC
TTCTCCAGGATCCTGACCATCTACCCTCAGGTTCTCCACAGCCTGACGGAAGCCCCTCGG
AACCATGAGCTGGCTGGATATGAGATGACCCTGGACGCATTTGCCGCGATGGCCTGCACG
GAGATGCTGACGAGAGACACCCTGAAGCCCAGTCCCCAGGCGTGGCTACAGTTGGTGAAG
AATCTTTCTATGCCACTGGAGCTCATCTGCTCTGACGGGCACATGCAAGGCAGTGGGAGC
CTGGCCCAGGCTGTCATCAGGGAAGTCAGAGCCCAATGGAGTCGGATTTTCTCCACCGCA
CTCTTTGTGGAGCATGTGCTCCTAGGAACCGAAAGCCGGGTCCCCGAGTTATGCAGGCTG
GTTACCGAGCACGTCTTCTTACTAGACAAGTGTCTTCGAGAGAACTCCGACGTCAAGACG
CACAGGCCTTTTGAGGCCGTGATGAGCACCCTCTGTGAATGCAAGGAGAGAGCCAGCAAG
ACCCTCAGCAGGTTTGGGGTCCAGCCGTGCCCCATCTGCCTGGGAGACGCACAGGACCCG
GTCTGTCTGCCCTGTGACCACGTGTACTGCCTGCGCTGCCTCAGGGCCTGGTTTGCCCCA
GGGCAGATGATGTGCCCCTACTGTTTAACTGACTTGCCAGACACATTCTCTCCAACTGTT
TCCCAAAGGCACAGGGAAGTCATTGAAAAGCATGCCCGCTTCCGGCAGATGTGCAACAGC
TTCTTCGTAGACCTGGTGTCCACCATGTGCTTCAAGGACAACGCTCCGCCTGAGAAGGAA
GTGATTGAGAGCCTGCTCTCTCTCCTCTTCGTCCAAAAGGAGCTCTTAAGAGACGCTCCC
CAGAGACGCCGTGAACACACAAAATCTCTCTCTCCATTCAATGATGTTGTGGATAAGACT
CCTGTCATCCGCTCAGTGATACTGAAACTGCTTTTGAAGTACAGCTTCGATGATGTAAAA
GATTATATTCAGGATTACTTGACCCTGTTAAAAAAGAAAGCATTCATAATTGAAGATAAA
ACTGAACTGTACATGCTCTTCATCAACTGCCTGGAGGATTCAATACGTGAGAAGACCAGT
GCTTGCTCCAGAAATGATGAACTGAACCACCTAAGAGAGGAAGGTCGTTTCCTTAACACG
TATTCTCCAGTAAGACGTGGCCGAGAGCCGGCCAACGAGGCCTCAGTTGAATACCTGCAA
GAGGTGGCCCGGATCCGCCTCTGCCTGGACAGAGCTTCAGATTTCCTCTCGCAGCCTGAG
GGAGGCCTAGGGATGGCTGAGGAGAAGCAGTGCTACCTGCGGCAAGTCAAGCACTTCTGT
ACCCGGGTGGAAAACGACTGGCACCGGGTGTACCTGGTGCGGAAGCTCAGCAGCCAGCGG
GGGATGGAGTTCGTGCAGGGCCTCTCCAAGCCCGGCCATCCGTGCCAGTGGGTGTTCCCC
AAGCAAGTCATTGAGCAGCAG---------AAGGACCACCCAGGCCAGATGGATAGGTAC
CTGGTGTACGGCGATGAATACAAGGCTCTCCGTGATGCTGTGGCCAAAGCTGTCCTCGAG
TGCAAGCCGCTGGGCATTGAGACTGCTCTGAAGGCCTGCAAGACCCCCCAAAGCCAGCAG
TCAGCCTACTTCCTGTTAACACTGTTCAGAGAGGTGGCTATTTTGTATAGATCCCACAAT
GCAAGCCTCCACCCCACGCCAGAGCAATGTGAAGCTGTGAGCAAATTCATTGGCGAATGC
AAGATCCTTTCACCTCCTGAGATCAGCCATTTTGCAACATCACTCGTGGACAATTCTCTG
CCATTGTTGAGGGCGGGCCCCAGTGACAACCACCTTCAGGGAACAGTGACAGAAATGGCC
ATTCATGCTGCAGCCATCCTTCTGTGTGGACAGAATAAAGTCTTGGAACCCCTAAAGAAT
CTGGCCTTCTCCCCAGCCAACATGGCGCATGCTTTTCTTCCAACCATGCCTGAAGACTTG
CTGGCTCAAGCTCGGAGGTGGAAGGGTCTGGAGGGAGTCCACTGGTACACTTGTCCCAAC
GGCCATCCTTGCTCCGTGGGAGAGTGTGGCAAGCCGATGGAACAGAGCACCTGCATTGAC
TGCCATGCGCCGATTGGAGGCATTAATCACAGACCTCAGGACGGCTTTAACCTGGTCAGC
AACAGCACAGACAGAACGCAGACCGGCCACGTGCTAGGCGACCCGCAGCAGAGAGAC---
GTGGTGACGTGTGACCGAGGGCTGCCCCCAGTGGTCTTCATCCTCATTCGGCTACTCACT
CACTTGGCTCTGCTTCTGGGAGCTTCCCAGAGTTCCCAGGCTCTGATAAACATCATTAAG
CCTCCAGTGAGGGATCCAAAAGGCTTTCTGCAGCAGCACATCCTGAAGGACCTGGAGCAG
TTGACCAAGATGCTGGGACACAGTGCCGACGAGACCATCAGTGTGGTCCACCTCGTCTTG
CGCAGGCTTCTCCAAGAGCAGCACCAGCTCTCTGGCAAAAGGTTTTTAAATTTTGACACA
AGATTGTCAACCAAAGAAATGAGGAACAACTGGGAAAAGGAAATCGCAGCTGTGATTTCT
CCTGAACTGGAGCATCTAGATAAAACCCTTCCCACCATGAATATTCTCATCAGCCAAGAT
AAGCGTATCAGCTCTAACCCTGTGGCCAAAATAATATATGGTGACCCAGTGACCTTCCTG
CCCCACCTGCCCCGGAAAAGTGTGGTCCATTGCTCTAAGATTTGGAGCTGCAGAAAAAGA
ATTACAGTTGAGTACCTCCAGCACATCGTGGAACAGAAAAATGGCAAAGAAAGAGTGCCC
ATCCTCTGGCATTTCCTGCAGAAGGAAGCAGAGCTGAGGCTGGTAAAGTTCCTGCCTGAG
ATTTTGGCCCTGCAAAAAGGTCTAGTAAAGCGGTTCCAGAACGTCCCGCAAGTTGAATAC
AGCTCCATCAGAGGCTTCCTCAGCAGCCAGAGCTCAGAGGGGCTGAGGCAGCTACTTCAG
AAGAGAATCACAATCTTCCTCTCAACATGGAACAAACTGAGGAGATCGCTTGAGACGAAC
GGCGAGATCAACCTACCCAAAGACTACTGCAGCACTGACTTGGATCTGGACGCTGATTTT
GAGATCCTCTTGCCACGCCGACGGGGCCTGGGCCTCTGTGCTACCGCTCTCGTCAGCTAC
TTGATTCGCCTACACAATGAAATTGTCTACGCGGTGGAAAAACTCTCCGAGGGAAACAAC
AGCTATTCCGTGGATGCCGCCGATGTCACTGACCTGCATGTCATCAGTTACGAAGTAGAG
CGGGACCTGACTCCACTGATTCTCTCCAACTGCCAGTACCAGGTGGAGCAGGGCAGAGAG
ACCCTGCAGGAGTTCGACCTGGAGAAGATTCAGCGGCAGATCGTCAGCCGCTTCCTCCAG
GGCAAGCCCCGGCTGAGCCTCAAGGGAATACCCACTCTGGTATACAGACACGACTGGAAC
TACGAACATCTCTTTATGGACATCAGGAACAAAATGGCACAGGACTCCCTCCCCAGCTCG
GTCATTAGTGCCATCAGTGGACAGCTGCAGTCCTACAGCGATGCCTGTGAAGCGCTGTCC
GTCGTAGAAGTCACTCTGGGGTTTCTGAGCACAGCTGGTGGGGATCCAAACATGCACCTG
AATATGTATATTCAAGACGTCCTGAGAATGGGTGATCAGACGACTCACGTGTCAAAGGCC
TTAGACAGATGCCAGTTAAAACACACCATTGCCCTCTGGCAGTTCCTGTCTGCTCATAAG
TCTGAACAGCTGCTGCGGCTGCAGAAAGAGCCATTTGGGGAAATCAGTTCAAGATACAAA
GCAGCTCTGAGCCCAGAAGATGCTAAGCTCCTCAGCACATTCCTGAATCAGATTGGCCTA
GACGCCTTCCTGCTGGAGCTGCACGAAATGATAATCTTGAAACTAAAGAACCCCCAAACT
------GAGGGGAGCTTCAACCCTGAGTGGAGCCTGAGAGAGACTCTGGTAAGTTACATG
GAAACTAAAGAAAATGAAATTCTTCCTGAAATGGAATCTCAGTTCCCAGAAAAGATACCG
CTCGCCAGCTGTGTCTCAGTGTGGAAAACAGCTGCTGTGCTGAAACAGGATCGACAAATG
AGA
>olive_baboon_RNF213_ORF_XM_021928097_ORF
------------------------------------------------------------
------------------------------------------------------------
------------------------------------------------------------
------------------------------------------------------------
------------------------------------------------------------
------------------------------------------------------------
------------------------------------------------------------
------------------------------------------------------------
------------------------------------------------------------
------------------------------------------------------------
------------------------------------------------------------
------------------------------------------------------------
------------------------------------------------------------
------------------------------------------------------------
------------------------------------------------------------
------------------------------------------------------------
------------------------------------------------------------
------------------------------------------------------------
------------------------------------------------------------
------------------------------------------------------------
------------------------------------------------------------
------------------------------------------------------------
------------------------------------------------------------
------------------------------------------------------------
---------------------------------------------------GACTGGCAT
CAGTACGATGACATAGTTTGTATGAGGCCTCCCGGGAAACTTCAGAAAGTCATGAACCAT
ATCGCAGACTTCACGAGGAAGGACCTGGTGAAGGGGAAGCAGATTGCCGCCACGGTCATG
CTGGATGGCATCTTCAGCATCCTGCAGACCTGGGACACCATCAACCTCAACAACTTCTTC
ACCCAGTTCCAGCAGTTTTATTTTGTCGTGCGACAGCCTATGATTTATGAAGGACACGCA
CAGCCGTGGACCGCTTTGCAGTACGGGGAGAAAGAGGTGAAGAAAGACCTGTGGGAATAT
CTGCAGAAGCACATGGCACCATTTCTGGAGAGAAAAAGCGTGGACCTTTTCCCTAAAGAC
TGCCCAGTGAGGAGTAAGCTGAAAATGGGCCTGATTGTCCTTTTTGTAGTGGAAAAATTT
CAG------TTA---GAAGACAACCTGACCTCAGTGTGTAACCTCCTGTCCTCGGATGCC
AGCTCACCAGATGAGCTTCACAGTGACCTAAGCCACATCCTTGGGACATCTCAGAGCTGG
CGGCTGTACCTGGTGAACCTGTGCCAAATGTGCATGGACAAAAGTATGTACCACTGGCTG
GGCACCCTGCCTGTCCTGCACTGCTGTATGGAACTGGCTCCGCGGCACAAGGACACCTGG
AGCCAGCCTGAGGACACCTGGGCCGCTCTGGAGGGAATCTCTTTCTCACAGTTCCGGGAA
CAAACGCAAGATACG---------------AGCTGCTTACTTCGGTTTATGCGCCAGAAT
GAGCATTTGCTGAGCGTGGATGAGCCCCTCTTCCGATCCTGGTTTAGTCTGCTACCTCTG
AGTCACCTGGTTCCGTATATGGAAGACTTCATTGAGCACCTGGGTCATTTTCCTGCTCAT
GTCCTGGACTGTTTTCTAGGAACTTACTACCGCCTGCGGGGACTTCAGAAAATCTCCTCC
CGGAATATGCAGGAT------------------GTTCTGAACATTTTAAAAATGCTGTTG
CACCTCCTGGACACTTACCAGGACAAGATTCCCGAGGAGGCCTTGTCACCATCCTACCTG
ACGGTGTGTCTGAAACTGCATGAAGCCGTCTGCAGCAGCACAAAGACACATGAGTTTTAT
GAGCTGCCAGCCTTATCTGCCGAGATTGTCTGCAGGATGATTATACTTCTATCTCTGGTG
GATACTGCAGGACAGGGAGATGCAACTGGAAATAATTCAGTCCAAACAGTCTTCCAAGGG
ACCCTTGCTGCTACGAAAAGGTGGCTCCGAGAAGTTTTTACAAATAACATGCTCGTATAT
TCAGGTGTCTCCTTCACATACCGCAAGGAAATTGAGGTCTGGAGGCGGCTGGTGGAAATC
CACTTCCCCGTGGAGCATGGCTGGAAGGAGTCGTTGCTGGAAGACATGGAATGGAGGCTC
AAACAGGAGAAGCCCCTCTCCCAGATCACTGCCTACTGCAGTAGTCACTGGGACAGCGAA
GGCTTAGAGGACAGTGTGGCCAAGACCTTCGAGAAATGCATCATTGAAGCCGTGAGCTCA
GCCTGCCAGTCTCAGACCAGTATCCTTCGGGGGCTCTCTTGCTATAATCTGCAGAAATTT
GGTACCCTCTTGTCTGCTGTGATCACTAAGTCCTGGCCTAGGAACAATGGGGAAGCTGTG
GACAACCTGGATGACATTTTAAAACATCTGCTCACGTGGGCAGATGTCAAGCATCTCTTC
AAATTGTGTGGAACCAATGAGGAAATACTAGCAAATATTACAGAGGATGGCAAGAAGTTG
ATGGGTGCTGCTGACTCTGTGTTCACGAAAATTGCTGGTGACCTCCGAAATGGAACGATT
TTAGTTGGACAACTGGAGCTGATTATAAAGCACAAGAATCAGTTTCTTGACATCTGGCAA
CTGAAGGAAAAAAGTCTTTCACCCCAGGATGAAAAATGTGCTATGGAGGAAGCACTGAAT
TGGAGAATGGAGGAACTGTTATTTCTAGAGAAAGAGAAAAGATGTGTTGATAGTCTCCTG
AAGATGTGTGGGAATGTGAAACACCTAATACAAGTGGACTTTGGAGAGCTTGCAACAAGA
CACTCACAAGACCTCAGCAGTAAAAGATTAAACGAAGCCGTGACCGTGAGACTGCCCACC
TCCTCGAACTCAGAGAGGGAAACGCATTACCACCTGAGCTCCCAGGTCCGAGAAATGGCT
GGGAAGATAGACTTGCTCAGAGATAGCCACATCTTCCAGATCTTTTGGCGGAAAGCCGCA
GAGCCGCTGAGTGAGCCTAAGGAAGAACAGGAAGCCGCGGAGTTGCTGAGCGAGCCCGAA
GAAGAATCAGAAAAGCACATCCTTGAGCTTGAAGAGGTGTACGACTATTTGTATCAGCCT
TCTTACAGAAAGTTCATTAAACTGTACCAGGATCTAAAGTCAGGAGAGGTCACCCTTGCA
GAGATTGATGTCATCTTCAAGGACTTTGTGAATAAATACACGGACCTGGTTTCAGAACTT
AAGATCATGTGCACTGTGGACCACCAGGGCCAACGTGATTGGATCAAGAAGCGAGTCGAA
CAGATCAAGGAATACCATCACCTGCACCAGGCTGTCCACGCAGCCAAGGTCATCTTGCAG
GTCAAAGAGAGCTTGGGACTGACCGGTGACTTCAGTGTTCTCAACACTTTACTAAATTTT
ACTGATGACTTTGACAATTTTGGCCATGAAACCCTGGACCAAATCAACCAGGAGCTCATC
GGGGCCAAAAAGCTACTCCAGGACATCAGCGAGGCCCGGTGCGAGGGGCTGAAGGCTCTG
TCCCTGAGGAAGGAGTTCATCCGCTGGGTCCGGGAGGCTCTTGGAGGCATCAACGAGCTG
AAGGTGTTTGTGGACCTGGCCTCCATCTCAGCGGGGGAGAATGACATTGACGTGGACCGG
GTGGCCTGTTTCCATGACGCCGTGCAGGGCTACGCATCCCTGCTGTTTAAGCTGGACCCC
AGGGTGGGCTTCGATGCATTCATGAAGCATCTGAAAGAGCTGTGGAAGGCTCTGGACAAT
GACCAGTACCTGCCCAGGAAACTGTGTGACTCTGCCAGGAACCTGGAGTGGCTGAAGACT
GTGAAGGAGAGTCATGGGTCTGTGGAACTCTCATCCCTGACCCTGGCCACGGCCATCAAC
CAAAGAGGCATGTATGTGATCCACGCACCCAAAGGTGGCCAAAAGATTTCCCCAGACACG
GTTCTGCACTTGGTCCTTCCTGGGAGCCCTGGCAGCCACGAGGAGCCACGGGAGTACTGT
TTAGAGGAGCTGAAGGAGCTTTTGAACAAGTTGATGCTGATGTCTGGCAAGAAGGATCAT
AAGAACACGGAAGTGGAGAGGTTTTCAGAGGTCTTCTGCAGCGTGCAGAGGCTCAGCCAG
GCCTTCATCGACCTGCGCTCTGCTGGGAATATGCTGTTCAGGACCTGGACCGCCATGGCC
TACTGCTCCCCCAAGCAGAGTGTGTCCATCCGAATGAACTTTGGCTTGGAGCTGGTGACG
GAGCTGGTGGAGGGTGGAGATGTCACTGAGCTGCTGGCAGCCCTCTGCAGGCAGATGGAG
CACTTCCTTGACAGCTGGAAGAAATTCGTGACCCAGAAGCGGATGGAGCACTTTTACCTG
AACTTCTACACGGCAGAGCAGCTGGTTTACCTGAGCACTGAGCTCAGGAAGCAGCCTCCC
AGTGATGCCGCTCTAACGATGCTGTCCTTCATCAAAAGCAACTGCACCCTGATGGATGTC
TTAAGGGCCTCTGTGGGGTGCGAGAGTGAGGCCGCCAGGTACCGTGTGAGGACAGTCACG
GAAGAGCTCCCGCTGATGCTCTTCTCGGAGTTCAGCCTGGCGGACAAGCTAAGGGTCATC
ATGGAGCAGTCCAGGGAGTGCCTTCCTGCCTTCCTGCCCGACTGCCTCGACCTAGAGACC
CTTGGCCGCTGTCTGGCTCACCTGGCAGGGATGGGTGGGTCTCCCGTGGAGCGGCATCTC
CCGAGAGGTCTGCAAGTCGGCCAGCCCAACCTGGTTGTGTGTGGCCACTCGGAGGTGTTG
CCAGCCGCCCTGGCTGTCTACATGCAAACCCCGAGCCAGCCCCTGCCCACCTACGATGAG
GTGCTGCTCTGCACCCCGGCAACCACCTTTGAGGAGGTGGCACTGCTGCTGCGCCGCTGC
CTGACCCTGGGCTCCCCGGGGCACAAGGTCTACAGCCTGCTGTTCGCAGATCAGCTGAGC
TACGAGGTGGCGCGCCAAGCCGAGGAGCTGTTCCAGAAACTGTGCACGCAGCAGCACCGC
GAAGACTACCAGCTCGTCATGGTCTGCGATGGGGACTGGGAGCACTGCTACCTCCCCTCT
GCCTTCAGCCAGCACAAGGTCTTCGTCACCCCCCAGGCACCCCTCGAGGCCATCCAAGCC
TACCTGGCAGATCACTACCGGGTCCCAAAGCAGACCCTGTCGGCGGCGGCCGTGTTCAAG
GACCGCCTGTGTGTTGGGATCGTGGCCTCCGAGCGAGCAGGTGTTGGAAAGTCTCTCTAC
GTGAAGAGGTTGCACGACAAGCTAAAGATACAGTTAAACAGGAAAAAGGTGCCTCTGAAA
ACGATTCGACTGATCGACCCTCAGGTGGATGAGAGCCAAGTCCTGGGTGCCCTGCTGCCC
TTCCTGGACGCGCAGTATCAGAAGGTCCCCGTGCTCTTTCATTTGGACGTGACCTCCTCA
GTGCAGACTGGAATTTGGGTGTTTCTTTTCAAGCTCCTCATTTTACAATACTTAATGGAT
ATAAACGGGAAAATGTGGCTTCGGAACCCCTGCCATTTGTATATCATTGAAATCCTGGAA
AGGAGGACGTCAGTGCCGTCGAGGAGGTCTTCAAAGCTGCGTACACGTGTCCCCCAGTTC
AGTTTTCTTGACATCTTCCCAAAAGTCACCTGCAGGCCTCCCAAAGAGGTGATAGACATG
GAGCTGAGTCCTCGGAGGAGTGACACAGAGCCTGGGATGGATCAGTGGGAGTTCTGCAGC
GAAACTTTCCAAAGACCTTACCAATATTTAAGACGATTCCATCAAAACCAAGACCTAGAC
ATGTTTGAGTATCAAGAAGGCTCTGTCGAAGGCACCCCGGAGGAATGCCTCCAGCATTTC
CTGATTTACTGCGGGGTAATAAACCCATCCTGGTCAGAGCTTCGGAACTTTGCTCGGTTC
CTGAATTATCAGCTCAGAGATTGCGAGGCCTCTCTCTTCTGCAATCCGAGTTTTATTGGC
GACACACTGAGAGGCTTCAAGAACTTTGTGGTGACCTTCATGATCTTTATGGCAAGAGAT
TTTGCCACACCAACACTCCATACCTCTGACCAAAGCCCGGGGAAGCACATGGTCACCATG
GATGGGGTTAAGGAAGAAGATCTAGCACCCTTCTCTCTCCGGAAGAGGTGGGAGTCGGAG
CCTCACCCATACGTTTTCTTCAATGACGACCGCACCACCATGACGTTCATCGGCTTCTAT
CTGCAGCCCAACAGCAAGGGCAGTGTCGACGCCATCAATCACTTGACTGGGAAGGTCATC
AAGAGAGATGTCATGACCATGGACCTGTATCAGGGGCTGCTGCTCCAGAGGGTGCCCTTC
AATGTCGACTTTGATAAACTGCCCAGACACGAGAAACTTGAGAGGCTCTGCCTGACCTTA
GGGATCCGCTGGGCCATTGACCCGGACGAAACGTATGAGCTCACGACAGACAATATGCTT
AAGATCCTTGCCATTGAGATGCGTTTCCGGTGTGGGATCCCGGTTATCATCATGGGAGAA
ACTGGCTGTGGCAAAACCAGGCTTATTAAATTCCTTAGCGACCTGCGGCGTGCTGGTGCC
GATGCTGACACCATAAAGCTGGTCAAGGTGCATGGAGGAACAACCGCAGACATGATCTAC
TCCAGAGTCAGGGAGGCTGAAAATGTGGCCTTCGCCAATAAGGACCAACATCAGTTGGAC
ACCATCTTGTTTTTTGATGAAGCCAACACCACGGAAGCTGTAAGCTGTATCAAAGAAGTC
CTGTGTGATCGTATGGTGGACGGCCAGCCCCTGGCTAGGGACTCTGGCCTGCATATTATA
GCCGCCTGCAACCCGTACCGGAAGCACTCTGAGGAGATGATCTGCCGTTTGGAGTCAGCT
GGTTTGGGCTACAGGGTGAGTGCGGAGGAGACGGCCGACAAGCTGGGCTCCATTCCTCTG
AGGCAGCTGGTGTACCGAGTCCACGCTCTGCCCCCGAGCCTGATTCCTCTGGTGTGGGAC
TTTGGACAACTGAGTGACGCTGCTGAAAAGCTCTACATCCAGCAGATTGTCCAGAGACTG
GTTGACTCCATCAGCCTAGATGAAAACGAGACTCGCGTGATCACAGAAGTCCTCTGTGCC
TCTCAGGGTTTCATGAGGAAAAGAGAAGATGAGTGTGGTTTTGTCAGCCTCAGGGACGTG
GAGCGCTGTGTGAAAGTTTTCAGATGGTTCCACGAGCACAGTGCGATGCTCTTAGCGCAG
CTGAATTCCTTTCTCTCCAAGTCCAGCGTCAGCAAAAATCACCTTGAG---AGAGATCCC
GTCCTCTGGTCGTTGATGCTGGCCATCGGGGTGTGTTACCACGCCTCTTTAGAAAAGAAA
GACTCATATTGGAAAGCCATCGCCAGGTTCTTTCCGAAACCGTATGACAACAGCAGGCTG
CTTCTGGATGAAATAACGCGGGCACAGGATCTTTTTCTGGACGGCATACCTCTGAGGAAA
ACCATCGCCAAGAACTTGGCCTTGAAGGAGAACGTCTTCATGATGGTCATCTGCATCGAG
CTGAAGATTCCCCTCTTCCTGGTGGGGAAGCCCGGCAGCTCCAAGTCCCTCGCCAAGACC
ATCGTGGCCGACGCCATGCAGGGCCCAGCCGCCTACTCAGATCTCTTCCGCAGCCTGAAG
CAGGTCCACCTGGTGTCCTTCCAGTGCAGCCCGCACTCCACCCCACAGGGCATCATTGGC
ACCTTCCGGCAGTGTGCCCGCTTTCAGCAGGGGAAGGACCTGCAGCAGTATGTCTCCGTG
GTGGTGTTAGATGAGGTGGGGCTGGCGGAAGACTCGCCCAAAATGCCCCTGAAGACTCTG
CACCCGCTGCTGGAAGACGGATGCATTGAAGACGATCCCGCCCCCCACAAAAAGGTTGGC
TTTGTGGGCATCTCCAACTGGGCCCTTGACCCTGCCAAGATGAACCGGGGCATTTTCGTG
TCACGCGGCAGCCCCAACAAGCGAGAGCTCATAGACAGTGCCAAGGGCATCTGTTCCTCA
GACAGCCTCATCCAGGACCGAATCCAAGGGTACTTTGCATCCTTTGCCAAAGCCTACGAA
ACGGTGTGTGAGAACCAGGACAAGGAATTCTTCGGGCTTCGTGACTACTACAGCCTCATC
AAAATGGTCTTTGCTTCAGCGAAGGCTTCAAATAGAAAGCCTTCCCCGCAAGACATTGCA
CAGGCTGTCCTTAGGAACTTCAGTGGCAAGGATGACATCCACGCTTTAGACATCTTCCTG
GCCAATTTGCCTGAGGCCAAGTGCTCAGAGGAAGTGAGTCCCCTGCAGCTGATCAAACAG
AACATCTTTGGGCCTTCTCAGAAGGTG---------------CCGGGTGGACAGCTGGAA
GATGCTGAGTCCCGCTACTTACTCTTGCTGACCAAAAACTACGTGGCACTACAGATCCTG
CAGCAGACGTTCTTCAAGGAGGACCAGCAGCCGGAGATCATTTTTGGTTCTGGTTTCCCC
AAGGACCAGGAGTACACCCAGATCTGCAGAAACATCAATCGTGTGAAGATCTGCATGGAA
ACAGGCAAGATGGTGGTGCTCCTCAACCTGCAGAACCTCTACGAGAGCCTCTACGACGCG
CTCAACCAGTACTACGTCCACCTCGGTGGCCAGAAGTACGTGGACCTCGGTCTGGGGACC
CACCGCGTCAAATGTCGGGTTCACCCCAACTTCCGCCTGATCGTCATTGAAGAGAAAGAC
ATCGTGTACAAACACTTTCCCATCCCCCTCATTAACCGGCTGGAGAAGCACTATCTGGAC
ATCAACACGGTGCTGGAGAAATGGCAGAAGAGCGTCGTGGAGGAGCTCCGTGCGTGGGTG
GAGAAGTTCATCGATGTCAAAGCAGAGCATTTCCTGAACAGGCACAAATACAGCCCCTCT
GACGTCTTCATCGGCTACCACTCGGACGCCTGCGCCTCTGTGGTGCTGCAGGTCATAGAG
AGGCAGGGTCATAGAGAGGCCTTGACGGAGGAACTTTACCAGAAGGTGTCTGAGGAGGCC
AGACTGATCCTGCTGAACTGCGCTACGCCCGATGCCGTGGTCCGGCTGAGCGCCTCCTCG
CTGGGCTCGTTCCCAGGGAAGTCGCTGTCACAGGAGTACTTCTACAGACAGAGGCACAAC
TCCTTTGCAGATTTCCTTCAGATGCACCTGCACACGACAGACCTGGAGCGCCATGCCATC
TTCACAGAGATCACCACTTTCTCCAGGCTGCTAACAAGTCACGACTGTGAAATTTTAGAA
TCAGAAGTCACAGGCAGGGCTTCGAAACTCACACTCCTGTGGCTGCAGCGGTTTGACACG
GAGTTCTCATTCCTCAAAGAAGTCCGAAACTGTTTAACGAATACAGCCAAATGTAAAATC
CTCATTATTCAGACAGATTTTGAAGATGGAATCCATAGTGCCCAGCTCATTGCCTCAGCT
AAGTATTCTGCTATAAATGAAATCAACAAAATACAAGAAAACGAGGACCGTATCTTCGTC
TATTTCATCACAAAACTGTCCCGGATGGGAAGAGGAACAGCTTATGTGGGCTTCCATGGA
GGGCTGTGGCAGTCTGTCCACATCGATGACCTCCGGAGATCCACCCTCATGGTTTCAGAT
ATGACCAGGCTGCAGAGTGTCACCATCAGCCAGCTGTTCGTGCCCAGAGACTTGCCTGAG
TTGGGCTTGGAACACCGGGCAGAAGACGGCCGTGAGGAGGCGATGGAAACGGAGGCCAGC
ACGTCAGGGGAGGTG---------------------------GCAGAGGAGGCCATGGAA
ACAGAAGGTTCTGAGAAGGTGGAAAAGGAAACCTCTGAACTCGGAGGCAGTGATGTGTCG
ATCCTGGACACCACCAGGCTGCTGAGGAGCTGTGTGCAGAGCGCCGTGGGCATGCTCAGA
GACCAGAACGAGAGCTGCACGCGCAATATGCGGAGGGTGGTGCTCCTCCTGGACCTCCTA
AACGAGGACAGCGCGTGCCACGCCTCTTTCTTGCGGGTATCCAAGATGCGCCTCAATGTC
CTTTTAAAGACGCAAGAAGAGAGCCAGTTGCACACTCTG---GAGTGGGTGGCGAGAGAA
GCCTGCAACCAGGACGCCCTCCAGGAGGCGGGCACATTCAGGCACACCCTCTGGAAGCGG
GTCCAAGGTGCTGTCACCCCTCTGCTGGCGAGCATGATATCGTTCATCGACAGAGACGGC
AACCTTGAGCTACTGACTAGGCCAGATACTCCGCCCTGGGCAAGAGACCTTTGGATGTTT
ATTTTCAGTGACATGAAGCTTCTGAACATTCCTCTTGTGATGAATAATGCAAGACATAAA
GGTGAGATGGCCTACATCATGGTGCAGAACTACATGAACCTTTCCGAGAACGCTTCCAAC
AACGTACCTTTCAGCTGGAGAATCAAGGACTATCTGGAGGAGCTGTGGGTCCAGGCTCAG
TACATCACAGACGCAGAAGGACTGCCAAAGAAGTTCGTGGACATCTTTCAGCAGACTCCT
CTGGGCAGGTTTCTCGCCCAGCTCCATGGAGAGCCGCAGCAGGAACTTCTTCAGTGTTAC
TCGAAGGACTTCATTCTCTTGACCATGCGTGTGGCAACGGAGGAGGAGTTAGAGTTTCTG
CAGATGGCTCTGTGGTCCTGCATTAGGGAACTGAAAGCGGCGTCAGAAGCGCCCGAGGAA
GAGGTTTCCTTACCGTGGGTGCACCTTGCCTACCAGCGTTTCAGAAGCCGGCTGCAGAAC
TTCTCCAGGATCCTGACCATCTACCCTCAGGTTCTCCACAGCCTGACGGAAGCCCCTCGG
AACCATGAGCTGGCTGGATGTGAGATGACCCTGGACGCATTTGCCGCGATGGCCTGCACG
GAGATGCTGACGAGAGACACCCTGAAGCCCAGTCCCCAGGCGTGGCTACAGTTGGTGAAG
AATCTTTCTATGCCACTGGAGCTCATCTGCTCTGACGGGCACATGCAAGGCAGTGGGAGC
CTGGCCCAGGCTGTCATCAGGGAAGTCAGAGCCCAGTGGAGTCGGATTTTCTCCACCGCA
CTCTTTGTGGAGCATGTGCTCCTAGGAACCGAGAGCCGGGTCCCCGAGTTATGCAGGCTG
GTTACCGAGCACGTCTTCTTACTAGACAAGTGTCTTCGAGAGAACTCCGACGTCAAGACG
CACAGGCCTTTTGAGGCCGTGATGAGCACCCTCTGTGAATGCAAGGAGAGAGCCAGCAAG
ACCCTCAGCAGGTTTGGGGTCCAGCCGTGCCCCATCTGCCTGGGAGACGCACAGGACCCC
GTCTGTCTGCCCTGTGACCACGTGTACTGCCTGCGCTGCCTCAGGGCCTGGTTTGCCCCA
GGGCAGATGATGTGCCCCTACTGTTTAACTGACTTGCCAGACACATTCTCTCCAACTGTT
TCCCAAAGGCACAGGGAAGTCATTGAAAAGCATGCCCGCTTCCGGCAGATGTGCAACAGC
TTCTTCGTAGACCTGGTGTCCACCATGTGCTTCAAGGACAACGCTCCGCCTGAGAAGGAA
GTGATTGAGAGCCTGCTCTCTCTCCTCTTCGTCCAAAAGGAGCTCTTAAGAGACGCTCCC
CAGAGACGCCGTGAACACACAAAATCTCTCTCACCATTCAATGATGTGGTGGATAAGACT
CCTGTCATCCGCTCAGTGATACTGAAACTGCTTTTGAAGTACAGCTTCGATGATGTAAAA
GATTATATTCAGGATTACTTGACCCTGTTAAAAAAGAAAGCATTCATAATTGAAGATAAA
ACTGAACTGTACATGCTCTTCATCAACTGCCTGGAGGATTCAATACGTGAGAAGACCAGT
GCTTGCTCCAGAAATGATGAACTGAACCACCTAAGAGAGGAAGGTCGTTTCCTTAACACG
TATTCTCCAGTAAGACGTGGCCGAGAGCCGGCCAACGAGGCCTCAGTTGAATACCTGCAA
GAGGTGGCCCGGATCCGCCTCTGCCTGGACAGAGCTTCAGATTTCCTCTCGCAGCCTGTG
GGAGGCCCAGGGATGGCTGAGGAGAAGCAGTGCTACCTGCGGCAAGTCAAGCACTTCTGT
ACCCGGGTGGAAAACGACTGGCACCGGGTGTACCTGGTGCGGAAGCTCAGCAGCCAGCGG
GGGATGGAGTTCGTGCAGGGCCTCTCCAAGCCCGGCCATCCGTGCCAGTGGGTGTTCCCC
AAGCAAGTCATTGAGCAGCAG---------AAGGACCACCCAGGCCAGATGGATAGGTAC
CTGGTGTACGGCGATGAATACAAGGCTCTCCGTGATGCTGTGGCCAAAGCTGTCCTCGAG
TGCAAGCCGCTGGGCATTGAGACTGCTCTGAAGGCCTGCAAGACCCCCCAAAGCCAGCAG
TCAGCCTACTTCCTGTTAACACTGTTCAGAGAGGTGGCTATTTTGTATAGATCCCACAAT
GCAAGCCTCCACCCCACGCCAGAGCAATGTGAAGCTGTGAGCAAATTCATTGGCGAATGC
AAGATCCTTTCACCTCCTGAGATCAGCCATTTTGCAACATCACTCGTGGACAATTCTCTG
CCATTGTTGAGGGCGGGCCCCAGTGACAACCACCTTCAGGGAACAGTGACAGAAATGGCC
ATTCATGCTGCAGCCATCCTTCTGTGTGGACAGAATAAAGTCTTGGAACCCCTAAAGAAT
CTGGCCTTCTCCCCAGCCAACATGGCGCATGCTTTTCTTCCAACCATGCCTGAAGACTTG
CTGGCTCAAGCTCGGAGGTGGAAGGGTCTGGAGGGAGTCCACTGGTACACTTGTCCCAAC
GGCCATCCCTGCTCTGTGGGAGAGTGTGGCAAGCCGATGGAACAGAGCACCTGCATTGAC
TGCCATGCGCCAATTGGAGGCATTAATCACAGACCTCAGGACGGCTTTAACCTGGTCAGC
AACAGCACAGACAGAACGCAGACCGGCCACGTGCTAGGCGACCCGCAGCAGAGAGAC---
GTGGTGACGTGTGACCGAGGGCTGCCCCCAGTGGTCTTCATCCTCATCCGGCTACTCACT
CACTTGGCTCTGCTTCTGGGAGCTTCCCAGAGTTCCCAGGCTCTGATAAACATCATTAAG
CCTCCAGTGAGGGATCCAAAAGGCTTTCTGCAGCAGCACATCCTGAAGGACCTGGAGCAG
TTGACCAAGATGCTGGGACACAGTGCCGACGAGACCATCAGTGTGGTCCACCTCGTCTTG
CGCAGGCTTCTCCAAGAGCAGCACCAGCTCTCTGGCAAAAGGTTTTTAAATTTTGACACA
AGATTGTCAACCAAAGAAATGAGGAACAACTGGGAAAAGGAAATCGCAGCTGTGATTTCT
CCTGAACTGGAGCATCTAGATAAAACCCTTCCCACCATGAATATTCTCATCAGCCAAGAT
AAGCGTATCAGCTCTAACCCTGTGGCCAAAATAATATATGGTGACCCAGTGACCTTCCTG
CCCCACCTGCCCCGGAAAAGTGTGGTCCACTGCTCTAAGATTTGGAGCTGCAGAAAAAGA
ATTACAGTTGAGTACCTCCAGCACATCGTGGAACAGAAAAATGGCAAAGAAAGAGTGCCC
ATCCTCTGGCATTTCCTGCAGAAGGAAGCAGAGCTGAGGCTGGTAAAGTTCCTGCCTGAG
ATTTTGGCCCTGCAAAAAGGTCTAGTGAAGCGGTTCCAGAACGTCCCGCAAGTTGAATAC
AGCTCCATCAGAGGCTTCCTCAGCAGCCACAGCTCAGAGGGGCTGAGGCAGCTACTTCAG
AAGAGAATCACAATCTTCCTCTCAACATGGAACAAACTGAGGAGATCGCTTGAGACGAAC
GGCGAGATCAACCTACCCAAAGACTACTGCAGCACTGACTTGGATCTGGACGCTGATTTT
GAGATCCTCTTGCCACGCCGACGGGGCCTGGGCCTCTGTGCTACCGCTCTCGTCAGCTAC
TTGATTCGCCTACACAATGAAATTGTCTACGCGGTGGAAAAACTCTCCGAGGGAAACAAC
AGCTATTCCGTGGATGCCGCCGATGTCACTGACCTGCATGTCATCAGTTACGAAGTAGAG
CGGGACCTGACTCCACTGATTCTCTCCAACTGCCAGTACCAGGTGGAGCAGGGCAGAGAG
ACCCTGCAGGAGTTCGACCTGGAGAAGATTCAGCGGCAGATCGTCAGCCGCTTCCTCCAG
GGCAAGCCCCGGCTGAGCCTCAAGGGAATACCCACTCTGGTATACAGACACGACTGGAAC
TACGAACATCTCTTTATGGACATCAAGAACAAAATGGCGCAGGACTCCCTCCCCAGCTCG
GTCATTAGTGCCATCAGTGGACAGCTGCAGTCCTACAGCGATGCCTGTGAAGCGCTATCC
GTCGTAGAAGTCACTCTGGGGTTTCTGAGCACAGCTGGTGGGGATCCAAACATGCACCTG
AATATGTATATTCAAGACGTCCTGAGAATGGGTGATCAGACGACTCACGTGTCAAAGGCC
TTAGACAGATGCCAGTTAAAACACACCATTGCCCTCTGGCAGTTCCTGTCTGCTCATAAG
TCTGAACAGCTGCTGCGGCTGCAGAAAGAGCCATTTGGGGAAATCAGTTCAAGATACAAA
GCAGATCTGAGCCCAGAAGATGCTAAGCTCCTCAGCACATTCCTGAATCAGATTGGCCTA
GACGCCTTCCTGCTGGAGCTGCACGAAATGATAATCTTGAAACTAAAGAACCCCCAAACT
------GAGGGGAGCTTCAACCCTGAGTGGAGCCTGAGAGACACTCTGGTAAGTTACATG
GAAACTAAAGAAAATGAAATTCTTCCTGAAATGGAATCTCAGTTCCCAGAAAAGATACTG
CTCGCCAGCTGTGTCTCAGTGTGGAAAACAGCTGCTGTGCTGAAACGGGATCGACAAATG
AGA
>sooty_mangabey_RNF213_ORF_XM_012066211_ORF
ATGGAGTGTCCTTCGTGCCATCATGTCTCCAAGGAGGAAGCCCCCAGGTTCTGCAGCCAG
TGCGGAGAGAGGCTGCCTCCTGCAGCCCCCATAGCAGATTCTGAGAACAGTAACCCCACA
ATGGCGTCAGCCCCGGAGGGCGAAATGGAGTGTGGGCAGGTGCTGGAGGAGGAAGGGGGC
CCGTGCTTGTCCCCGGGCTCAGACAGTTGGCAAGAAAACCCTGATGAGCCCGGTTCCGAT
GGCTCCTGGACCATCCAAGAAAGCAAAAAGAAGAAAAGGAAGAAGAAAAAGAATCTGAAC
AACTCCGCTTCCTCAGAGCTGGATTCCTTGTCCCTGTCTCCTGCCAGCCCCTGTCATCTG
ACTTTGCTTTCAAACCCGGAGCCTCAG------GACGCAGCCCGGCCCCACAGCCAAGCC
CAGCAGAGTGGCCCGACTGGCCAGCTGAGCCAGGCCCCGGGCACAGCCACCATGCCACTG
GAGGGTGACGGTCCCTCTGTGCCCACCAAGGTTGGTGACAGCCCCCTGCAGGCTCAGGCT
TTGGGAGAAGCAGGAGTGGCCACAGGAGGTGAGGCTCAGAGCAGCCGCCAACCCCAGGAC
CACACAGAAGGGGAGGACAAGGACGCTTCCATCCCCTCTGAGGGCAGAGGCCTGTCCCAG
GAGGGGGCTGGTCCCCCCATCTCTGCTGGCGAAGGCCGTTCTGGGAATGAAGATGCTGCC
CAGGAGCTCCTGTTGCCTGAGTCGAAAAGGGGCAGCTCTGAGCCCGGGACAGAACCGCAG
ACCACCAGGCAGCAGGCGGGGACCCCAGCCTCTACGGCAGTTGATGCTGCAGCTGAGCCA
GCCAATGCAGTTAAAGGGGCTGGGAAGGAAATGAAAGAGAAGATCCAGGGAATGAAACAG
CCGCCAACAACCACTACTGCTTCCAAAACACACTGCCAGGAAGCTGAGACCAAGACCAAG
------GACGAGACGGCTACTGCTGGAGAAAAAGTCGGTAAAAATGAGCAAGGGGAGCCT
GAAGACCCCAAGAAGCCAGAGGGGAAGAACAAAAGT---GCAGCTGCTGCGAAAAAGGAG
AAGGAACAAAAAAACCAGAAAGCGGGTGTCCAGGAAGTGAAGGCAAGGACGCTGAGCCCG
GGCAGAGGAGTCACCGTGTACTTCCACGCCATCATCTCTAATCATTTCTCATTCAATCCC
GACCACCATAAAGTCTTCATCAGAGGCGGAGAAGAACTCGGCGAGCCGAAATGGAGCAGG
AATGTCTGCGAGCTGCACTGCACCAGAGACTTACATCGTGATGGCATTCTTGTTGAAGGC
AGCGCCGTCATTTCCAAGAAATACCTAAATAAATACATTCCTTACAAGTACGTCATTTGT
AATAACAAGGGCTCTGCTGAGTATGAGTTCATCTACAAGCGCCAGCAGAAGGAGGGCGAG
TACGTCAACCGCTGTCTGTTCATAAAATCTTCACTT---TTGGGCTCAGGAGACTGGCAT
CAGTACGATGACATAGTTTGTATGAGGCCTCCCGGGAAACTTCAGAAAGTCATGAACCAT
ATCGCAGACTTCACGAGGAAGGACCTGGTGAAGGGGAAGCAGATTGCCGCCACGGTCATG
CTGGATGGCATCTTCAGCATCCTGCAGACCTGGGACACCATCAACCTCAACAACTTCTTC
ACCCAGTTCCAGCAGTTTTATTTTGTCGTGCGACAGCCTATGATTTATGAAGGACACGCA
CAGCCGTGGACCGCTTTGCAGTACGGGGAGAAAGAGGTGAAGAAAGACCTGTGGGAATAT
CTGCAAAAGCACATGGCACCATTTCTGGAGGGAAAAAGCGCGGACCTTTTCCCTAAAGAC
TGCCCAGTGAGGAGTAAGCTGAAAATGGGCCTGATTATCCTTTTTGTAGTGGAAAAATTT
CAG------TTA---GAAGACAACCTGACCTCAATGTGTAACCTCCTGTCCTCGGATGCC
AGCTCACCAGATGAGCTTCACAGTGACCTAAGCCACATCCTTGGGACATCTCAGAGCTGG
CGGCTGTACCTGGTGAACCTGTGCCAAAGGTGCATGGACAAAAGTATGTACCACTGGCTG
GGCACCCTGCCTGTCCTGCACTGCTGTATGGAACTGGCTCCGCGGCACAAGGACGCCTGG
AGCCAGCCTGAGGACACCTGGGCCGCTCTGGAGGGAATCTCTTTCTCACAGTTCCGGGAA
CAAACGCAAGATACG---------------AGCTGCTTACTTCGGTTTATGCGTGAGAAT
GAGCGTTTGCTGAGCGTGGATGAGCCCCTCTTCCGATCCTGGTTTAGTCTGCTACCTCTG
AGTCACCTGGTTCCGTATATGGAAAACTTCATTGAGCACCTGGGTCATTTTCCTGCTCAT
GTCCTGGACTGTTTTCTAGGAACTTACTACCGCCTGCGGGGACTTCAGAAAATCTCCTTC
CGGAGTATGCAGGAT------------------GTTCTGAACATTTTAAAAATGCTGTTG
CACCTCCTGGACACTTACCAGGACAAGATTCCCGAGGAGGCCTTGTCACCATCCTACCTG
ACGGTGTGTCTGAAACTGCATGAAGCCGTCTGCAACAGCACAAAGACACATGAGTTTTAT
GAGCTGCCAGCCTTATCTGCCGAGATTGTCTGCAGGATGATTATACTTCTATCTCTGGTG
GATTCTGCAGGACAGGGAGATGCAACTGGAAATAATTCAGTCCAAACAGTCTTCCAAGGG
ACCCTTGCTGCTACGAAAAGGTGGCTCCGAGAAGTTTTTACAAATAACATGCTCGTATAT
TCAGGTGTCTCCTTCACATACCACAAGGAAATTGAGGTCTGGAGGAGGCTGGTGGAAATC
TACTTCCCCGTGGAGCATGGCTGGAAGGAGTCATTGCTGGAAGACATGGAATGGAGGCTC
AAACAGGAGAAGCCCCTCTCCCAGATCACTGCCTACTGCAGTAGTCACTGGGACAGCGAA
GGCTTAGAGGACAGTGTGGCCAAGACCTTCGAGAAATGCATCATTGAAGCCGTGAGCTCA
GCGTGCCAGTCTCAGACCAGTATCCTTCGGGGGCTCTCTTGCTATAATCTGCAGAAATTT
GGTACCCTCTTGTCTGCTGTGATCACTAAGTCCTGGCCTAGGAACAATGGGGAAGCCGTG
GACAACTTGGATGACATTTTAAAACATCTGCTCACGTGGGCAGATGTCAAGCATCTCTTC
AAATTGTGTGGAACCAATGAGGAAATACTAGCAAATATTACAGAGGATGGCAAGAAGTTG
ATGGGTGCTGCTGACTCTGTGTTCATGAAAATTGCTGGTGACCTCCGAAATGGAACGATT
TTAGTTGGACAACTGGAGCTGATTATAAAGCACAAGAATCAGTTTCTTGACATCTGGCAA
CTGAAGGAAAAAAGTCTTTCACCCCAGGATGAAAAATGTACTATGGAGGAAGCACTGAAT
TGGAGAATGGAGGAACTGTTATTTCTAGAGAAAGAGAAAAGATGTGTTGATAGTCTCCTG
AAGATGTGTGGGAATGTGAAACACCTAATACAAGTGGACTTTGGAGAGCTTGCAACAAGA
CACTCACAAGACCTCAGCAGTAAAAGATTAAACGAAGCCGTGACCGTGAGACTGCCCACC
TCCTCGAACTCAGAGAGGGAAACGCATTACCACCTGAGCTCCCAGGTCCGAGAAATGGCT
GGGAAGATAGACTTGCTCAGAGACAGCCACATCTTCCAGATCTTTTGGCGGAAAGCCGCA
GAGCCGCTGAGTGAGCCTAAGGAGGAACAGGAAGCCGCAGAGTTGCTGAGCGAGCCCGAA
GAAGAATCAGAAAAGCACATCCTTGAGCTTGAAGAGGTGTACGACTATTTGTATCAGCCT
TCTTACAGAAAGTTCATTAAACTGTACCAGGATCTAAAGTCCGGAGAGGTCACCCTTGCA
GAGATTGATGTCATCTTCAAGGACTTTGTGAATAAATACACGGACCTGGTTTCAGAACTT
AAGATCATGTGCACTGTGGACCACCAGGGCCAACGTGATTGGATCAAGGAGCGAGTCGAA
CAGATCAAGGAATACCATCACCTGCACCAGGCTGTCCACGCAGCCAAGGTCATCTTGCAG
GTCAAAGAGAGCTTGGGACTGACCGGTGACTTCAGTGTTCTCAACACTTTACTGAATTTT
ACTGATGACTTTGACAATTTTGGCCATGAAACCCTGGACCAAATCAACCAGGAGCTCATC
CGGGCCAAAAAGCTGCTCCAGGACATCAGCGAGGCCCGGTGCGAGGGGCTGAAGGCTCTG
TCCCTGAGGAAGGAGTTCATCCGCTGGGTCCGGGAGGCTCTTGGAGGCATCAACGAGCTG
AAGGTGTTTGTGGACCTGGCCTCCATCTCAGCGGGGGAGAATGACATTGACGTGGACCGG
GTGGCCTGTTTCCATGACGCCGTGCAGGGCTACGCATCCCTGCTGTTTAAGCTGGACCCC
AGGGTGGGCTTCGATGCATTCATGAAGCATCTGAAAGAGCTGTGGAAGGCTCTGGACAAT
GACCAGTACCTGCCCAGGAAACTGTATGACTCTGCCAGGAACCTGGAGTGGCTGAAGACT
GTGAAGGAGAGTCATGGGTCTGTGGAACTCTCATCCCTGACCCTGGCCACGGCTATCAAC
CAAAGAGGCATATATGTGATCCACGCACCCAAAGGTGGCCAAAAGATTTCCCCAGACACG
GTTCTGCACTTGGTCCTTCCTGGAAGCCCTGGCAGCCACGAGGAGCCACGGGAGTACTGT
TTAGAGGAGCTGAAGGAGCTTTTGAACAAGTTGATGCTGATGTCTGGCAAGAAGGATCAT
AAGAACACGGAAGTGGAGAGGTTTTCAGAGGTCTTCTGCGGCGTGCAGAGGCTCAGCCAG
GCCTTCATCGACCTGCACTCTGCTGGGAATATGCTGTTCAGGACCTGGACCGCCATGGCC
TACTGCTCCCCCAAGCAGAGTGTGTCCATCCGAATGAACTTTGGCTTGGAGCTGGTGACG
GAGCTGGTGGAGGGTGGAGATGTCACTGAGCTGCTGGCAGCCCTCTGCAGGCAGATGGAG
CACTTCCTTGACAGCTGGAAGAAATTCGTGACCCAGAAGCGGATGGAGCACTTTTACCTG
AACTTCTACACGGCAGAGCAGCTGGTTTACCTGAGCACCGAGCTCAGGAAGCAGCCTCCC
AGTGACGCCGCCCTAACGATGCTGTCCTTCATCAAAAGCAACTGCACCCTGATGGATGTC
TTAAGGGCCTCTGTGGGGTGTGAGAGTGAGGCCACCAGGTACCGCGTGAGGACGGTCACG
GAAGAGCTCCCGCTGATGCTCTTCTCGGAGTTCAGCCTGGCGGACAAGCTAAGGGTCATC
ATGGAGCAGTCCAGGGAGTGCCTTCCTGCCTTCCTGCCCGACTGCCTCGACCTAGAGACC
CTTGGCCGCTGTCTGGCTCACCTGGCAGGGATGGGTGGGTCTCCCGTGGAGCGGCATCTC
CCGAGAGGTCTGCAGGTCGGCCAGCCCAACCTGGTTGTGTGTGGCCACTCGGAGGTGTTG
CCAGCCGCCCTGGCTGTCTACATGCAAACCCCGAGCCAGCCCCTGCCCACCTACGATGAG
GTGCTGCTCTGCACCCCGGCAACCACCTTTGAGGAGGTGGCACTGCTGCTGCGCCGCTGC
CTGACCCTGGGCTCCCCGGGGCACAAGGTCTACAGCCTGCTGTTCGCAGATCAGCTGAGC
TACGAGGTGGCGCGCCAAGCCGAGGAGCTGTTCCAGAAACTGTGCACGCAGCAGCACCGC
GAAGACTACCAGCTCGTCATGGTCTGCGATGGGGACTGGGAGCACTGCTACCTCCCCTCT
GCCTTCAGCCAGCACAAGGTCTTCGTCACCCCCCAGGCACCCCTCGAGGCCATCCAAGCC
TACCTGGCAGATCACTACCGGGTCCCAAAGCAGACCCTGTCGGCGGCGGCCGTGTTCAAG
GACCGCCTGTGTGTTGGGATCGTGGCCTCCGAGCGAGCAGGTGTTGGAAAGTCTCTCTAC
GTGAAGAGGTTGCACGACAAGCTAAAGATACAGTTAAACAGGAAAAAGGTGCCTCTGAAA
ACGATTCGACTGATCGACCCTCAGGTGGATGAGAGCCAAGTCCTGGGTGCCCTGCTGCCC
TTCCTGGACGCGCAGTATCAGAAGGTCCCCGTGCTCTTTCATTTGGACGTGACCTCCTCA
GTGCAGACTGGAATTTGGGTGTTTCTTTTCAAGCTCCTCATTTTACAATACTTAATGGAT
ATAAACGGGAAAATGTGGCTTCGGAACCCCTGCCATTTGTATATCATTGAAATCCTGGAA
AGGAGGACGTCAGTGCCGTCGAGGAGGTCTTCAAAGCTGCGTACACGTGTCCCCCAGTTC
AGTTTTCTTGACATCTTCCCAAAAGTCACCTGCAGGCCTCCCAAAGAGGTGATAGACATG
GAGCTGAGTCCCCGGAGGAGTGACACAGAGCCTGGGATGGATCAGTGGGAGTTCTGCAGC
GAAACTTTCCAAAGACCTTACCAATATTTAAGACGATTCCATCAAAACCAAGACCTAGAC
ATGTTTCAGTATCAAGAAGGCTCTGTCGAAGGCACCCCGGAGGAATGCCTCCAGCATTTC
CTGATTTACTGCGGGGTGATAAACCCATCCTGGTCAGAGCTTCGGAACTTTGCTCGGTTC
CTGAATTATCAGCTCAGAGATTGTGAGGCCTCTCTCTTCTGCAATCCGAGTTTTATTGGC
GACACACTGAGAGGCTTCAAGAACTTTGTGGTGACCTTCATGATCTTTATGGCAAGAGAT
TTTGCCACACCAACACTCCACACCTCTGACCAAAGCCCGGGGAAGCACATGGTCACCATG
GATGGGGTTAAGGAAGAAGATCTAGCACCCTTCTCTCTCCGGAAGAGGTGGGAGTCGGAG
CCTCACCCCTACGTTTTCTTCAATGACGACCGCACCACCATGACGTTCATCGGCTTCTAT
CTGCAGCCCAACAGCAAGGGCAGCGTCGACGCCATCAATCACTTGACTGGGAAGGTCATC
AAGAGAGATGTCATGACCATGGACCTGTATCAGGGGCTGCTGCTCCAGAGGGTGCCCTTC
AATGTCGACTTTGATAAACTACCCAGACACGAGAAACTTGAGAGGCTCTGCCTGACCTTA
GGGATCCGCTGGGCCATTGACCCGGACGAAACGTATGAGCTCACGACAGACAATATGCTT
AAGATCCTTGCCATTGAGATGCGGTTCCGGTGTGGGATCCCGGTTATCATCATGGGAGAA
ACTGGCTGTGGCAAAACCAGGCTTATTAAATTCCTTAGCGACCTGCGGCGTGCTGGTGCC
GATGCTGACACCATAAAGCTGGTCAAGGTGCATGGAGGAACAACCGCAGACATGATCTAC
TCCAGAGTCAGGGAGGCTGAAAATGTGGCCTTCGCCAATAAGGACCAACATCAGTTGGAC
ACCATCTTGTTTTTTGATGAAGCCAACACCACGGAAGCTGTAAGCTGTATCAAAGAAGTC
CTGTGTGATCGTATGGTGGACGGCCAGCCCCTGGCTAGGGACTCTGGCCTGCATATTATA
GCCGCCTGCAACCCGTACCGGAAGCACTCTGAGGAGATGATCTGCCGTTTGGAGTCAGCT
GGTTTGGGCTACAGGGTGAGTGCGGAGGAGACGGCCGACAAGCTGGGCTCCATTCCTCTG
AGGCAGCTGGTGTACCGAGTCCACGCTCTGCCCCCGAGCCTGATTCCTCTGGTGTGGGAC
TTTGGACAACTGAGTGACGCTGCTGAAAAGCTCTACATCCAGCAGATTGTCCAGAGACTG
GTTGACTCCATCAGCCTAGATGAAAACAAGACTCGCGTGATCACAGAAGTCCTCTGCGCC
TCTCAGGGTTTCATGAGGAAAAGAGAAGATGAGTGTGGCTTTGTCAGCCTCAGGGACGTG
GAGCGCTGTGTGAAAGTTTTCAGATGGTTCCACGAGCACAGTGCGATGCTCTTAGCGCAG
CTGAATTCCTTTCTCTCCAAGTCCAGCGTCAGCAAAAATCACCTTGAG---AGAGATCCC
GTCCTCTGGTCGTTGTTGCTGGCCGTCGGGGTGTGTTACCACGCCTCTTTAGAAAAGAAA
GACTCATATCGGAAAGCCATCGCCAGGTTCTTTCCGAAACCGTATGACGACAGCAGGCTG
CTTCTGGATGAAATAACGCGGGCACAGGATCTTTTTCTGGACGGCATACCTCTGAGGAAA
ACCATCGCCAAGAACTTGGCCTTGAAGGAGAACGTCTTCATGATGGTCATCTGCATCGAG
CTGAAGATTCCCCTCTTCCTGGTGGGGAAGCCCGGCAGCTCCAAGTCCCTCGCCAAGACC
ATCGTGGCCGACGCCATGCAGGGCCCGGCCGCCTACTCAGATCTCTTCCGCAGCCTGAAG
CAGGTCCACCTGGTGTCGTTCCAGTGCAGCCCGCACTCCACCCCACAGGGCATCATTGGC
ACCTTCCGGCAGTGTGCCCGCTTTCAGCAGGGGAAGGACCTGCAGCAGTATGTCTCCGTG
GTGGTGTTAGATGAGGTGGGGCTGGCGGAAGACTCGCCCAAAATGCCCCTGAAGACTCTG
CACCCGCTGCTGGAAGACGGATGCATTGAAGACGATCCCGCCCCCCACAAAAAGGTTGGC
TTTGTGGGCATCTCCAACTGGGCCCTTGACCCTGCCAAGATGAACCGGGGCATTTTCGTG
TCACGCGGCAGCCCCAACAAGCGAGAGCTCATAGACAGTGCCAAGGGCATCTGCTCCTCA
GACAGCCTCATCCAGGACCGAATCCAAGGGTACTTTGCGTCCTTTGCCAAAGCCTACGAA
ACGGTGTGTGAGAACCAGGACAAGGAATTCTTCGGGCTTCGTGACTACTACAGCCTCATC
AAAATGGTCTTTGCTGCAGCGAAGGCTTCAAATAGAAAGCCTTCCCCGCAAGACATTGCA
CAGGCTGTCCTTAGGAACTTCAGTGGCAAGGATGACATCCACGCTTTAGACATCTTCCTG
GCCAATTTGCCTGAGGCCAAGTGCTCAGAGGAAGTGAGTCCCCTGCAGCTGATCAAACAG
AACATCTTTGGGCCTTCTCAGAAGGTG---------------CCGGGTGGACAGCTGGAA
GATGCTGAGTCCCGCTACTTACTCTTGCTGACCAAAAACTACGTGGCACTACAGATCCTG
CAGCAGACGTTCTTCAAGGAGGACCAGCAGCCGGAGATCATTTTTGGTTCTGGTTTCCCC
AAGGACCAGGAGTACACCCAGATCTGCAGAAACATCAATCGTGTGAAGATCTGCATGGAA
ACAGGCAAGATGGTGGTGCTCCTCAACCTGCAGAACCTGTACGAGAGCCTCTACGACGCG
CTCAACCAGTACTACGTCCACCTCGGCGGCCAGAAGTACGTGGACCTCGGTCTGGGGACC
CACCGCGTCAAATGTCGGGTTCACCCCAACTTCCGCCTGATCGTCATTGAAGAGAAAGAC
ATCGTGTACAAACACTTTCCCATCCCCCTCATTAACCGGCTGGAGAAGCACTATCTGGAC
ATCAACACGGTGCTGGAGAAATGGCAGAAGAGCGTCGTGGAGGAGCTCCGTGCGTGGGTG
GAGAAGTTCATCGATGTCAAAGCAGAGCATTTCCTGAACAGGCACAAATACAGCCCCTCT
GACGTCTTCATCGGCTACCACTCGGACGCCTGCGCCTCTGTGGTGCTGCAGGTCATAGAG
AGGCAGGGTCATAGAGAGGCCTTGACGGAGGAACTTTACCAGAAGGTGTCTGAGGCGGCC
AGACTGATCCTGCTGAACTGCGCTACGCCCGATGCCGTGGTCCGGCTGAGCGCCGCCTCG
CTGGGCTCGTTCCCAGGGAAGTCGCTGTCACAGGAGTACTTCTACAGACAGAGGCACAAC
TCCTTTGCAGATTTCCTTCAGACGCACCTGCACACGACAGACCTGGAGCGCCATGCCGTC
TTCACAGAGATCACCACTTTCTCCAGGCTGCTAACAAGTCACGACTGTGAAATTTTAGAA
TCAGAAGTCACAGGCAGGGCTTCGAAACTCACACTCCTGTGGCTGCAGCGGTTTGACACG
GAGTTCTCATTCCTCAAAGAAGTCCGAAACTGTTTAACGAATACAGCCAAATGTAAAATC
CTCATTATTCAGACAGATTTTGAAGATGGAATCCATAGTGCCCAGCTCATTGCCTCAGCT
AAGTATTCTGCTATAAATGAAATCAACAAAATACAAGAAAACGAGGACCGTATCTTCGTC
TATTTCATCACAAAACTGTCCCGGATGGGAAGAGGAACAGCTTATGTGGGCTTCCATGGA
GGGCTGTGGCAGTCTGTCCACATCGATGACCTCCGGAGATCCACCCTCATGGTTTCAGAT
ATGACCAGGCTGCAGAGTGTCACCATCAGCCAGCTGTTCGCGCCCGGAGACTTGCCTGAG
TTGGGCTTGGAACACCGGGCAGAAGACGGCCGTGAGGAGGCGATGGAAACGGAGGCCAGC
ACGTCAGGGGAGGTG---------------------------GCAGAGGAGGCCATGGAA
ACAGAAGGTTCTGAGAAGGTGGAAAAGGAAACCTCTGAACTCGGAGGCAGTGATGTGTCG
ATCCTGGACACCACCAGGCTGCTGAGGAGCTGTGTGCAGAGCGCCGTGGGCATGCTCAGA
GACCAGAACGAGAGCTGCACGCGCAATATGCGGAGGGTGGTGCTCCTCCTGGACCTCTTA
AACGAGGACAGCGCGTGCCACGCCTCTTTCTTGCGGGTATCCAAGATGCGCCTCAATGTC
CTTTTAAAGACGCAAGAAGAGAGCCAGTTGCACACTCTG---GAGTGGGTGGCGAGAGAA
GCCTGCAACCAGGACGCCCTCCAGGAGGCGGGCACATTCAGGCACACCCTCTGGAAGCGG
GTCCAAGGCGCTGTCACCCCTCTGCTGGCGAGCATGATATCGTTCATCGACAGAGACGGC
AACCTTGAGCTACTGACTAGGCCAGATACTCCGCCCTGGGCAAGAGACCTTTGGATGTTT
ATTTTCAGTGACATGAAGCTTCTGAACATTCCTCTTGTGATGAATAATGCAAGACATAAA
GGTGAGATGGCCTACATCATGGTGCAGAACTACATGAACCTTTCCGAGAACGCTTCCAAC
AACGTACCTTTCAGCTGGAGAATCAAGGACTATCTGGAGGAGCTGTGGGTCCAGGCTCAG
TACATCACAGACGCAGAAGGACTGCCAAAGAAGTTCGTGGACATCTTTCAGCAGACTCCT
CTGGGCAGGTTTCTCGCCCAGCTCCATGGAGAGCCACAGCAGGAACTTCTTCAGTGTTAC
TCAAAGGACTTCATTCTCTTGACCATGCGTGTGGCAACGGAGGAGGAGTTAGAGTTTCTG
CAGATGGCTCTGTGGTCCTGCATTAGGGAACTGAAAGCGGCGTCAGAAGCGCCCGAGGAA
GAGGTCTCCTTACCGTGGGTGCACCTTGCCTACCAGCGTTTCAGAAGCCGACTGCAGAAC
TTCTCCAGGATCCTGACCATCTACCCTCAGGTTCTCCACAGCCTGACGGAAGCCCCTCGG
AACCATGAGCTGGCTGGATGTGAGATGACCCTGGACGCATTTGCCGCGATGGCCTGCACG
GAGATGCTGACGAGAGACACCCTGAAGCCCAGTCCCCAGGCGTGGCTACAGTTGGTGAAG
AATCTTTCTATGCCACTGGAGCTCATCTGCTCCGATGGGCACATGCAAGGCAGTGGGAGC
CTGGCCCAGGCTGTCATCAGGGAAGTCAGAGCCCAATGGAGTCGGATTTTCTCCACCGCA
CTCTTTGTGGAGCATGTGCTCCTAGGAACCGAGAGCCGGGTCCCCGAGTTATGCAGGCTG
GTTACCGAGCACGTCTTCTTACTAGACAAGTGTCTTCGAGAGAACTCCGACGTCAAGACG
CACAGGCCTTTTGAGGCCGTGATGAGCACCCTCTGTGAATGCAAGGAGAGAGCCAGCAAG
ACCCTCAGCAGGTTTGGGGTCCAGCCGTGCCCCATCTGCCTGGGAGACGCACAGGACCCC
GTCTGTCTGCCCTGTGACCACGTGTACTGCCTGCGCTGCCTCAGGGCCTGGTTTGCCCCA
GGGCAGATGATGTGCCCCTACTGTTTAACTGACTTGCCAGACACATTCTCTCCAACTGTT
TCCCAAAGGCACAGGGAAGTCATTGAAAAGCATGCCCGCTTCCGGCAGATGTGCAACAGC
TTCTTCGTAGACCTGGTGTCCACCATGTGCTTCAAGGACAACGCTCCGCCTGAGAAGGAA
GTGATTGAGAGCCTGCTCTCTCTCCTCTTCGTCCAAAAGGAGCTCTTAAGAGACGCTCCC
CAGAGACGCCGTGAACACACAAAATCTCTCTCTCCATTCAATGATGTTGTGGATAAGACT
CCTGTCATCCGCTCAGTGATACTGAAACTGCTTTTGAAGTACAGCTTCGATGATGTAAAA
GATTATATTCAGGATTACTTGACCCTGTTAAAAAAGAAAGCATTCATAATTGAAGATAAA
ACTGAACTGTACATGCTCTTCATCAGCTGCCTGGAGGATTCAATACGTGAGAAGACCAGT
GCTTGCTCCAGAAACGATGAACTGAACCACCTAAGAGAGGAAGGTCGTTTCCTTAACACG
TATTCTCCAGTAAGACGTGGCCGAGAGCCGGCCAACGAGGCCTCAGTTGAATACCTGCAA
GAGGTGGCCCGGATCCGCCTCTGCCTGGACAGAGCTTCAGATTTCCTCTCGCAGCCTGAG
GGAGGCCCAGGGATGGCTGAGGAGAAGCAGTGCTACCTGCGGCAAGTCAAGCACTTCTGT
ACCCGGGTGGAAAACGACTGGCACCGGGTGTACCTGGTGCGGAAGCTCAGCAGCCAGCGG
GGGATGGAGTTCGTGCAGGGCCTCTCCAAGCCCGGCCATCCGTGCCAGTGGGTGTTCCCC
AAGCAAGTCATTGAGCAGCAG---------AAGGACCACCCAGGCCAGATGGATAGGTAC
CTGGTGTACGGCGATGAATACAAGGCTCTCCGTGATGCTGTGGCCAAAGCTGTCCTCGAG
TGCAAGCCGCTGGGCATTAAGACTGCTCTGAAGGCCTGCAAGACCCCCCAAAGCCAGCAG
TCAGCCTACTTCCTGTTAACACTGTTCAGAGAGGTGGCTGTTTTGTATAGATCCCACAAT
GCAAGCCTCCACCCCACGCCAGAGCAATGTGAAGCTGTGAGCAAATTCATTGGCGAATGC
AAGATCCTTTCACCTCCTGAGATCAGCCATTTTGCAACATCGCTCGTGGACAATTCTCTG
CCATTGTTGAGGGTGGGCCCCAGTGACAACCACCTTCAGGGAACAGTGACAGAAATGGCC
ATTCATGCTGCAGCCATCCTTCTGTGTGGACAGAATAAAGTCTTGGAACCCCTAAAGAAT
CTGGCCTTCTCCCCAGCCAACATGGCGCATGCTTTTCTTCCAACCATGCCTGAAGACTTG
CTGGCTCAAGCTCGGAGGTGGAAGGGTCTGGAGGGAGTCCACTGGTACACTTGTCCCAAC
GGCCATCCTTGCTCCGTGGGAGAG------------------------------------
---------------------ATTAATCACAGACCTCAGGACGGCTTTAACCTTGGAAAA
GACAGCACAGACAGAACGCAGACCGGCCATGTGCTAGGCGACCCGCAGCAGAGAGAC---
GTGGTGACGTGTGACCGAGGGCTGCCCCCAGTGGTCTTCATCCTCATCCGGCTACTCACT
CACTTGGCTCTGCTTCTGGGAGCTTCCCAGAGTTCCCAGGCTCTGATAAACATCATTAAG
CCTCCAGTGAGGGATCCAAAAGGCTTTCTGCAGCAGCACATCCTGAAGGACCTGGAGCAG
TTGACCAAGATGCTGGGACACAGTGCCGACGAGACCATCAGTGTGGTCCACCTCGTCTTG
CGCAGGCTTCTCCAAGAGCAGCACCAGCTCTCTGGCAAAAGGTTTTTAAATTTTGACACA
AGATTGTCAACCAAAGAAATGAGGAACAACTGGGAAAAGGAAATCGCAGCTGTGATTTCT
CCTGAACTGGAGCATCTAGATAAAACCCTTCCCACCATGAATATTCTCATCAGCCAAGAT
AAGCGTATCAGCTCTAACCCTGTGGCCAAAATAATATATGGTGACCCAGTGACCTTCCTG
CCCCACCTGCCCCGGAAAAGTGTGGTCCATTGCTCTAAGATTTGGAGCTGCAGAAAAAGA
ATTACAGTTGAGTACCTCCAGCACATCGTGGAACAGAAAAATGGCAAAGAAAGAGTGCCC
ATCCTCTGGCATTTCCTGCAGAAGGAAGCAGAGCTGAGGCTGGTAAAGTTCCTGCCTGAG
ATTTTGGCCCTGCAAAAAGGTCTAGTGAAGCGGTTCCAGAACGTCCCGCAAGTTGAATAC
AGCTCCATCAGAGGCTTCCTCAGCAGCCACAGCTCAGAGGGGCTGAGGCAGCTACTTCAG
AAGAGAATCACAATCTTCCTCTCAACATGGAACAAACTGAGGAGATCGCTTGAGACGAAC
GGCGAGATCAACCTACCCAAAGACTACTGCAGCACTGACTTGGATCTGGACGCTGATTTT
GAGATCCTCTTGCCACGCCGACGGGGCCTGGGCCTCTGTGCTACCGCTCTCGTCAGCTAC
TTGATTCGCCTACACAATGAAATTGTCTACGCGGTGGAAAAACTCTCCGAGGGAAACAAC
AGCTATTCCGTGGATGCCGCCGATGTCACTGACCTGCATGTCATCAGTTACGAGGTAGAG
CGGGACCTGACTCCACTGATTCTCTCCAACTGCCAGTACCAGGTGGAGCAGGGCAGAGAG
ACCCTGCAGGAGTTCGACCTGGAGAAGATTCAGCGGCAGATCGTCAGCCGCTTCCTCCAG
GGCAAGCCCCGGCTGAGCCTCAAGGGAATACCCACTCTGGTATACAGACACGACTGGAAC
TACGAACATCTCTTTATGGACATCAAGAACAAAATGGCGCAGGACTCCCTCCCCAGCTCG
GTCATTAGTGCCATCAGTGGACAGCTGCAGTCCTACAGCGATGCCTGTGAAGCGCTGTCC
GTCGTAGAAGTCACTCTGGGGTTTCTGAGCACAGCTGGTGGGGATCCAAACATGCACCTG
AATATGTATATTCAAGACGTCCTGAGAATGGGTGATCAGACGACTCACGTGTCAAAGGCC
TTAGACAGATGCCAGTTAAAACACACCATTGCCCTCTGGCAGTTCCTGTCTGCTCATAAG
TCTGAACAGCTGCTGCGGCTGCAGAAAGAGCCATTTGGGGAAATCAGTTCAAGATACAAA
GCAGATCTGAGCCCAGAAGACGCTAAGCTCCTCAGCACATTCCTGAATCAGATTGGCCTA
GACGCCTTCCTGCTGGAGCTGCATGAAATGATAATCTTGAAACTAAAGAACCCCCAAACT
------GAGGGGAGCTTCAACCCTAAGTGGAGCCTGAGAGACACTCTGGTAAGTTACATG
GAAACTAAAGAAAATGAAATTCTTCCTGAAATGGAATCTCAGTTCCCAGAAAAGATACTG
CTCGCCAGCTGTGTCTCAGTGTGGAAAACAGCTGCTGTGCTGAAACGGGATCGACAAATG
AGA
>drill_RNF213_ORF_XM_011967440_ORF
ATGGAGTGTCCTTCATGCCATCATGTCTCCAAGGAGGAAGCCCCCAGGTTCTGCAGCCAG
TGCGGAGAGAGGCTGCCTCCTGCAGCCCCCATA---------------------------
------------------------------------------------------------
------------------------------------------------------------
---------------------AGCAAAAAGAAGAAAAGGAAGAAGAAAAAGAATCTGAAC
AACTCCGCTTCCTCAGAGCTGGATTCCTTGTCCCTGTCTCCTGCCAGCCCCTGTCATCTG
ACTTTGCTTTCAAACCCGGAGCCTCAG------GACGCAGCCCGGCCCCACAGCCAAGCC
CAGCAGAGTGGCCCGACTGGCCAGCCGAGCCAGGCCCCGGGCACAGCCACCATGCCACTG
GAGGGTGACGGTCCCTCCGTGCCCACCAAGGTTGGTGACAGCCCCCTGCAGGCTCAGGCT
TTGGGAGAAGCAGGAGTGGCCACAGGAGGTGAGGCTCAGAGCAGCCGCCAACCCCAGGAC
CACACAGAAGGGGAGGACAAGGACGCTTCCATCCCCTCTGGGGGCAGAGGCCTGTCCCAG
GAGGGGGCCGGTCCCCCCACCTCTGCTGGTAAAGGCCGTCCTGGGAATGAAGATGCTGCC
CAGGAGCTCCTGTTGCCTGAGTCGAAAAGGGGCAGCTCTGAGCCCGGGACAGAACCGCAG
ACCACCAGGCAGCAGGCGGGGACCCCAGCCTCTACGGCAGTTGATGCTGCAGCTGAGCCA
GCCAATGCAGTTAAAGGGGCTGGGAAGGAAATGAAAGAGAAGATCCAGGGAATGAAACAG
CTGCCAACAACCACTGCTGCTTCCAAAACACACTGCCAGGAAGCTGAGACCAAGACCAAG
------GACGAGACGGCTACTGCTGGAGAAAAAGTCGGTAAAAATGAGCAAGGGGAGCCT
GAAGACCCCAAGAAGCCAGAGGGGAAGAACAAAAGT---GCAGCTGCTGCGAAAAAGGAG
AAGGAACAAAAAAACCAGAAAGCGGGTGTCCAGGAAGTGAAGGCAAGGACGCTGAGCCCG
GGCAGAGGAGTCACCGTGTACTTCCACGCCATCATCTCTAATCATTTCTCATTCAATCCC
GACCACCATAAAGTCTTCATCAGAGGCGGAGAAGAACTCGGCGAGCCGAAATGGAGCAGG
AATATCTGCGAGCTGCACTGCACCAGAGCCTTACATCGTGATGGCATTCTTGTTGAAGGC
AGCGCCGTCATTTCCAAGAAATACCTAAATAAATACATTCCTTACAAGTACGTCATTTGT
AATAACAAGGGCTCTGCTGAGTATGAGTTCATCTACAAGCGCCAGCAGAAGGAGGGCGAG
TACGTCAACCGCTGTCTGTTCATAAAATCTTCACTT---TTGGGCTCAGGAGACTGGCAT
CAGTACGATGACATAGTTTGTATGAGGCCTCCCGGGAAACTTCAGAAAGTCATGAACCAT
ATCGCAGACTTCACGAGGAAGGACCTGGTGAAGGGGAAGCAGATTGCCGCCACGGTCATG
CTGGATGGCATCTTCAGCATCCTGCAGACCTGGGACACCATCAACCTCAACAACTTCTTC
ACCCAGTTCCAGCAGTTTTATTTTGTCGTGCGACAGCCTATGATTTATGAAGGACACGCA
CAGCTGTGGACCGCTTTGCAGTATGGGGAGAAAGAGGTGAAGAAAGACCTGTGGGAATAT
CTGCAAAAGCACATGGCACCATTTCTGGAGGGAAAAAGCGCGGACCTTTTCCCTACAGAC
TGCCCAGTGAGGAGTAAGCTGAAAATGGGCCTGATTATCCTTTTTGTAGTGGAAAAATTT
CAG------TTA---GAAGACAACCTGACCTCAGTGTGTAACCTCCTGTCCTCGGATGCC
AGCTCACCAGATGAGCTTCACAGTGACCTAAGCCACATCCTTGGGACATCTCAGAGCTGG
CGGCTGTACCTGGTGAACCTGTGCCAAAGGTGCATGGACAAAAGTATGTACCACTGGCTG
GGCATCCTGCCTGTCCTGCACTGCTGTATGGAACTGGCTCCGCGGCACAAGGACGCCTGG
AGCCAGCCTGAGGACACCTGGGCCGCTCTGGAGGGAATCTCTTTCTCACAGTTCCGGGAA
CAAACGCAAGATACG---------------AGCTGCTTACTTCGGTTTATGCGCCAGAAT
GAGCATTTGCTGAGCGTGGATGAGCCCCTCTTCCGATCCTGGTTTAGTCTGCTACCTCTG
AGTCACCTGGTTCCGTATATGAAAAACTTCATTGAGCACCTGGGTCATTTTCCTGCTCAT
GTCCTGGACTGTTTTCTAGGAACTTACTACCGCCTGCGGGGACTTCAGAAAATCTCCTTC
CGGAATATGCAGGAT------------------GTTCTGAACATTTTAAAAATGCTGTTG
CACCTCCTGGACACTTACCAGGACAAGATTCCCGAGGAGGCCTTGTCACCATCCTACCTG
ACGGTGTGTCTGAAACTGCATGAAGCCGTCTGCAACAGCACAAAGACACATGAGTTTTAT
GAGCTGCCAGCCTTATCTGCCGAGATTGTCTGCAGGATGATTATACTTCTATCTCTGGTG
------------------------------------------------------------
------------------------------------------------------------
------------------------------------GTCTGGAGGCGGCTGGTGGAAATC
CACTTCCCCGTGGAGCATGGCTGGAAGGAGTCATTGCTGGAAGACATGGAATGGAGGCTC
AAACAGGAGAAGCCCCTCTCCCAGATCACTGCCTACTGCAGTAGTCACTGGGACAGCGAA
GGCTTAGAGGACAGTGTGGCCAAGACCTTCGAGAAATGCATCATTGAAGCCGTGAGCTCA
GCCTGCCAGTCTCAGACCAGTATCCTTCGGGGGCTCTCTTGCTATAATCTGCAGAAATTT
GGTACCCTCTTGTCTGCTGTGATCACTAAGTCCTGGCCTAGGAACAATGGGGAAGCCGTG
GACAACTTGGATGACATTTTAAAACATCTGCTCACGTGGGCAGATGTCAAGCATCTCTTC
AAATTGTGTGGAACCAATGAGGAAATACTAGCAAATATTACAGAGGATGGCAAGAAGTTG
ATGGGTGCTGCTGACTCTGTGTTCACGAAAATTGCTGGTGACCTCCGAAATGGAACGATT
TTAGTTGGACAACTGGAGCTGATTATAAAGCACAAGAATCAGTTTCTTGACATCTGGCAA
CTGAAGGAAAAAAGTCTTTCACCCCAGGATGAAAAATGTACTATGGAGGAAGCCCTGAAT
TGGAGAATGGAGGAACTGTTATTTCTAGAGAAAGAGAAAAGATGTGTTGATAGTCTCCTG
AAGATGTGTGGGAATGTGAAACACCTAGTACAAGTGGACTTTGGAGAGCTTGCAACAAGA
CACTCACAAGACCTCAGCAGTAAAAGATTAAACGAAGCCGTGACCGTGAGACTGCCCACC
TCCTCGAACTCAGAGAGGGAAACGCATTACCACCTGAGCTCCCAGGTCCGAGAAATGGCT
GGGAAGATAGACTTGCTCAGAGACAGCCACATCTTCCAGATCTTTTGGCGGAAAGCCGCA
GAGCCGCTGAGTGAGCCTAAGGAAGAACAGGAAGCCGCAGAGTTGCTGAGCGAGCCCGAA
GAAGAATCAGAAAAGCACATCCTTGAGCTTGAAGAGGTGTACGACTATTTGTATCAGCCT
TCTTACAGAAAGTTCATTAAACTGTACCAGGATCTAAAGTCCGGAGAGGTCACCCTTGCA
GAGATTGATGTCATCTTCAAGGACTTTGTGAATAAATACACGGACCTGGTTTCAGAACTT
AAGATCATGTGCACTGTGGACCACCAGGGCCAACGTGATTGGATCAAGGAGCGAGTCGAA
CAGATCAAGGAATACCATCACCTGCACCAGGCTGTCCACGCAGCCAAGGTCATCTTGCAG
GTCAAAGAGAGCTTGGGACTGACCGGTGACTTCAGTGTTCTCAACACTTTACTAAATTTT
ACTGATGACTTTGACAATTTTGGCCATGAAACCCTGGACCAAATCAACCAGGAGCTCATC
GGGGCCAAAAAGCTGCTCCAGGACATCAGCGAGGCCCGGTGCGAGGGGCTGAAGGCTCTG
TCCCTGAGGAAGGAGTTCATCCGCTGGGTCCGGGAGGCTCTTGGAGGCATCAACGAGCTG
AAGGTGTTTGTGGACCTGGCCTCCATCTCAGCGGGGGAGAATGACATTGACGTGGACCGG
GTGGCCTGTTTCCATGACGCCGTGCAGGGCTATGCATCCCTGCTGTTTAAGCTGGACCCC
AGGGTGGGCTTTGATGCCTTCATGAAGCATCTGAAAGAGCTGTGGAAGGCTCTGGACAAT
GACCAGTACCTGCCCAGGAAACTGTGTGACTCTGCCAGGAACCTGGAGTGGCTGAAGACT
GTGAAGGAGAGTCATGGGTCTGTGGAACTCTCATCCCTGACCCTGGCCACGGCCATCAAC
CAAAGAGGCATGTATGTGATCCACGCACCCAAAGGTGGCCAAAAGATTTCCCCAGACACG
GTTCTGCACTTGGTCCTTCCTGGGAGCCCTGGCAGCCACGAGGAGCCACGGGAGTACTGT
TTAGAGGAGCTGAAGGAGCTTTTGAACAAGTTGATGCTGATGTCTGGCAAGAAGGATCAT
AAGAACACGGAAGTGGAGAGGTTTTCA---------------------------------
------------------------------------------------------------
------------------------------------------------------------
GAGCTGGTGGAGGGTGGAGATGTCACTGAGCTGCTGGCAGCCCTCTGCAGGCAGATGGAG
CACTTCCTTGACAGCTGGAAGAAATTCGTGACCCAGAAGCGGATGGAGCACTTTTACCTG
AACTTCTACACGGCAGAGCAGCTGGTTTACCTGAGCACCGAGCTCAGGAAGCAGCCTCCC
AGTGACGCCGCCCTAACGATGCTGTCCTTCATCAAAAGCAACTGCACCCTGATGGATGTC
TTAAGGGCCTCTGTGGGGTGCGAGAGTGAGGCCGCCAGGTACCGCGTGAGGACGGTCACG
GAAGAGCTCCCGCTGATGCTCTTCTCGGAGTTCAGCCTGGCGGACAAGCTAAGGGTCATC
ATGGAGCAGTCCAGGGAGTGCCTTCCTGCCTTCCTGCCCGACTGCCTCGACCTAGAGACC
CTTGGCCGCTGTCTGGCTCACCTGGCAGGGATGGGTGGGTCTCCCGTGGAGCGGCATCTC
CCGAGAGGTCTGCAGGTCGGCCAGCCCAACCTGGTTGTGTGTGGCCACTCGGAGGTGCTG
CCAGCCGCCCTGGCTGTCTACATGCAAACCCCGAGCCAGCCCCTGCCCACCTACGATGAG
GTGCTGCTCTGCACCCCGGCAACCACCTTTGAGGAGGTGGCACTGCTGCTGCGCCGCTGC
CTGACCCTGGGCTCCCTGGGGCACAAGGTCTACAGCCTGCTGTTCGCAGATCAGCTGAGC
TACGAGGTGGCGCGCCAAGCCGAGGAGCTGTTCCAGAAACTGTGTACGCAGCAGCACCGC
GAAGACTACCAGCTCGTCATGGTCTGCGATGGGGACTGGGAGCACTGCTACCTCCCCTCT
GCCTTCAGCCAGCACAAGGTCTTCGTCACCCCCCAGGCACCCCTCGAGGCCATCCAAGCC
TACCTGGCAGATCACTACCGGGTCCCAAAGCAGACCCTGTCGGCGGCGGCCGTGTTCAAG
GACCGCCTGTGTGTTGGGATCGTGGCCTCCGAGCGAGCAGGTGTTGGAAAGTCTCTCTAT
GTGAAGAGGTTGCACGACAAGCTAAAGATACAGTTAAACAGGAAAAAGGTGCCTCTGAAA
ACGATTCGACTGATCGACCCTCAGGTGGATGAGAGCCAAGTCCTGGGTGCCCTGCTGCCC
TTCCTGGACGCGCAGTATCAGAAGGTCCCCGTGCTCTTTCATTTGGACGTGACCTCCTCA
GTGCAGACTGGAATTTGGGTGTTTCTTTTCAAGCTCCTCATTTTACAATACTTAATGGAT
ATAAACGGGAAAATGTGGCTTCGGAACCCCTGCCATTTGTATATCATTGAAATCCTGGAA
AGGAGGACGTCAGTGCCGTCGAGGAGGTCTTCAAAGCTGCGTACACGTGTCCCCCAGTTC
AGTTTTCTTGACATCTTCCCAAAAGTCACCTGCAGGCCTCCCAAAGAGGTGATAGACATG
GAGCTGAGTCCCCGGAGGAGTGACACAGAGCCTGGGATGGATCAGTGGGAGTTCTGCAGC
GAAACTTTCCAAAGACCTTACCAATATTTAAGACGATTCCATCAAAACCAAGACCTAGAC
ATGTTTCAGTATCAAGAAGGCTCTGTCGAAGGCACCCCAGAGGAATGCCTCCAGCATTTC
CTGATTTACTGCGGGGTAATAAACCCATCTTGGTCAGAACTTCGGAACTTTGCTCGGTTC
CTGAATTATCAGCTCAGAGATTGCGAGGCCTCTCTCTTCTGCAATCCAAGTTTTATTGGC
GACACACTGAGAGGCTTCAAGAACTTTGTGGTGACCTTCATGATCTTTATGGCAAGAGAT
TTTGCCACACCAACACTCCATACCTCTGACCAAAGCCCGGGGAAGCACATGGTCACCATG
GATGGGGTTAAGGAAGAAGATCTAGCACCCTTCTCTCTCCGGAAGAGGTGGGAGTCGGAG
CCTCACCCATACGTTTTCTTCAATGACGACCGCACCACCATGACGTTCATCGGCTTCTAT
CTGCAGCCCAACAGCAAGGGCAGCGTCGACGCCATCAATCACTTGACTGGGAAGGTCATC
AAGAGAGATGTCATGACCATGGACCTGTATCAGGGGCTGCTGCTCCAGAGGGTGCCCTTC
AATGTCGACTTTGATAAACTGCCCAGACACGAGAAACTTGAGAGGCTCTGCCTGACCTTA
GGGATCCGCTGGGCCATTGACCCGGACGAAACGTATGAGCTCACGACAGACAATATGCTT
AAGATCCTTGCCATTGAGATGCGGTTCCGGTGTGGGATCCCGGTTATCATCATGGGAGAA
ACTGGCTGTGGCAAAACCAGGCTTATTAAATTCCTTAGCGACCTGCGGCGTGCTGGTGCC
GATGCTGACACCATAAAGCTGGTCAAGGTGCATGGAGGAACAACCGCAGACATGATCTAC
TCCAGAGTCAGGGAGGCTGAAAATGTGGCCTTCGCCAATAAGGACCAACATCAGTTGGAC
ACCATCTTGTTTTTTGATGAAGCCAACACCACGGAAGCTGTAAGCTGTATCAAAGAAGTC
CTGTGTGATCGTATGGTGGACGGCCAGCCCCTGGCTAGGGACTCTGGCCTGCATATTATA
GCCGCCTGCAACCCGTACCGGAAGCACTCTGAGGAGATGATCTGCCGTTTGGAGTCAGCT
GGTTTGGGCTACAGGGTGAGTGCGGAGGAGACGGCCGACAAGCTGGGCTCCATTCCTCTG
AGGCAGCTGGTGTACCGAGTCCACGCTCTGCCCCCGAGCCTGATTCCTCTGGTGTGGGAC
TTTGGACAACTGAGTGACGCTGCTGAAAAGCTCTACATCCAGCAGATTGTCCAGAGACTG
GTTGACTCCATCAGCCTAGATGAAAACGAGACTCGCGTGATCACAGAAGTCCTCTGCGCC
TCTCAGGGTTTCATGAGGAAAAGAGAAGATGAGTGTGGCTTTGTCAGCCTCAGGGACGTG
GAGCGCTGTGTGAAAGTTTTCAGATGGTTCCACGAGCACAGTGCGATGCTCTTAGCGCAG
CTGAATTCCTTTCTCTCCAAGTCCAGCGTCAGCAAAAATCACCTTGAG---AGAGATCCC
GTCCTCTGGTCGTTGTTGCTGGCCGTCGGGGTGTGTTACCACGCCTCTTTAGAAAAGAAA
GACTCATATCGGAAAGCCATCGCCAGGTTCTTTCCGAAACCGTATGACAACAGCAGGCTG
CTTCTGGATGAAATAACGCGGGCACAGGATCTTTTTCTGGACGGCATACCTCTGAGGAAA
ACCATCGCCAAGAACTTGGCCTTGAAGGAGAACGTCTTCATGATGGTCATCTGCATCGAG
CTGAAGATTCCCCTCTTCCTGGTGGGGAAGCCCGGCAGCTCCAAGTCCCTCGCCAAGACC
ATCGTGGCCGACGCCATGCAGGGCCCGGCCGCCTACTCAGATCTCTTCCGCAGCCTGAAG
CAGGTCCACCTGGTGTCGTTCCAGTGCAGCCCGCACTCCACCCCACAGGGCATCATTGGC
ACCTTCCGGCAGTGTGCCCGCTTTCAGCAGGGGAAGGACCTGCAGCAGTATGTCTCCGTG
GTGGTGTTAGATGAGGTGGGGCTGGCGGAAGACTCGCCCAAAATGCCCCTGAAGACTCTG
CACCCGCTGCTGGAAGACGGTTGCATTGAAGACGATCCCGCCCCCCACAAAAAGGTTGGC
TTTGTGGGCATCTCCAACTGGGCCCTTGACCCTGCCAAGATGAACCGGGGCATTTTCGTG
TCACGCGGCAGCCCCAACAAGCGAGAGCTCATAGACAGTGCCAAGGGCATCTGCTCCTCA
GACAGCCTCATCCAGGACCGAATCCAAGGGTACTTTGCGTCCTTTGCCAAAGCCTACGAA
ACGGTGTGTGAGAACCAGGACAAGGAATTCTTCGGGCTTCGTGACTACTACAGCCTCATC
AAAATGGTCTTTGCTGCAGCGAAGGCTTCAAATAGAAAGCCTTCCCCGCAAGACATTGCA
CAGGCTGTCCTTAGGAACTTCAGTGGCAAGGATGACATCCACGCTTTAGACATCTTCCTG
GCCAATTTGCCTGAGGCCAAGTGCTCAGAGGAAGTGAGTCCCCTGCAGCTGATCAAACAG
AACATCTTTGGGCCTTCTCAGAAGGTG---------------CCGGGTGGACAGCTGGAA
GATGCTGAGTCCCGCTACTTACTCTTGCTGACCAAAAACTACGTGGCACTACAGATCCTG
CAGCAGACGTTCTTCAAGGAGGACCAGCAGCCGGAGATCATTTTTGGTTCTGGTTTCCCC
AAGGACCAGGAGTACACCCAGATCTGCAGAAACATCAATCGTGTGAAGATCTGCATGGAA
ACAGGCAAGATGGTGGTGCTCCTCAACCTGCAGAACCTCTACGAGAGCCTCTACGACGCG
CTCAACCAGTACTACGTCCACCTCGGCGGCCAGAAGTACGTGGACCTCGGTCTGGGGACC
CACCGCGTCAAATGTCGGGTTCACCCCAACTTCCGCCTGATCGTCATTGAAGAGAAAGAC
ATCGTGTACAAACACTTTCCCATCCCCCTCATTAACCGGCTGGAGAAGCACTATCTGGAC
ATCAACACGGTGCTGGAGAAATGGCAGAAGAGCGTCGTGGAGGAGCTCCGTGCGTGGGTG
GAGAAGTTCATCGATGTCAAAGCAGAGCATTTCCTGAACAGGCACAAATACAGCCCCTCT
GACGTCTTCATCGGCTACCACTCGGACGCCTGCGCCTCTGTGGTGCTGCAGGTCATAGAG
AGGCAGGGTCACAGAGAGGCCTTGACGGAGGAACTTTACCAGAAGGTGTCTGAGGCGGCC
AGACTGATCCTGCTGAACTGCGCTACGCCCGATGCCGTGGTCCGGCTGAGCGCCTCCTCG
CTGGGCTCGTTCCCAGGGAAGTCGCTGTCACAGGAGTACTTCTACAGACAGAGGCACAAC
TCCTTTGCAGATTTCCTTCAGACGCACCTGCACACGACAGACCTGGAGCGCCATGCCGTC
TTCACAGAGATCACCACTTTCTCCAGGCTGCTAACAAGTCACGACTGTGAAATTTTAGAA
TCAGAAGTCACAGGCAGGGCTTCGAAACTCACACTCCTGTGGCTGCAGCGGTTTGACACG
GAGTTCTCATTCCTCAAAGAAGTCCGAAACTGTTTAACGAATACAGCCAAATGTAAAATC
CTCATTATTCAGACAGATTTTGAAGATGGAATCCATAGTGCCCAGCTCATTGCCTCAGCT
AAGTATTCTGCTATAAATGAAATCAACAAAATACAAGAAAACGAGGACCGTATCTTCGTC
TATTTCATCACAAAACTGTCCCGGATGGGAAGAGGAACAGCTTATGTGGGCTTCCATGGA
GGGCTGTGGCAGTCTGTCCACATCGATGACCTCCGGAGATCCACCCTCATGGTTTCAGAT
ATGACCAGGCTGCAGAGTGTCACCATCAGCCAGCTGTTCGCGCCCGGAGACTTGCCTGAG
TTGGGCTTGGAACACCGGGCAGAAGACGGCCGTGAGGAGGCGATGGAAACGGAGGCCAGC
ACGTCAGGGGAGGTG---------------------------GCAGAGGAGGCCATGGAA
ACAGAAGGTTCTGAGAAGGTGGAAAAGGAAACCTCTGAACTCGGAGGCAGTGATGTGTCG
ATCCTGGACACCACCAGGCTGCTGAGGAGCTGTGTGCAGAGCGCCGTGGGCATGCTCAGA
GACCAGAACGAGAGCTGCACGCGCAGTATGCGGAGGGTGGTGCTCCTCCTGGACCTCTTA
AACGAGGACAGCACGTGCCACGCCTCTTTCTTGCGGGTATCCAAGATGCGCCTCAACGTC
CTTTTAAAGACGCAAGAAGAGAGCCAGTTGCACACTCTG---GAGTGGGTGGCGAGAGAA
GCCTGCAACCAGGACGCCCTCCAGGAGGCGGGCACATTCAGGCACACCCTCTGGAAGCGG
GTCCAAGGCGCTGTCACCCCTCTGCTGGCGAGCATGATATCGTTCATCGACAGAGACGGC
AACCTTGAGCTACTGACTAGGCCAGATACTCCGCCCTGGGCAAGAGACCTTTGGATGTTT
ATTTTCAGTGACATGAAGCTTCTGAACATTCCTCTAGTGATGAATAATGCAAGACATAAA
GGTGAGATGGCCTACATCATGGTGCAGAACTACATGAACCTTTCCGAGAACGCTTCCAAC
AACGTACCTTTCAGCTGGAGAATCAAGGACTATCTGGAGGAGCTGTGGGTCCAGGCTCAG
TACATCACAGACGCAGAAGGACTGCCAAAGAAGTTCGTGGACATCTTTCAGCAGACTCCT
CTGGGCAGGTTTCTCGCCCAGCTCCATGGAGAGCCGCAGCAGGAACTTCTTCAGTGTTAC
TCGAAGGACTTCATTCTCTTGACCATGCGTGTGGCAACGGAGGAGGAGTTAGAGTTTCTG
CAGATGGCTCTGTGGTCCTGCATTAGGGAACTGAAAGCGGCGTCAGAAGCGCCCGAGGAA
GAGGTCTCCTTACCGTGGGTGCACCTTGCCTACCAGCGTTTCAGAAGCCGGCTGCAGAAC
TTCTCCAGGATCCTGACCATCTACCCTCAGGTTCTCCACAGCCTGACGGAAGCCCCTCGG
AACCATGAGCTGGCTGGATGTGAGATGACCCTGGACGCATTTGCCGCGATGGCCTGCACG
GAGATGCTGACGAGAGACACCCTGAAGCCCAGTCCCCAGGCGTGGCTACAGTTGGTGAAG
AATCTTTCTATGCCACTGGAGCTCATCTGCTCCGATGGGCACATGCAAGGCAGTGGGAGC
CTGGCCCAGGCTGTCATCAGGGAAGTCAGAGCCCAATGGAGTCGGATTTTCTCCACCGCA
CTCTTTGTGGAGCATGTGCTCCTAGGAACCGAGAGCCGGGTCCCCGAGTTATGCAGGCTG
GTTACCGAGCACGTCTTCTTACTAGACAAGTGTCTTCGAGAGAACTCCGACGTCAAGACG
CACAGGCCTTTTGAGGCCGTGATGAGCACCCTCTGTGAATGCAAGGAGAGAGCCAGCAAG
ACCCTCAGCAGGTTTGGGGTCCAGCCGTGCCCCATCTGCCTGGGAGACGCACAGGACCCC
GTCTGTCTGCCCTGTGACCACGTGTACTGCCTGCGCTGCCTCAGGGCCTGGTTTGCCCCA
GGGCAGATGATGTGCCCCTACTGTTTAACTGACTTGCCAGACAAATTCTCTCCAACTGTT
TCCCAAAGGCACAGGGAAGTCATTGAAAAGCATGCCCGCTTCCGGCAGATGTGCAACAGC
TTCTTCGTAGACCTGGTGTCCACCATGTGCTTCAAGGACAACGCTCCGCCTGAGAAGGAA
GTGATTGAGAGCCTGCTCTCTCTGCTCTTCGTCCAAAAGGAGCTCTTAAGAGACGCTCCC
CAGAGACGCCGTGAACACACAAAATCTCTCTCTCCATTCAATGATGTTGTGGATAAGACT
CCTGTCATCCGCTCAGTGATACTGAAACTGCTTTTGAAGTACAGCTTCGATGATGTAAAA
GATTATATTCAGGATTACTTGACCCTGTTAAAAAAGAAAGCATTCATAATTGAAGATAAA
ACTGAACTGTACATGCTCTTCATCAACTGCCTGGAGGATTCAATACATGAGAAGACCAGT
GCTTGCTCCAGAAACGATGAACTGAACCACCTAAGAGAGGAAGGTCGTTTCCTTAACACG
TATTCTCCAGTAAGACGTGGCCGAGAGCCGGCCAACGAGGCCTCAGTTGAATACCTGCAA
GAGGTGGCCCGGATCCGCCTCTGCCTGGACAGAGCTTCAGATTTCCTCTCGCAGCCTGAG
GGAGGCCCAGGGATGGCTGAGGAGAAGCAGTGCTACCTGCGGCAAGTCAAGCACTTCTGT
ACCCGGGTGGAAAACGACTGGCACCGGGTGTACCTGGTGCGGAAGCTCAGCAGCCAGCGG
GGGATGGAGTTCGTGCAGGGCCTCTCCAAGCCCGGCCATCCGTACCAGTGGGTGTTCCCC
AAGCAAGTCATTGAGCAGCAGGGGCTGCAGAAGGACCACCCAGGCCAGATGGATAGGTAC
CTGGTGTACGGCGATGAATACAAGGCTCTCCGTGATGCTGTGGCCAAAGCTGTCCTCGAG
TGCAAGCCGCTGGGCATTAAGACTGCTCTGAAGGCCTGCAAGACCCCCCAAAGCCAGCAG
TCAGCCTACTTCCTGTTAACACTGTTCAGAGAGGTGGCTATTTTGTATAGATCCCACAAT
GCAAGCCTCCACCCCACGCCAGAGCAATGTGAAGCTGTGAGCAAATTCATTGGCGAATGC
AAGATCCTTTCACCTCCTGAGATCAGCCATTTTGCAACATCGCTCGTGGACAATTCTCTG
CCATTGTTGAGGGCGGGCCCCAGTGACAACCACCTTCAGGGAACAGTGACAGAAATGGCC
ATTCATGCTGCAGCCATCCTTCTGTGTGGACAGAATAAAGTCTTGGAACCCCTAAAGAAT
CTGGCCTTCTCCCCAGCCAACATGGCGCATGCTTTTCTTCCAACCATGCCTGAAGACTTG
CTGGCTCAAGCTCGGAGGTGGAAGGGTCTGGAGGGAGTCCACTGGTACACTTGTCCCAAC
GGCCATCCTTGCTCCGTGGGAGAGTGTGGCAAGCCGATGGAACAGAGCACCTGCATTGAC
TGCCATGCGCCGATTGGAGGCATTAATCACAGACCTCAGGACGGCTTTAACCTGGTCAGC
AACAGCACAGACAGAACGCAGACCGGCCACGTGCTAGGCGACCCGCAGCAGAGAGAC---
GTGGTGACGTGTGACCGAGGGCTGCCCCCAGTGGTCTTCATCCTCATCCGGCTACTCACT
CACTTGGCTCTGCTTCTGGGAGCTTCCCGGAGTTCCCAGGCTCTGATAAACATCATTAAG
CCTCCAGTGAGGGATCCAAAAGGCTTTCTGCAGCAGCACATCCTGAAGGACCTGGAGCAG
TTGACCAAGATGCTGGGACACAGTGCCGACGAGACCATCAGTGTGGTCCACCTCGTCCTG
CGCAGGCTTCTCCAAGAGCAGCACCAGCTCTCTGGCAAAAGGTTTTTAAATTTTGACACA
AGATTGTCAACCAAAGAAATGAGGAACAACTGGGAAAAGGAAATCGCAGCTGTGATTTCT
CCTGAACTGGAGCATCTAGATAAAACCCTTCCCACCATGAATATTCTCATCAGCCAAGAT
AAGCGTATCAGCTCTAACCCTGTGGCCAAAATAATATATGGTGACCCAGTGACCTTCCTG
CCCCACCTGCCCCGGAAAAGTGTGGTCCATTGCTCTAAGATTTGGAGCTGCAGAAAAAGA
ATTACAGTTGAGTACCTCCAGCACATCGTGGAACAGAAAAATGGCAAAGAAAGAGTGCCC
ATCCTCTGGCATTTCCTGCAGAAGGAAGCAGAGCTGAGGCTGGTAAAGTTCCTGCCTGAG
ATTTTGGCCCTGCAAAAAGGTCTAGTGAAGCGGTTCCAGAACGTCCCGCAAGTTGAATAC
AGCTCCATCAGAGGCTTCCTCAGCAGCCACAGCTCAGAGGGGCTGAGGCAGCTACTTCAG
AAGAGAATCACAATCTTCCTCTCAACATGGAACAAACTGAGGAGATCGCTTGAGACGAAC
------------------------------------------------------------
------------------------------------------------------------
------------------------------------------------------------
------------------------------------------------------------
------------------------------------------------------------
------------------------------------------------------------
------------------------GGAATACCCACTCTGGTATACAGACACGACTGGAAC
TACGAACATCTCTTTATGGACATCAAGAACAAAATGGCGCAGGACTCCCTCCCCAGCTCG
GTCATTAGTGCCATCAGTGGACAGCTGCAGTCCTACAGCGATGCCTGTGAAGCGCTGTCG
GTCGTAGAAGTCACTCTGGGGTTTCTGAGCACAGCTGGTGGGGATCCAAACATGCACCTG
AATATGTATATCCAAGACGTCCTGAGAATGGGTGATCAGACGACTCACGTGTCAAAGGCC
TTAGACAGATGCCAGTTAAAACACACCATTGCCCTCTGGCAGTTCCTGTCTGCTCATAAG
TCTGAACAGCTGCTGCGGCTGCAGAAAGAGCCATTTGGGGAAATCAGTTCAAGATACAAA
GCAGATCTGAGCCCAGAAGACGCTAAGCTCCTCAGCACATTCCTGAATCAGATTGGCCTA
GACGCCTTCCTGCTGGAGCTGCACGAAATGATAATCTTGAAACTAAAGAACCCCCAAACT
------GAGGGGAGCTTCAACCCTAAGTGGAGCCTGAGAGACACTCTGGTAAGTTACATG
GAAACTAAAGAAAATGAAATTCTTCCTGAAATGGAATCTCAGTTCCCAGAAAAGATACTG
CTCGCCAGCTGTGTCTCAGTGTGGAAAACAGCTGCTGTGCTGAAACGGGATCGACAAATG
AGA
>Rhesus_monkey_RNF213_ORF_XM_028836895_ORF
ATGGAGTGTCCCTCGTGCCATCATGTCTCCAAGGAGGAAGCCCCCAGGTTCTGCAGCCAG
TGCGGAGAGAGGCTGCCTCCTGCAGCCCCCATAGCAGATTCTGAGAACAATAACTCCACA
ATGGCGTCAGCCCCGGAGGGCGAAATGGAGTGTGGGCAGGAGCTGGAGGAGGAAGGGGGC
CCGTGCTTGTCCCCGGGCTCAGACAGTTGGCAAGAAAACCCTGATGAGCCCGGTTCCGAC
GGCTCCTGGACCATCCAAGAAAGCAAAAAGAAGAAAAGGAAGAAGAATAAGAATCTGAAC
AACTCCGCTTCCTCAGAGCTGGATTCCTTGCCCCTGTCTCCTGCCAGCCCCTGTCATCTG
ACTTTGCTTTCAAACCCGGAGCCTCAG------GACGCAGCCCGGCCCCACAGCCAAGCC
CAGCAGAGTGGCCCGACTGGCCAGCCGAGCCAGCCCCCGGGCACAGCCACCATACCACTG
GAGGGTGACGGTCCCTTCGTGCCCACCAAGGTTGGTGACAGCCCCCTGCAGGCTCAGGCT
TTGGGAGAAGCAGGAGTGGCCACAGGAGGTGAGGCTCAGAGCAGCCGCCAACCCCAGGAC
CACACAGAAGGGGAGGACAAGGACGCTTCCATCCCCTCTGGGGGCAGAGGCCTGTCCCAG
GAGGGGGCCGGTCCCCCCACCTCTGCTGGTGAAGGCCGTTCTGGGAATGAAGATGCTGCC
CAGGAGCTCCTGTTGCCTGAGTCGAAAGGGGGCAGCTCTGAGCCCGGGACAGAACCGCAG
ACCACCAGGCAGCAGGCGGGGACCCCAGCCTCTACGGCAGTTGATGCTGCAGCTGAGCCA
GCCAATGCAGTTAAAGGGGCTGGGAAGGAAATGAAAGAGAAGATCCAGGGAATGAAACAG
CCGCCAACAACCACTGCTGCTTCCAAAACACACTGCCAGGAAGCTGAGACCAAGACCAAG
------GACGAGACGGCTACTGCTGGAGAAAAAGTCGGTAAAAATGAGCAAGGGGAGCCT
GAAGACCCCAAGAAGCCAGAGGGGAAGAACAAAAGT---GCAGCTGCTGCGAAAAAGGAG
AAGGAACAAAAAAACCAGAAAGCGGGTGTCCAGGAAGTGAAGGCAAGGACGCTGAGCCCG
GGCAGAGGAGTCACCGTGTACTTCCACGCCATCATCTCTAATCATTTCTCATTCAATCCC
GACCACCATAAAGTCTTCATCAGAGGCGGAGAAGAACTCGGCGAGCCGAAATGGAGCAGG
AATGTCTGTGAGCTGCACTGCACCAGAGACTTACATCGTGATGGCATTCTTGTTGAAGGC
AGCGCCGTCATTTCCAAGAAATACCTAAATAAATACATTCCTTACAAGTACGTCATTTGT
AATAACAAGGGCTCTGCTGAGTTTGAGTTCATCTACAAGCGCCAGCAGAAGGAGGGCGAG
CACGTCAACCGCTGTCTGTTCATAAAATCTTCACTT---TTGGGCTCAGGAGACTGGCAT
CAGTACGATGACATAGTTTGTATGAGGCCTCCCGGGAAATTTCAGAAAGTCATGAACCAT
ATCGCAGACTTCACGAGGAAGGACCTGGTGAAGGGGAAGCAGATTGCCGCCACGGTCATG
CTGGATGGCATCTTCAGCATCCTGCAGACCTGGGACACCATCAACCTCAACAACTTCTTC
ACCCAGTTCCAGCAGTTTTATTTTGTCGTGCGGCAGCCTATGATTTATGAAGGACACGCA
CAGCCGTGGACCGCTTTGCAGTACGGGGAGAAAGAGGTGAAGAAAGACCTGTGGGAATAT
CTGCAGAAGCACATGGCACCATTTCTGGAGAGAAAAAGCGTGGACCTTTTCCCTAAAGAC
TGCCCAGTGAGGAGTAAACTGAAAATGGGCCTCATTGTCCTTTTTGTGGTGGAAAAATTT
CAG------TTA---GAAGACAACCTGACCTCAGTGTGTCACCTCCTGTCCTCGGATGCC
AGCTCACCAGATGAGCTTCACAGTGACCTAAGCCACATCCTTGGGACATCTCAGAGCTGG
CGGCTGTACCTGGTGAACCTGTGCCAAAGGTGCATGGACAAAAGTATGTACCACTGGCTG
GGCACCCTGCCTGTCCTGCACTGCTGTATGGAACTGCTTCCGCGGCACAAGGACGCCTGG
AGCCAGCCTGAGGACACCTGGGCCGCTCTGGAGGGAATCTCTTTCTCACAGTTCCGGGAA
CAAACGCAAGATACG---------------AGCTTCTTACTTCGGTTTATGAGCCAGAAT
AAGCATTTGCTGAGCGTGGATGAGCCCCTCTTCCGATCCTGGTTTAGTCTGCTACCTCTG
AGTCACCTGGTTCCGTATATGGAAAACTTCATTGAGCACCTGGGTCATTTTCCTGCTCAT
GTCCTGGACTGTTTTCTAGGAACTTACTACCGCCTGCGGGGACTTCAGAAAATCTCCTCC
CGGAATATGCAGGAT------------------GTTCTGAACATTTTAAAAATGCTGTTG
CACCTCCTGGACACTTACCAGGACAAGATTCCCGAGGAGGCCTTGTCACCATCCTACCTG
ACGGTGTGTCTGAAGCTGCACGAAGCCGTCTGCAGCAGCACAAAGACACATGAGTTTTAT
GAGCTGCCAGCCTTATCTGCCGAGATTGTCTGCAGGATGATTATACTTCTATCTCTGGTG
GATTCTGCAGGACAGGGAGATGAAACTGGAAATAATTCAGTCCAAACAGTCTTCCAAGGG
ACCCTTACTGCTACGAAAAGGTGGCTCCGAGAAGTTTTTACAAATAACATGCTCGTATAT
TCAGGTGTCTCCTTCACATACCACAAGGAAATTGAGGTCTGGAGGCGGCTGGTGGAAATC
CACTTCCCCGTGGAGCATGGCTGGAAGGAGTCGTTGCTGGAAGACATGGAATGGAGGCTC
AAACAGGAGAAGCCCCTCTCCCAGATCACTGCCTACTGCAGTAGTCACTGGGACAGCGAA
GGCTTAGAGGACAGTGTGGCCAAGACCTTTGAGAAATGCATCATTGAAGCCGTGAGCTCA
GCCTGCCAGTCTCAGACCAGTATCCTTCGGGGGCTCTCTTGCTATAATCTGCAGAAATTT
GGTACCCTCTTGTCTGCTGTGATCACCAAGTCCTGGCCTAGGAACAATGGGGAAGCCGTG
GACAACTTGGATGACATTTTAAAACATCTGCTCACGTGGGCAGATGTCAAGCATCTCTTC
AAATTGTGTGGAACCAATGAGGAAATACTAGCAAATATTACAGAGGATGGCAAGAAGTTG
ATGGGTGCTGCTGACTCTGTGTTCACGAAAATTGCTGGTGACCTCCGAAATGGAACGATT
TTAGTTGGACAACTGGAGCTGATTATAAAGCACAAGAATCAGTTTCTTGACATCTGGCAA
CTGAAGGAAAAAAGTGTTTCACCCCAGGATGACAAACGTACTATGGAGGAAGCACTGAAT
TGGAGAACGGAGGAACTGTTATTTCTAGAGAAAGAGAAAAGATGTGTTGATAGTCTCCTG
AAGATGTGTGGGAATGTGAAACACCTAATACAAGTGGACTTTGGAGAACTTGCAACAAGA
CACTCACAAGACCTCAGCAGTAAAAGATTAAACGAAGCCGTGACGGTGAGACCGCCCACC
TCCTCAAACTCACAGAGGGAAACGCATTACCACCTGAGCTCCCAGGTCCGAGAAATGGCT
GGAAAGATCGACTTGCTCAGAGACAGCCACATCTTCCAGATCTTTTGGCGGAAAGCCGCA
GAGCCACTGAGTGAGCCTCGGGAAGAACAGGAAGCCGCAGAGTTGCTGAGCGAGCCCGAA
GAAGAATCAGAAAAGCACATCCTTAAGCTTGAAGAGGTGTACGACTATTTGTATCAGCCT
TCTTACAGAAAGTTCATTAAACTGTACCAGGATCTAAAGTCAGGAGAGGTCACCCTTGCA
GAGATTGATGTCATCTTCAAGGACTTTGTGAATAAATACACGGACCTGGCTTCAGAACTT
AAGATCATGTGCACTGTGGACCACCAGGGCCAACGTGATTGGATCAAGGAGCGAGTCGAA
CAGATCAAGGAATACCATCACCTGCACCAGGCCGTCCACGCAGCCAAGGTCATCTTGCAG
GTCAAAGAGAGCTTGGGACTGACCGGTGACTTCAGTGTTCTCAACACTTTACTAAATTTT
ACTGATGACTTTGACAATTTTGGCCATGAAACCCTGGACCAAATCAACCAGGAGCTCATC
CAGGCCAAAAAGCTGCTCCAGGACATCAGCGAGGCCCGGTGCGAGGGGCTGAAGGCTCTG
TCCCTGAGGAAGGAGTTCATCCGCTGGGTCCGGGAGGCTCTTGGAGGCATCAACGAGCTG
AAGGTGTTTGTGGACCTGGCCTCCATCTCAGCGGGGGAGAATGACATTGACGTGGACCGG
GTGGCCTGTTTCCATGACGCCGTGCAGGGCTACGCATCCCTGCTGTTTAAGCTGGACCCC
AGGGTGGGCTTCGATGCATTCATGAAGCATCTGAAAGAGCTGTGGAAGGCTCTGGACAAT
GACCAGTACCTGCCCAGGAAACTGTGTGACTCTGCCAGGAACCTGGAGTGGCTGAAGACT
GTGAAGGAGAGTCATGGGTCTGTGGAACTCTCATCCCTGACCCTGGCCACGGCCATCAAC
CAGAGAGGCATGTATGTGATCCATGCACCCAAAGGTGGCCAAAAGATTTCCCCAGACACG
GTTCTGCACTTGGTCCTTCCTGGGATCCCTGGCAGCCACGAGGAGCCACGGGAGTACTGT
TTAGAGGAGCTGAAGGAGCTTTTGAACAAGTTGATGCTGATGTCTGGCAAGAAGGATCAT
AACAACACGGAAGTGGAGAGGTTTTCAGAGGTCTTCTGCAGCGTGCAGAGGCTCAGCCAG
GCCTTCATCGACCTGCGCTCTGCTGGGAATATGCTGTTCAGGACCTGGACCGCCAAGGCC
TACTGCTCCCCCAAGCAGGGTGTGTCCATCCGAATGAACTTTGGCTTGGAGCTGGTGACG
GAGCTGGTGGAGGGTGGAGATGTCACTGAGCTGCTGGCAGCCCTCTGCAGGCAGATGGAA
CACTTCCTTGACAGCTGGAAGAAATTCGTGACCCAGAAGCGGACGGAGCACTTCTACCTG
AACTTCTACACGGCAGAGCAGCTGGTTTCCCTGAGCACTGAGCTCAGGAAGCAGCCTCCC
AGTGACGCCGCTCTAACGATGCTGTCCTTCATCAAAAGCAACTGCACCCTGATGGATGTC
TTAAGGGCCTCTGTGGGGTGCGAGAGTGAGGCCGCCAGGTACCGTGTGAGGACAGTCACG
GAAGAGCTCCCACTGATGCTCTTCTCGGAGTTCAGCCTGGCGGACAAGCTAAGGGTCATC
ATGGAGCAGTCCATGGAGTGCCTTCCTGCCTTCCTGCCCGACTGCCTCGACCTAGAGACC
CTTGGCCGCTGTCTGGCTCACCTGGCGGGGATGGGTGGGTCTCCCGTGGAGCGGCATCTC
CCGAGAGGTCTGCAAGTCGGCCAGCCCAACTTGGTTGTGTGTGGCCACTCGGAGGTGTTG
CCAGCCGCCCTGGCTGTCTACATGCAAACCCCGAGCCAGCCCCTGCCCACCTACGATGAG
GTGCTGCTCTGCACCCCGGCAACCACCTTTGAGGAGGTGGCACTGCTGCTGCGCCGCTGC
CTGACCCCGGGCTCCCCGGGGCACAAGGTCTACAGCCTGCTGTTCGCAGATCAGCTGAGC
TACGAGGTGGCGCGTCAAGCCGAGGAGCTCTTCCAGAAACTGTGCATGCAGCAGCACCGC
GAAGACTACCAGCTCGTCATGGTCTGCGATGGGGACTGGGAGCATTGCTACCTCCCCTCT
GCCTTCAGCCAGCACAAGGTCTTCGTCACCCCCCAGGCACCCCTCGAGGCCATCCAAGCC
TACCTGGCAGATCACTACCGGGTCCCGAAGCAGACCCTGTCGGCGGCGGCCGTGTTCAAG
GACCGCCTGTGTGTTGGGATCGTGGCCTCCGAGCGAGCAGGTGTTGGAAAGTCTCTCTAC
GTGAAGAGGTTGCACGACAAGCTAAAGATACAGTTAAACAGGAAAAAGGTGCCTCTGAAA
ACGATTCGACTGATCGACCCTCAGGTGGATGAGAGCCAAGTCCTGGGTGCCCTGCTGCCC
TTCCTGGACGCGCAGTATCAGAAGGTCCCCATGCTCTTTCATTTGGACGTGACCTCCTCA
GTGCAGACTGGAATTTGGGTGTTTCTTTTCAAGCTCCTCATTTTACAATACTTAATGGAT
ATAAACGGGAAAATGTGGCTTCGGAACCCCTGCCATTTGTATATCATTGAAATCCTGGAA
AGGAGGACGTCAGTGCCGTCGAGGAGGTCTTCCAAGCTGCGTACACGTGTCCCCCAGTTC
AGTTTTCTTGACATCTTCCCAAAAGTCACCTGCAGGCCTCCCAAAGAGGTGATAGACATG
GAGCTGAGTCCTCAGAGGGGTGACACAGAGCCTGGGATGGATCAGTGGGAGTTCTGCAGC
GAAACTTTCCAAAGACCTTACCAATATTTAAGACGATTCCATCAAAACCAAGACCTAGAC
ATGTTTGAGTATCAGGAAGGCTCTGTCGAAGGCACCCCGGAGGAATGCCTCCAGCATTTC
CTGATTTACTGCGGGGTAATAAACCCATCCTGGTCAGAGCTTCGGAACTTTGCTCGGTTC
CTGAATTATCAGCTCCGAGATTGCGAGGCGTCTCTCTTCTGTAATCCGAGTTTTATTGGC
GACACACTGAGAGGCTTCAAGAACTTTGTGGTGACCTTCATGATCTTTATGGCAAGAGAT
TTTGCCACACCAACACTCCATACCTCTGACCAAAGCCCGGGGAAGCACATGGTCACCATG
GATGGGGTTAAGGAAGAAGATCTAGCACCCTTCTCTCTCCGGAAGAGGTGGGAGTCGGAG
CCTCACCCATACGTTTTCTTCAATGACGACCGCACCACCATGACGTTCATCGGCTTCTAT
CTGCAGCCCAACAGCAAGGGCAGTGTCGACGCCATCAATCACTTGACTGGGAAGGTCATC
AAGAGAGATGTCATGACCATGGACCTGTATCAGGGGCTGCTGCTCCAGAGGGTGCCCTTC
AATGTCGACTTTGATAAACTGCCCAGACACGAGAAACTTGAGAGGCTCTGCCTGACCTTA
GGGATCCGCTGGGCCATTGACCCGGACGAAACGTATGAGCTCACGACAGACAATATGCTT
AAGATCCTTGCCATTGAGATGCGGTTCCGGTGTGGGATCCCGGTTATCATCATGGGAGAA
ACTGGCTGTGGCAAAACCAGGCTTATTAAATTCCTTAGCGACCTGCGGCGTGCTGGTGCC
GATGCTGACACCATAAAGCTGGTCAAGGTGCATGGAGGAACAACCGCAGACATGATCTAC
TCCAGAGTCAGGGAGGCTGAAAATGTGGCCTTCGCCAATAAGGATCAACATCAGTTGGAC
ACCATCTTGTTTTTTGATGAAGCCAACACCACGGAAGCTGTAAGCTGTATCAAAGAAGTC
CTGTGTGATCGTACGGTGGACGGCCAGCCCCTGGCTAGGGACTCTGGCCTGCATATTATA
GCCGCCTGCAACCCATACCGGAAGCACTCTGAGGAGATGATCTGCCGTTTGGAGTCAGCT
GGTTTGGGCTACAGGGTGAGTGCAGAGGAGACGGCCGACAAGCTGGGCTCCATTCCTCTG
AGGCAGCTGGTGTACCGAGTCCACGCTCTGCCCCCGAGCCTGATTCCTCTGGTGTGGGAC
TTTGGACAACTGAGTGACGCTGCTGAAAAGCTCTACATCCAGCAGATTGTCCAGAGACTG
GTTGACTCCATCAGCCTAGATGAAAACGAGACTCGCGTGATCACAGAAGTCCTCTGCGCC
TCTCAGGGTTTCATGAGGAAAAGAGAAGATGAGTGTGGTTTTGTCAGCCTCAGGGACGTG
GAGCGTTGTGTGAAAGTTTTCAGATGGTTCCACGAGCACAGTGCGATGCTCTTAGCGCAG
CTGAATTCCTTTCTCTCCAAGTCCAGCGTCAGCAAAAATCACCTTGAG---AGAGATCCC
GTCCTCTGGTCGTTGATGCTGGCCGTCGGGGTGTGTTACCACGCCTCTTTAGAAAAGAAA
GACTCATATCGGAAGGCCATCGCCAGGTTCTTTCCAAAACCGTATGACGACAGCAGGCTG
CTTCTGGATGAAATAACGCGGGCACAGGATCTTTTTCTGGACGGCATACCTCTGAGGAAA
ACCATCGCCAAGAACTTGGCCTTGAAGGAGAACGTCTTCATGATGGTCATCTGCATCGAG
CTGAAGATTCCCCTCTTCCTGGTGGGGAAGCCCGGCAGCTCCAAGTCCCTCGCCAAGACC
ATCGTGGCCGACGCCATGCAGGGCCCGGCCGCCTACTCAGATCTCTTCCGCAGCCTGAAG
CAGGTCCACCTGGTGTCGTTCCAGTGCAGCCCGCACTCCACCCCACAGGGCATCATTGGC
ACCTTCCGGCAGTGTGCCCGCTTTCAGCAGGGGAAGGACCTGCAGCAGTATGTCTCCGTG
GTGGTGTTAGATGAGGTGGGGCTGGCGGAAGACTCGCCCAAAATGCCCCTGAAGACTCTG
CACCCGCTGCTGGAAGATGGATGCATTGAAGACGATCCCGCCCCCCACAAAAAGGTTGGC
TTTGTGGGCATCTCCAACTGGGCCCTTGACCCTGCCAAGATGAACCGGGGCATTTTCGTG
TCACGCGGCAGCCCCAACAAGCGAGAGCTCATAGACAGTGCCAAGGGCATCTGCTCCTCA
GACAGCCTCATCCAGGACCGAATCCAAGGGTACTTTGCGTCCTTTGCCAAAGCCTACGAA
ACGGTGTGTGAGAACCAGGACAAGGAATTCTTTGGGCTTCGTGACTACTACAGCCTCATC
AAAATGGTCTTTGCTGCAGCGAAGGCTTCAAATAGAAAGCCTTCCCCGCAAGACATTGCA
CAGGCTGTCCTTAGGAACTTCAGTGGCAAGGATGACATCCATGCTTTAGACATCTTCCTG
GCCAATTTGCCCGAGGCCAAGTGCTCAGAGGAAGTGAGTCCCCTGCAGCTGATCAAACAG
AACATCTTTGGGCCTTCTCAGAAGGTC---------------CCGGGTGGACAGCTGGAA
GATGCTGAGTCCCGCTACTTACTCTTGCTGACCAAAAACTACGTGGCACTGCAGATCCTG
CAGCAGACGTTCTTCAAGGAGGACCAGCAGCCGGAGATCATTTTTGGTTCTGGTTTCCCC
AAGGACCAGGAGTACACCCAGATCTGCAGAAACATCAATCGTGTGAAGATCTGCATGGAA
ACAGGCAAGATGGTGGTGCTCCTCAACCTGCAGAACCTCTACGAGAGCCTCTACGACGCG
CTCAACCAGTACTACGTCCACCTCGGCGGCCAGAAGTACGTGGACCTCGGTCTGGGGACC
CACCGCGTCAAATGTCGGGTTCACCCCAACTTCCGCCTGATCGTCATTGAAGAGAAAGAC
ATCGTGTACAAACACTTTCCCATCCCCCTCATTAACCGGCTGGAGAAGCACTATCTGGAC
ATCAACACGGTGCTGGAGAAATGGCAGAAGAGCGTCGTGGAGGAGCTCCGTGCGTGGGTG
GAGAAGTTCATCGATGTCAAAGCAGAGCATTTCCTGAACAGGCACAAATACAGCCCCTCT
GACGTCTTCATCGGCTACCACTCGGATGCCTGCGCCTCTGTGGTGCTGCAGGTCATAGAG
AGGCAGGGTCATAGAGAGGCCTTGACGGAGGAACTTTACCAGAAGGTGGCTGAGGAGGCC
AGACTGATCCTGCTGAACTGCGCTACGCCCGATGCCGTGGTCCGGCTGAGCGCCTCCTCG
CTGGGCTCGTTCCCAGGGAAGTCGCTGTCACAGGAGTACTTCTACAGACAGAGGCACAAC
TCCTTTGCAGATTTCCTTCAGATGCACCTGCACACGACAGACCTGGAGCGCCATGCCATC
TTCACAGAGATCACCACTTTCTCCAGGCTGCTAACAAGTCACGACTGTGAAATTTTAGAA
TCAGAAGTCACAGGCAGGGCTTCGAAACTCACACTCCTGTGGCTGCAGCGGTTTGACACG
GAGATCTCATTCCTCAAAGAAGTCCGAAACTGTTTAATGAATACAGCCAAATGTAAAATC
CTCATTATTCAGACAGATTTTGAAGATGGAATCCATAGTGCCCAACTCATTGCCTCAGCT
AAGTATTCTGCTATAAATGAAATCAACAAAATACAAGAAAACGAGGACCGTATCTTCGTC
TATTTCATCACAAAACTGTCCCGGATGGGAAGAGGAACAGCTTATGTGGGCTTCCATGGA
GGGCTGTGGCAGTCTGTCCACATCGATGACCTCCGGAGATCCACCCTCATGGTTTCAGAT
ATGACCAGGCTGCAGAGTGTCACCATCAGCCAGCTGTTCGCGCCCGGAGACTTGCCTGAG
TTGGGCTTGGAACACCGGGCAGAAGACGGCCGTGAGGAGGCGATGGAAACGGAGGCCAGC
ACGTCAGGGGAGGTG---------------------------GCAGAGGAGGCCATGGAA
ACAGAAGGTTCTGAGAAGGTGGGAAAGGAAACCTCTGAACTCGGAGGCAGTGACGTGTCG
ATCCTGGACACCACCAGGCTGCTGAGGAGCTGTGTGCAGAGCGCCGTGGGCATGCTCAGA
GACCAGAACGAGAGCTGCACGCGCAATATGCGGAGGGTGGTGCTCCTCCTGGACCTCTTA
AACGAGGACAGCACGTGCCACGCCTGTTTCTTGCGGGTATCCAAGATGCGCCTCAATGTC
CTTTTAAAGACGCAAGAAGAGAGCCAGTTGCACACTCTG---GAGTGGGTGGCGAGAGAA
GCCTGCAACCAGGACGCCCTCCAGGAGGCGGGCACATTCAGGCACACCCTCTGGAAGCGG
GTCCAAGGTGCTGTCACCCCTCTGCTGGCGAGCATGATATCATTCATCGACAGAGACGGC
AACCTTGAGCTACTGACTAGGCCAGATACTCCGCCCTGGGCAAGAGACCTTTGGATGTTT
ATTTTCAGTGACATGAAGCTTCTGAACATTCCTCTTGTGATGAATAATGCAAGACATAAA
GGTGAGATGGCCTACATCATGGTGCAGAACTACATGAACCTTTCCGAGAACGCTTCCAAC
AACGTACCTTTCAGCTGGAGAATCAAGGACTATCTGGAGGAGCTGTGGGTCCAGGCTCAG
TACATCACAGACGCAGAAGGACTGCCAAAGAAGTTCGTGGACATCTTTCAGCAGACTCCT
CTGGGCAGGTTTCTCGCCCAGCTCCATGGAGAGCCGCAGCAGGAGCTTCTTCAGTGTTAC
TCGAAGGACTTCATTCTCTTGACCATGCGTGTGGCAACGGAGGAGGAGTTAGAGTTTCTG
CAGATGGCTCTGTGGTCCTGCATTAGGGAACTGAAAGCGGCGTCAGAAGCGCCGGAGGAA
GAGGTTTCCTTACCGTGGGTGCACCTTGCCTACCAGCGTTTCAGAAGCCGGCTGCAGAAC
TTCTCCAGGATCCTGACCATCTACCCTCAGGTTCTCCACAGCCTGACGGAAGCCCCTCGG
AACCATGAGCTGGCTGGATGTGAGATGACCCTGGACGCGTTTGCCGCGATGGCCTGCACG
GAGATGCTGACGAGAGACACCCTGAAGCCCAGTCCCCAGGCGTGGCTACAGTTGGTGAAG
AATCTTTCTGTGCCACTGGAGCTCATCTGTTCCGATGGGCACATGCAAGGCAGTGGGAGC
CTGGCCCAGGCTGTCATCAGGGAAGTCAGAGCCCAATGGAGTCGGATTTTCTCCACCGCA
CTCTTTGTGGAGCATGTGCTCCTAGGAACCGAGAGCCGGGTCCCCGAGTTATGCAGGCTG
GTGACCGAGCACGTCTTCTTACTAGACAAGTGTCTTCGAGAGAACTCCGACGTCAAGATG
CACAGGCCTTTTGAGGCCGTGATGAGCACCCTCTGTGAATGCAAGGAGAGAGCCAGCAAG
ACCCTCAGCAGGTTTGGGGTCCAGCCGTGCCCCATCTGCCTGGGAGATGCACAGGACCCT
GTCTGTCTGCCCTGTGACCACGTGTACTGCCTGCGCTGCCTCAGGGCCTGGTTTGCCCCA
GGGCAGATGATGTGCCCCTACTGTTTAACTGACTTGCCAGACAATTTCTCTCCAACTGTT
TCCCAAAGGCACAGGGAAGTCATTGAAAAGCATGCCCGCTTCCGGCAGATGTGCAACAGC
TTCTTCGTAGACCTGGTGTCCACCATGTGCTTCAAGGACAACGCTCCGCCTGAGAAGGAA
GTGATTGAGAGCCTGCTCTCTCTCCTCTTCGTCCAAAAGGAGCTCTTAAGAGACGCTCCC
CAGAGACGCCGTGAACACACAAAATCTCTCTCTCCATTCAATGATGTTGTGGATAAGACT
CCTGTCATCCGCTCAGTGATACTGAAACTGCTTTTGAAGTACAGCTTCGATGATGTAAAA
GATTATATTCAGGATTACTTGACCCTGTTAAAAAAGAAAGCATTCATAATTGAAGATAAA
ACTGAACTGTACATGCTCTTCATCAACTGCCTGGAGGATTCAATACGTGAGAAGACCAGT
GCTTGCTCCAGAAATGATGAACTGAACCACCTAAGAGAGGAAGGTCGTTTCCTTAACACG
TATTCTCCAGTAAGACGTGGCCGAGAGCCGGCCAACGAGGCCTCAGTTGAATACCTGCAA
GAGGTGGCCTGGATCCGCCTCTGCCTGGACAGAGCTTCAGATTTCCTCTCGCAGCCTGAG
GGAGACCCAGGGATGGCCGAGGAGAAGCAGTGCTACCTGCAGCAAGTCAAGCACTTCTGC
ACCCGGGTGGAAAACGACTGGCACCGGGTGTACCTGGTGCGGAAGCTCAGCAGCCAGCGC
GGGATGGAGTTCGTGCAGGGCCTCTCCAAGCCCGGCCATCCGTGCCAGTGGGTGTTCCCC
AAGCAAGTCATTGAGCAGCAG---------AAGGACCACCCAGGCCAGATGGATAGGTAC
CTGGTGTACGGCGATGAATACAAGGCTCTCCGTGATGCTGTGGCCAAAGCTGTCCTCGAG
TGCAAGCCGCTGGGCATTGAGACTGCTCTGAAGGCCTGCAAGACCCCCCAAAGCCAGCAG
TCAGCCTACTTCCTGTTAACACTGTTTAGAGAGGTGGCTATTTTGTATAGATCCCACAAT
GCAAGCCTCCACCCCACGCCAGAGCAATGTGAAGCTGTGAGCAAATTCATTGGCGAATGC
AAGATCCTTTCACCTCCTGAGATCAGCCATTTTGCAACATCGCTCGTGGACAATTCTCTG
CCATTGTTGAGGGCGGGCCCCAGTGACAACCACCTTCAGGGAACAGTGACAGAAATGGCC
ATTCATGCTGCAGCCATCCTTCTGTGTGGACAGAATAAAGTCTTGGAACCCCTAAAGAAT
CTGGCCTTCTCCCCAGCCAACATGGCGCATGCTTTTCTTCCAACCATGCCTGAAGACTTG
CTGGCTCAAGCTCGGAGGTGGAAGGGTCTGGAGGGAGTCCACTGGTACACTTGTCCCAAC
GGCCATCCTTGCTCCGTGGGAGAGTGTGGCAAGCCGATGGAACAGAGCACCTGCATTGAC
TGCCATGCGCCGATTGGAGGCATTAATCACAGACCTCAGGACGGCTTTAACCTGGTCAGC
AACAGCACAGACAGAACGCAGACCGGCCACGTGCTAGGTGACCCGCAGCAGAGAGAC---
ATGGTGACGTGTGACCGAGGGCTGCCCCCAGTGGTCTTCATCCTTATCCGGCTACTCACT
CACTTGGCTCTGCTTCTGGGAGCTTCCCAGAGTTCCCAGGCTCTGATAAACATCATTAAG
CCTCCAGTGAGGGATCCAAAAGGCTTTCTGCAGCAGCACATCCTGAAGGACCTGGAGCAG
TTGACCAAGATGCTGGGACACAGTGCCGACGAGACCATCAGTGTGGTCCACCTCGTCTTG
CGCAGGCTTCTCCAAGAGCAGCACCAGCTCTCTGGCAAAAGGTTTTTAAATTTTGACACA
AGATTGTCAACCAAAGAAATGAGGAACAACTGGGAAAAGGAAATCGCAGCTGTGATTTCT
CCTGAACTGGAGCATCTAGATAAAACCCTTCCCACCATGAATATTCTCATCAGCCAAGAT
AAGCGTATCAGCTCTAACCCTGTGGCCAAAATAATATATGGTGACCCAGTGACCTTCCTG
CCCCACCTGCCCCGGAAAAGTGTGGTCCATTGCTCTAAGATTTGGAGCAGCAGAAAAAGA
ATTACAGTTGAGTACCTCCAGCACATTGTGGAACAGAAAAATGGCAAAGAAAGAGTGCCC
ATCCTCTGGCATTTCCTGCAGAAGGAAGCAGAGCTGAGGCTGGTGAAGTTCCTGCCTGAG
ATTTTGGCCCTGCAAAAAGGTCTAGTGAAGCGGTTCCAGAACGTCCCGCAAGTTGAATAC
AGCTCCATCAGAGGCTTCCTCAGCAGCCACAGCTCAGAGGGGCTGAGGCAGCTACTTCAG
AAGAGAATCACAATCTTCCTCTCAACATGGAACAAACTGAGGAGATCGCTTGAGACGAAC
GGCGAGATCAACCTACCCAAAGACTACTGCAGCACTGACTTGGATCTGGACGCTGATTTT
GAGATCCTCTTGCCACGCCGACGGGGCCTGGGCCTCTGTGCTACCGCTCTTGTCAGCTAC
TTGATTCGCCTACACAATGAAATTGTCTACGCGGTGGAAAAACTCTCCGAGGGAAACAAT
AGCTATTCCGTGGATGCCGCCGATGTCACTGACCTGCATGTCATCAGTTACGAAGTAGAG
CGGGACCTGACTCCACTGATTCTCTCCAACTGCCAGTACCAGGTGGAGCAGGGCAGAGAG
ACCCTGCAGGAGTTCGACCTGGAGAAGATTCAGCGGCAGATCCTCAGCCGCTTCCTCCAG
GGCAAGCCCCGGCTGAGCCTCAAGGGAATACCCACTCTGGTATACAGACACGACTGGAAC
TACGAACATCTCTTTATGGACATCAAGAACAAAATGGCGCAGGACTCCCTCCCCAGCTCG
GTCATTAGTGCCATCAGTGGACAGCTGCAGTCCTACAGCGATGCCTGTGAAGCGCTGTCC
GTCGTAGAAGTCACTCTGGGGTTTCTGAGCACAGCTGGTGGGGATCCAAACATGCACCTG
AATATGTATATTCAAGACGTCCTGAGAATGGGTGATCAGACGACTCACGTGTCAAAGGCC
TTAGACAGATGCCAGTTAAAACACACCATTGCCCTCTGGCAGTTCCTGTCTGCTTATAAG
TCTGAACAGCTGCTGCGGCTGCAGAAAGAGCCATTTGGGGAAATCAGTTCAAGATACAAA
GCAGATCTGAGCCTAGACGATGCTAAGCTCCTCAGCACATTCCTAAATCAGATTGGCCTA
GACGCCTTCCTGCTGGAGCTGCACGAAATGATCATCTTGAAACTAAAGAACCCCCAAACT
------GAGGGGAGCTTCAACCCTGAGTGGAGCCTGAGAGACACTCTGGTAAGTTACATG
GAAACTAAAGAAAATGAAATTCTTCCTGAAATGGAATCTCAGTTCCCAGAAAAGATACTG
CTCGCCAGCTGTGTCTCAGTGTGGAAAACAGCTGCTGTGCTGAAACGGGATCGACAAATG
AGA
>pig-tailed_macaque_RNF213_ORF_XM_011720328_ORF
ATGGAGTGTCCTTCGTGCCATCATGTCTCCAAGGAGGAAGCCCCCAGATTCTGCAGCCAG
TGTGGAGAGAGGCTGCCTCCTGCAGCCCCCATAGCAGATTCTGAGAACAATAACTCCACA
ATGGCGTCAGCCCCGGAGGGCGAAATGGAGTGTGGGCAGGAGCTGGAGGAGGAAGGGGGC
CCGTGCTTGTCCCCGGGCTCAGACAGTTGGCAAGAAAACCCTGATGAGCCCGGTTCCGAT
GGCTCCTGGACCATCCAAGAAAGCAAAAAGAAGAAAAGGAAGAAGAAAAAGAATCTGAAC
AACTCCGCTTCCTCAGAGCTGGATTCCTTGCCCCTGTCTCCTGCCAGCCCCTGTCATCTG
ACTTTGCTTTCAAACCCGGAGCCTCAG------GACGCAGCCCGGCCCCACAGCCAAGCC
CAGCAGAGTGGCCCGACTGGCCAGCCGAGCCAGCCCCCGGGCACAGCCACCATACCACTG
GAGGGTGACGGTCCCTTCGTGCCCACCAAGGTTGGTGACAGCCCCCTGCAGGCTCAGGCT
TTGGGAGAAGCAGGAGTGGCCACAGGAGGTGAGGCTCAGAGCAGCCGCCAACCCCAGGAC
CACACAGAAGGGGAGGACAAGGACGCTTCCATCCCCTCTGGGGGCAGAGGCCTGTCCCAG
GAGGGGGCCGGTCCCCCCACCTCTGCTGGTGAAGGCCGTTCTGGGAATGAAGATGCTGCC
CAGGAGCTCCTGTTGCCTGAGTCGAAAGGGGGCAGCTCTGAGCCCGGGACAGAACCGCAG
ACCACCAGGCAGCAGGCGGGGACCCCAGCCTCTACGGCAGTTGATGCTGCAGCTGAGCCA
GCCAATGCAGTTAAAGGGGCTGGGAAGGAAATGAAAGAGAAGATCCAGGGAATGAAACAG
CCGCCAACAACCACTGCTGCTTCCAAAACACACTGCCAGGAAGCTGAGACCAAGACCAAG
------GACGAGACGGCTACTGCTGGAGAAAAAGTCGGTAAAAATGAGCAAGGGGAGCCT
GAAGACCCCAAGAAGCCAGAGGGGAAGAACAAAAGT---GCAGCTGCTGTGAAAAAGGAG
AAGGAACAAAAAAACCAGAAAGCGGGTGTCCAGGAAGTGAAGGCAAGGACGCTGAGCCCG
GGCAGAGGAGTCACCGTGTACTTCCACGCCATCATCTCTAATCATTTCTCATTCAATCCC
GACCACCATAAAGTCTTCATCAGAGGCGGAGAAGAACTCGGCGAGCCGAAATGGAGCAGG
AATGTCTGTGAGCTGCACTGCACCAGAGACTTACATCGTGATGGCATTCTTGTTGAAGGC
AGCGCCGTCATTTCCAAGAAATACCTAGATAAATACATTCCTTACAAGTACGTCATTTGT
AATAACAAGGGCTCTGCTGAGTTTGAGTTCATCTACAAGCGCCAGCAGAAGGAGGGCGAG
CACGTCAACCGCTGTCTGTTCATAAAATCTTCACTT---TTGGGCTCAGGAGACTGGCAT
CAGTACGATGACATAGTTTGTATGAGGCCTCCCGGGAAATTTCAGAAAGTCATGAACCAC
ATCGCAGACTTCACGAGGAAGGACCTGGTGAAGGGGAAGCAGATTGCCGCCACGGTCATG
CTGGATGGCATCTTCAGCATCCTGCAGACCTGGGACACCATCAACCTCAACAACTTCTTC
ACCCAGTTCCAGCAGTTTTATTTTGTCGTGCGACAGCCTATGATTTATGAAGGACACGCA
CAGCCGTGGACTGCTTTGCAGTACGGGGAGAAAGAGGTGAAGAAAGACCTGTGGGAATAT
CTGCAGAAGCACATGGCACCATTTCTGGAGAGAAAAAGCGCGGACCTTTTCCCTAAAGAC
TGCCCAGTGAGGAGTAAACTGAAAATGGGCCTCATTGTCCTTTTTGTAGTGGAAAAATTT
CAG------TTA---GAAGACAACCTGACCTCAGTGTGTCACCTCCTGTCCTCGGATGCC
AGCTCACCAGATGAGCTTCACAGTGACCTAAGCCACATCCTTGGGACATCTCAGAGCTGG
CGGCTGTACCTGGTGAACCTGTGCCAAAGGTGCATGGACAAAAGTATGTACCACTGGCTG
GGCACCCTGCCTGTCCTGCACTGCTGTATGGAACTGGCTCCGCGGCACAAGGACGCCTGG
AGCCAGCCTGAGGACACCTGGGCCGCTCTGGAGGGAATCTCTTTCTCACAGTTCCGGGAA
CAAACGCAAGATACG---------------AGCTTCTTACTTCGGTTTATGAGCCAGAAT
AAGCATTTGCTGAGCGTGGATGAGCCCCTCTTCCGATCCTGGTTTAGTCTGCTACCTCTG
AGTCACCTGGTTCCGTATATGGAAAACTTCATTGAGCACCTGGGTCATTTTCCTGCTCAT
GTCCTGGACTGTTTTCTAGGAACTTACTACCGCCTGCGGGGACTTCAGAAAATCTCCTCC
TGGAATATGCAGGAT------------------GTTCTGAACATTTTAAAAATGCTGTTG
CACCTCCTGGACACTTACCAGGACAAGATTCCCGAGGAGGCCTTGTCACCATCCTACCTG
ACGGTGTGTCTGAAGCTGCACGAAGCCGTCTGCAACAGCACAAAGACACATGAGTTTTAT
GAGCCGCCAGCCTTGTCTGCCGAGATTGTCTGCAGGATGATTATACTTCTATCTCTGGTG
GATTCTGCAGGACAGGGAGATGAAACTGGAAATAATTCAGTCCAAACAGTCTTCCAAGGG
ACCCTTACTGCTACGAAAAGGTGGCTCCGAGAAGTTTTTACAAATAACATGCTCGTATAT
TCAGGTGTCTCCTTCACATACCACAAGGAAATTGAGGTCTGGAGGCGGCTGGTGGAAATC
CACTTCCCCGTGGAGCATGGCTGGAAGGAGTCGTTGCTGGAAGACATGGAATGGAGGCTC
AAACAGGAGAAGCCCCTCTCCCAGATCACTGCCTACTGCAGTAGTCACTGGGACAGCGAA
GGCTTAGAGGACAGTGTGGCCAAGACCTTCGAGAAATGCATCATTGAAGCCGTGAGCTCA
GCCTGCCAGTCTCAGACCAGTATCCTTCGGGGGCTCTCTTGCTATAATCTGCAGAAATTT
GGTACCCTCTTGTCTGCTGTGATCACTAAGTCCTGGCCTAGGAACAATGGGGAAGCCGTG
GACAACTTGGATGACATTTTAAAACATCTGCTCACGTGGGCAGATGTCAAGCATCTCTTC
AAATTGTGTGGAACCAATGAGGAAATACTAGCAAATATTACAGAGGATGGCAAGAAGTTG
ATGGGTGCTGCTGACTCTGTGTTCACGAAAATTGCTGGTGACCTCCGAAATGGAACGATT
TTAGTTGGACAACTGGAGCTGATTATAAAGCACAAGAATCAGTTTCTTGACATCTGGCAA
CTGAAGGAAAAAAGTGTTTCACCCCAGGATGACAAATGTACTATGGAGGAAGCACTGAAT
TGGAGAATGGAGGAACTGTTATTTCTAGAGAAAGAGAAAAGATGTGTTGATAGTCTCCTG
AAGATGTGTGGGAATGTGAAACACCTAATACAAGTGGACTTTGGAGAACTTGCAACAAGA
CACTCACAAGACCTCAGCAGTAAAAGATTAAACGAAGCCGTGACGGTGAGACCGCCCACC
TCCTCAAACTCACAGAGGGAAACGCATTACCACCTGAGCTCTCAGGTCCGAGAAATGGCT
GGAAAGATCGACTTGCTCAGAGACAGCCACATCTTCCAGATCTTTTGGCGGAAAGCCGCA
GAGCCGCTGAGTGAGCCTCGGGAAGAACAGGAAGCCGCAGAGTTGCTGAGCGAGCCCGAA
GAAGAATCAGAAAAGCACATCCTTGAGCTTGAAGAGGTGTACGACTATTTGTATCAGCCT
TCTTACAGAAAGTTCATTAAACTGTACCAGGATCTAAAGTCAGGAGAGGTCACCCTTGCA
GAGATTGATGTCATCTTCAAGGACTTTGTGAATAAATACACGGACCTGGCTTCAGAACTT
AAGATCATGTGCACTGTGGACCACCAGGGCCAACGTGATTGGATCAAGGAGCGAGTCGAA
CAGATCAAGGAATACCATCACCTGCACCAGGCTGTCCACGCAGCCAAGGTCATCTTGCAG
GTCAAAGAGAGCTTGGGACTGACCGGTGACTTCAGTGTTCTCAACACTTTACTAAATTTT
------------------------------------------------------------
------------------------------------------------------------
------------------------------------------------------------
------------------------------------------------------------
------------------------------------------------------------
------------------------------------------------------------
------------------------TGTGACTCTGCCAGGAACCTGGAGTGGCTGAAGACT
GTGAAGGAGAGTCATGGGTCTGTGGAACTCTCATCCCTGACCCTGGCCACGGCCATCAAC
CAAAGAGGCATGTATGTGATCCACGCACCCAAAGGTGGCCAAAAGATTTCCCCAGACACG
GTTCTGCACTTGGTCCTTCCTGGGAGCCCTGGCAGCCACGAGGAGCCACGGGAGTACTGT
TTAGAGGAGCTGAAGGAGCTTTTGAACAAGTTGATGCTGATGTCTGGCAAGAAGGATCAT
AACAACACGGAAGTGGAGAGGTTTTCAGAGGTCTTCTGCAGCGTGCAGAGGCTCAGCCAG
GCCTTCATCGACCTGCGCTCTGCTGGGAATATGCTGTTCAGGACCTGGACCGCCAAGGCC
TACTGCTCCCCCAAGCAGGGTGTGTCCATCCGAATGAACTTTGGCTTGGAGCTGGTGACG
GAGCTGGTGGAGGGTGGAGATGTCACTGAGCTGCTGGCAGCCCTCTGCAGGCAGATGGAG
CACTTCCTTGACAGCTGGAAGAAATTCGTGACCCAGAAGCGGACGGAGCACTTCTACCTG
AACTTCTACACGGCAGAGCAGCTGGTTTCCCTGAGCACTGAGCTCAGGAAGCAGCCTCCC
AGTGACGCCGCTCTAACGATGCTGTCCTTCATCAAAAGCAACTGCACCCTGATGGATGTC
TTAAGGGCCTCTGTGGGGTGCGAGAGTGAGGCCGCCAGGTACCGTGTGAGGACAGTCACG
GAAGAGCTCCCACTGATGCTCTTCTCGGAGTTCAGCCTGGCGGACAAGCTAAGGGTCATC
ATGGAGCAGTCCATGGAGTGCCTTCCTGCCTTCCTGCCCGACTGCCTCGACCTAGAGACC
CTTGGCCGCTGTCTGGCTCACCTGGCGGGGATGGGTGGGTCTCCCGTGGAGCGGCATCTC
CCGAGAGGTCTGCAAGTCGGCCAGCCCAACTTGGTTGTGTGTGGCCACTCGGAGGTGTTG
CCAGCCGCCCTGGCTGTCTACATGCAAACCCCGAGCCAGCCCCTGCCCACCTACGATGAG
GTGCTGCTCTGCACCCCGGCAACCACCTTTGAGGAGGTGGCACTGCTGCTGCGCCGCTGC
CTGACCCCGGGCTCCCCGGGGCACAAGGTCTACAGCCTGCTGTTCGCAGATCAGCTGAGC
TACGAGGTGGCGCGTCAAGCCGAGGAGCTCTTCCAGAAACTCTGCACGCAGCAGCACCGC
GAAGACTACCAGCTCGTCATGGTCTGCGATGGGGACTGGGAGCACTGCTACCTCCCCTCT
GCCTTCAGCCAGCACAAGGTCTTCGTCACCCCCCAGGCGCCCCTCGAGGCCATCCAAGCC
TACCTGGCAGATCACTACCGGGTCCCGAAGCAGACCCTGTCGGCGGCGGCCGTGTTCAAG
GACCGCCTGTGTGTTGGGATCGTGGCCTCCGAGCGAGCAGGTGTTGGAAAGTCTCTCTAC
GTGAAGAGGTTGCACGACAAGCTAAAGATACAGTTAAACAGGAAAAAGGTGCCTCTGAAA
ACGATTCGACTGATCGACCCTCAGGTGGATGAGAGCCAAGTCCTGGGTGCCCTGCTGCCC
TTCCTGGACGCGCAGTATCAGAAGGTCCCCGTGCTCTTTCATTTGGACGTGACCTCCTCA
GTGCAGACTGGAATTTGGGTGTTTCTTTTCAAGCTCCTCATTTTACAATACTTAATGGAT
ATAAACGGGAAAATGTGGCTTCGGAACCCCTGCCATTTGTATATCATTGAAATCCTGGAA
AGGAGGACGTCAGTGCCGTCGAGGAGGTCTTCAAAGCTGCGTACACGTGTCCCCCAGTTC
AGTTTTCTTGACATCTTCCCAAAAGTCACCTGCAGGCCTCCCAAAGAGGTGATAGACATG
GAGCTGAGTCCTCAGAGGAGTGACACAGAGCCTGGGATGGATCAGTGGGAGTTCTGCAGC
GAAACTTTCCAAAGACCTTACCAATATTTAAGACGATTCCATCAAAACCAAGACCTAGAC
ATGTTTGAGTATCAGGAAGGCTCTGTCGAAGGCACCCCGGAGGAGTGCCTCCAGCATTTC
CTGATTTACTGCGGGGTAATAAACCCATCCTGGTCAGAGCTTCGGAACTTTGCTCGGTTC
CTGAATTATCAGCTCCGAGATTGCGAGGCGTCTCTCTTCTGCAATCCGAGTTTTATTGGC
GACACACTGAGAGGCTTCAAGAACTTTGTGGTGACCTTCATGATCTTTATGGCAAGAGAT
TTTGCCACACCAACACTCCATACCTCTGACCAAAGCCCGGGGAAGCACATGGTCACCATG
GATGGGGTTAAGGAAGAAGATCTAGCACCCTTCTCTCTCCGGAAGAGGTGGGAGTCGGAG
CCTCACCCATACGTTTTCTTCAATGACGACCGCACCACCATGACGTTCATCGGCTTCTAT
CTGCAGCCCAACAGCAAGGGCAGTGTCGACGCCATCAATCACTTGACTGGGAAGGTCATC
AAGAGAGATGTCATGACCATGGACCTGTATCAGGGGCTGCTGCTCCAGAGGGTGCCCTTC
AATGTCGACTTTGATAAACTGCCCAGACACGAGAAACTTGAGAGGCTCTGCCTGACCTTA
GGGATCCGCTGGGCCATTGACCCGGACGAAACGTATGAGCTCACGACAGACAATATGCTT
AAGATCCTTGCCATTGAGATGCGGTTCCGGTGTGGGATCCCGGTTATCATCATGGGAGAA
ACTGGCTGTGGCAAAACCAGGCTTATTAAATTCCTTAGCGACCTGCGGCGTGCTGGTGCC
GATGCTGACACCATCAAGCTGGTCAAGGTGCATGGAGGAACAACCGCAGACATGATCTAC
TCCAGAGTCAGGGAGGCTGAAAATGTGGCCTTCGCCAATAAGGATCAACATCAGTTGGAC
ACCATCTTGTTTTTTGATGAAGCCAACACCACGGAAGCTGTAAGCTGTATCAAAGAAGTC
CTGTGTGATCGTACGGTGGACGGCCAGCCCCTGGCTAGGGACTCTGGCCTGCATATTATA
GCCGCCTGCAACCCGTACCGGAAGCACTCTGAGGAGATGATCTGCCGTTTGGAGTCAGCT
GGTTTGGGCTACAGGGTGAGTGCGGAGGAGACGGCCGACAAGCTGGGCTCCATTCCTCTG
AGGCAGCTGGTGTACCGAGTCCACGCTCTGCCCCCGAGCCTGATTCCTCTGGTGTGGGAC
TTTGGACAACTGAGTGACGCTGCTGAAAAGCTCTACATCCAGCAGATTGTCCAGAGACTG
GTTGACTCCATCAGCCTAGATGAAAACGAGACTCGCGTGATCACAGAAGTCCTCTGCGCC
TCTCAGGGTTTCATGAGGAAAAGAGAAGATGAGTGTGGCTTTGTCAGCCTCAGGGACGTG
GAGCGCTGTGTGAAAGTTTTCAGATGGTTCCACGAGCACAGTGCGATGCTCTTAGCGCAG
CTGAATTCCTTTCTCTCCAAGTCCAGCGTCAGCAAAAATCACCTTGAG---AGAGATCCC
GTCCTCTGGTCGTTGATGCTGGCCATCGGGGTGTGTTACCACGCCTCTTTAGAAAAGAAA
GATTCATATCGGAAGGCCATCGCCAGGTTCTTTCCGAAACCGTATGACGACAGCAGGCTG
CTTCTGGACGAAATAACGCGGGCACAGGATCTTTTTCTGGACGGCATACCTCTGAGGAAA
ACCATCGCCAAGAACTTGGCCTTGAAGGAGAACGTCTTCATGATGGTCATCTGCATCGAG
CTGAAGATTCCCCTCTTCCTGGTGGGGAAGCCCGGCAGCTCCAAGTCCCTCGCCAAGACC
ATCGTGGCCGACGCCATGCAGGGCCCGGCCGCCTACTCAGATCTCTTCCGCAGCCTGAAG
CAGGTCCACCTGGTGTCGTTCCAGTGCAGCCCGCACTCCACCCCACAGGGCATCATTGGC
ACCTTCCGGCAGTGTGCCCGCTTTCAGCAGGGGAAGGACCTGCAGCAGTATGTCTCCGTG
GTGGTGTTAGATGAGGTGGGGCTGGCGGAAGACTCGCCCAAAATGCCCCTGAAGACTCTG
CACCCGCTGCTGGAAGACGGATGCATTGAAGACGATCCCGCCCCCCACAAAAAGGTTGGC
TTTGTGGGCATCTCCAACTGGGCCCTTGACCCTGCCAAGATGAACCGGGGCATTTTCGTG
TCACGCGGCAGCCCCAACAAGCGAGAGCTCATAGACAGTGCCAAGGGCATCTGCTCCTCA
GACAGCCTCATCCAGGACCGAATCCAAGGGTACTTTGCGTCCTTTGCCAAAGCCTACGAA
ACGGTGTGTGAGAACCAGGACAAGGAATTCTTCGGGCTTCGTGACTACTACAGCCTCATC
AAAATGGTCTTTGCTGCAGCGAAGGCTTCAAATAGAAAGCCTTCCCCGCAAGACATTGCA
CAGGCTGTCCTTAGGAACTTCAGTGGCAAGGATGACATCCACGCGTTAGACATCTTCCTG
GCCAATTTGCCCGAGGCCAAGTGCTCAGAGGAAGTGAGTCCCCTGCAGCTGATCAAACAG
AACATCTTTGGGCCTTCTCAGAAGGTC---------------CCGGGTGGACAGCTGGAA
GATGCTGAGTCCCGCTACTTACTCTTGCTGACCAAAAACTACGTGGCACTGCAGATCCTG
CAGCAGACGTTCTTCAAGGAGGACCAGCAGCCGGAGATCATTTTTGGTTCTGGTTTCCCC
AAGGACCAGGAGTACACCCAGATCTGCAGAAACATCAATCGTGTGAAGATCTGCATGGAA
ACAGGCAAGATGGTGGTGCTCCTCAACCTCCAGAACCTCTACGAGAGCCTCTACGACGCG
CTCAACCAGTACTACGTCCACCTCGGCGGCCAGAAGTACGTGGACCTCGGTCTGGGGACC
CACCGCGTCAAATGTCGGGTTCACCCCAACTTCCGCCTGATCGTCATTGAAGAGAAAGAC
ATCGTGTACAAACACTTTCCCATCCCCCTCATTAACCGGCTGGAGAAGCACTATCTGGAC
ATCAACACGGTGCTGGAGAAATGGCAGAAGAGCGTCGTGGAGGAGCTCCGTGCGTGGGTG
GAGAAGTTCATCGATGTCAAAGCAGAGCATTTCCTGAACAGGCACAAGTACAGCCCCTCT
GACGTCTTCATCGGCTACCACTCGGACGCCTGCGCCTCTGTGGTGCTGCAGGTCATAGAG
AGGCAGGGTCATAGAGAGGCCTTGACGGAGGAACTTTACCAGAAGGTGGCTGAGGAGGCC
AGACTGATCCTGCTGAACTGCGCTACGCCCGATGCCGTGGTCCGGCTGAGCGCCTCCTCG
CTGGGCTCGTTCCCAGGGAAGTCGCTGTCACAGGAGTACTTCTACAGACAGAGGCACAAC
TCCTTTGCAGATTTCCTTCAGATGCACCTGCACACGACAGACCTGGAGCGCCATGCCATC
TTCACAGAGATCACCACTTTCTCCAGGCTGCTAACAAGTCATGACTGTGAAATTTTAGAA
TCAGAAGTCACAGGCAGGGCTTCGAAACTCACACTCCTGTGGCTGCAGCGGTTTGACACG
GAGATCTCATTCCTCAAAGAAGTCCGAAACTGTTTAACGAATACAGCCAAATGTAAAATC
CTCATTATTCAGACAGATTTTGAAGATGGAATCCATAGTGCCCAGCTCATTGCCTCAGCT
AAGTATTCTGCTATAAATGAAATCAACAAAATACAAGAAAACGAGGACCGTATCTTCGTC
TATTTCATCACAAAACTGTCCCGGATGGGAAGAGGAACAGCTTATGTGGGCTTCCATGGA
GGGCTGTGGCAGTCTGTCCACATCGATGACCTCCGGAGATCCACCCTCATGGTTTCAGAT
ATGACCAGGCTGCAGAGTGTCACCATCAGCCAGCTGTTCGCGCCCGGAGACTTGCCTGAG
TTGGGCTTGGAACACCGGGCAGAAGACGGCCGTGAGGAGGCGATGGAAACGGAGGCCAGC
ACGTCAGGGGAGGTG---------------------------GCAGAGGAGGCCATGGAA
ACAGAAGGTTCTGAGAAGGTGGGAAAGGAAACCTCTGAACTCAGAGGCAGTGACGTGTCG
ATCCTGGACACCACCAGGCTGCTGAGGAGCTGTGTGCAGAGCGCCGTGGGCATGCTCAGA
GACCAGAACGAGAGCTGCACGCGCAATATGCGGAGGGTGGTGCTCCTCCTGGACCTCTTA
AACGAGGACAGCACGTGCCACGCCTGTTTCTTGCGGGTATCCAAGATGCGCCTCAATGTC
CTTTTAAAGACGCAAGAAGAGAGCCAGTTGCACACTCTG---GAGTGGGTGGCGAGAGAA
GCCTGCAACCAGGACGCCCTCCAGGAGGCGGGCACATTCAGGCACACCCTCTGGAAGCGG
GTCCAAGGTGCTGTCACCCCTCTGCTGGCGAGCATGATATCGTTCATCGACAGAGATGGC
AACCTTGAGCTACTGACTAGGCCAGATACTCCGCCCTGGGCAAGAGACCTTTGGATGTTT
ATTTTCAGTGACATGAAGCTTCTGAACATTCCTCTTGTGATGAATAATGCCAGACATAAA
GGTGAGATGGCCTACATCATGGTGCAGAACTACATGAACCTTTCCGAGAACGCTTCCAAC
AACGTACCTTTCAGCTGGAGAATCAAGGACTATCTGGAGGAGCTGTGGGTCCAGGCTCAG
TACATCACAGACGCAGAAGGACTGCCAAAGAAGTTCGTGGACATCTTTCAGCAGACTCCT
CTGGGCAGGTTTCTCGCCCAGCTCCATGGAGAGCCGCAGCAGGAACTTCTTCAGTGTTAC
TCGAAGGACTTCATTCTCTTGACCATGCGTGTGGCAACGGAGGAGGAGTTAGAGTTTCTG
CAGATGGCTCTGTGGTCCTGCATTAGGGAACTGAAAGCGGCGTCAGAAGCGCCGGAGGAA
GAGGTTTCCTTACCGTGGGTGCACCTCGCCTACCAGCGTTTCAGAAGCCGGCTGCAGAAC
TTCTCCAGGATCCTGACCATCTACCCTCAGGTTCTCCACAGCCTGACAGAAGCCCCTCGG
AACCATGAGCTGGCTGGATGTGAGATGACCCTGGACGCATTTGCCGCGATGGCCTGCACG
GAGATGCTGACGAGAGACACCCTGAAGCCCAGTCCCCAGGCGTGGCTGCAGTTGGTGAAG
AATCTTTCTGTGCCACTGGAGCTCATCTGTTCCGATGGGCACATGCAAGGCAGTGGGAGC
CTGGCCCAGGCTGTCATCAGGGAAGTCAGAGCCCAATGGAGTCGGATTTTCTCCACCGCA
CTCTTTGTGGAGCATGTGCTCCTAGGAACCGAGAGCCGGGTCCCCGAGTTATGCAGGCTG
GTGACCGAGCACGTCTTCTTACTAGACAAGTGTCTTCGAGAGAACTCCGACGTCAAGATG
CACAGGCCTTTTGAGGCCGTGATGAGCACCCTCTGTGAATGCAAGGAGAGAGCCAGCAAG
ACCCTCAGCAGGTTTGGGGTCCAGCCGTGCCCCATCTGCCTGGGAGATGCACAGGACCCT
GTCTGTCTGCCCTGTGACCACGTGTACTGCCTGCGCTGCCTCAGGGCCTGGTTTGCCCCA
GGGCAGATGATGTGCCCCTACTGTTTAACTGACTTGCCAGACAATTTCTCTCCAACTGTT
TCCCAAAGGCACAGGGAAGTCATTGAAAAGCATGCCCACTTCCGGCAGATGTGCAACAGC
TTCTTCGTAGACCTGGTGTCCACCATGTGCTTCAAGGACAACGCTCCGCCTGAGAAGGAA
GTGATTGAGAGCCTGCTCTCTCTCCTCTTCGTCCAAAAGGAGCTCTTAAGAGACGCTCCC
CAGAGACGCCGTGAACACACAAAATCTCTCTCTCCATTCAATGATGTTGTGGATAAGACT
CCTGTCATCCGCTCAGTGATACTGAAACTGCTTTTGAAGTACAGCTTCGATGATGTAAAA
GATTATATTCAGGATTACTTGACCCTGTTAAAAAAGAAAGCATTCATAATTGAAGATAAA
ACTGAACTGTACATGCTCTTCATCAACTGCCTGGAGGATTCAATACGTGAGAAGACCAGT
GCTTGCTCCAGAAATGATGAACTGACCCACCTAAGAGAGGAAGGTCGTTTCCTTAACACG
TATTCTCCAGTAAGACATGGCCGAGAGCCGGCCAACGAGGCCTCAGTTGAATACCTGCAA
GAGGTGGCCCGGATCCGCCTCTGCCTGGACAGAGCTTCAGATTTCCTCTCGCAGCCTGAG
GGAGGCCCAGGGATGGCCAAGGAGAAGCAGTGCTACCTGCGGCAAGTCAAGCACTTCTGC
ACCCAGGTGGAAAACGACTGGCACCGGGTGTACCTGGTGCGGAAGCTCAGCAGCCAGCGC
GGGATGGAGTTCGTGCAGGGCCTCTCCAAGCCCGGCCATCCGTGCCAGTGGGTGTTCCCC
AAGCAAGTCATTGAGCAGCAG---------AAGGACCACCCAGGCCAGATGGATAGGTAC
CTGGTGTACGGCGATGAATACAAGGCTCTCCGTGATGCTGTGGCCAAAGCTGTCCTCGAG
TGCAAGCCGCTGGGCATTGAGACTGCTCTGAAGGCCTGCAAGACCCCCCAAAGCCAGCAG
TCAGCCTACTTCCTGTTAACACTGTTTAGAGAGGTGGCTATTTTGTATAGATCCCACAAT
GCAAGCCTCCACCCCACGCCAGAGCAATGTGAAGCTGTGAGCAAATTCATTGGCGAATGC
AAGATCCTCTCACCTCCTGAGATCAGCCATTTTGCAACATCGCTCGTGGACAATTCTCTG
CCATTGTTGAGGGTGGGCCCCAGTGACAACCACCTTCAGGGAACAGTGACAGAAATGGCC
ATTCATGCTGCAGCCATCCTTCTGTGTGGACAGAATAAAGTCTTGGAACCCCTAAAGAAT
CTGGCCTTCTCCCCAGCCAACATGGCGCATGCTTTTCTTCCAACCATGCCTGAAGACTTG
CTGGCTCAAGCTCGGAGGTGGAAGGGTCTGGAGGGAGTCCACTGGTACACTTGTCCCAAC
GGCCATCCTTGCTCCGTGGGAGAGTGTGGCAAGCCGATGGAACAGAGCACCTGCATTGAC
TGCCATGCGCCGATTGGAGGCATTAATCACAGACCTCAGGACGGCTTTAACCTGGTCAGC
AACAGCACAGACAGAACGCAGACCGGCCACGTGCTAGGTGACCCGCAGCAGAGAGAC---
GTGGTGACGTGTGACCGAGGGCTGCCCCCAGTGGTCTTCATCCTTATCCGGCTACTCACT
CACTTGGCTCTGCTTCTGGGAGCTTCCCAGAGTTCCCAGGCTCTGATAAACATCATTAAG
CCTCCAGTGAGGGATCCAAAAGGCTTTCTGCAGCAGCACATCCTGAAGGACCTGGAGCAG
TTGACCAAGATGCTGGGACACAGTGCTGACGAGACCATCAGTGTGGTCCACCTCGTCTTG
CGCAGGCTTCTCCAAGAGCAGCACCAGCTCTCTGGCAAAAGGTTTTTAAATTTTGACACA
AGATTGTCAACCAAAGAAATGAGGAACAACTGCGAAAAGGAAATCGCAGCTGTGATTTCT
CCTGAACTGGAGCATCTAGATAAAACCCTTCCCACCATGAATATTCTCATCAGCCAAGAT
AAGCGTATCAGCTCTAACCCTGTGGCCAAAATAATATATGGTGACCCAGTGACCTTCCTG
CCCCACCTGCCCCGGAAAAGTGTGGTCCATTGCTCTAAGATTTGGAGCTGCAGAAAAAGA
ATTACAGTTGAGTACCTTCAGCACATTGTGGAACAGAAAAATGGCAAAGAAAGAGTGCCC
ATCCTCTGGCATTTCCTGCAGAAGGAAGCAGAGCTGAGGCTGGTAAAGTTCCTGCCTGAG
ATTTTGGCCCTGCAAAAAGGTCTAGTGAAGCGGTTCCAGAACGTCCCGCAAGTTGAATAC
AGCTCCATCAGAGGCTTCCTCAGCAGCCACAGCTCAGAGGGGCTGAGGCAGCTACTTCAG
AAGAGAATCACAATCTTCCTCTCAACATGGAACAAACTGAGGAGATCGCTTGAGACGAAC
GGCGAGATCAACCTACCCAAAGACTACTGCAGCACTGACTTGGATCTGGACGCTGATTTT
GAGATCCTCTTGCCGCGCCGACGGGGCCTGGGCCTCTGTGCCACCGCTCTTGTCAGCTAC
TTGATTCGCCTACACAATGAAACTGTCTACGCGGTGGAAAAACTCTCCGAGGGAAACAAT
AGCTATTCCGTGGATGCCGCCGATGTCACTGACCTGCATGTCATCAGTTACGAAGTAGAG
CGGGACCTGACTCCACTGATTCTCTCCAACTGCCAGTACCAGGTGGAGCAGGGCAGAGAG
ACCCTGCAGGAGTTCGACCTGGAGAAGATTCAGCGGCAGATCGTCAGCCGCTTCCTCCAG
GGCAAGCCCCGGCTGAGCCTCAAGGGAATACCCACTCTGGTATACAGACACGACTGGAAC
TACGAACATCTCTTTATGGACATCAAGAACAAAATGGCGCAGGACTCCCTCCCCAGCTCG
GTCATTAGTGCCATCAGTGGACAGCTGCAGTCCTACAGCGATGCCTGTGAAGCGCTGTCC
GTCGTAGAAGTCACTCTGGGGTTTCTGAGCACAGCTGGTGGGGATCCAAACATGCACCTG
AATATGTATATTCAAGACGTCCTGAGAATGGGTGATCAGACGACTCACGTGTCAAAGGCC
TTAGACAGATGCCAGTTAAAACACACCATTGCCCTCTGGCAGTTCCTGTCTGCTCATAAG
TCTGAACAGCTGCTGCGGCTGCAGAAAGAGCCATTTGGGGAAATCAGTTCAAGATACAAA
GCAGATCTGAACGCAGACGATGCTAAGCTCCTCAGCACATTCCTAAATCAGATTGGCCTA
GACGCCTTCCTGCTGGAGCTGCACGAAATGATCATCTTGAAACTAAAGAACCCCCAAACT
------GAGGGGAGCTTCAACCCTAAGTGGAGCCTGAGAGACACTCTGGTAAGTTACATG
GAAACTAAAGAAAATGAAATTCTTCCTGAAATGGAATCTCAGTTCCCAGAAAAGATACTG
CTCGCCAGCTGTGTCTCAGTGTGGAAAACAGCTGCTGTGCTGAAACGGGATCGACAAATG
AGA
>green_monkey_RNF213_ORF_XM_037993771_ORF
ATGGAGTGTCCTTCGTGCCATCATGTCTCCAAGGAGGAAGCCCCCAGGTTCTGCAGCCAG
TGCGGAGAGAGGCTGCCTCCTGCAGCCCCCATAGCAGATTCTGAGAACAATAACTCCAAT
ATGGCATCAGCCCCGGAGGGCGAAATGGAG------------------------------
------------------------------------------------------------
---------------------AGCAAAAAGAAGAAAAGGAAGAAGAAAAAGAATCTGAAC
AACTCCCCTTCCTCAGAGCTGGATTCCTTGCCCCTGTCTCCTGCCAGCCCCTCTCATCTG
ACTTTGCTTTCAAACCCGGAGCCTCAG------GACACCACCCTGCCCCACAGCCAAGCC
CAGCAGAGTGGCCCGACTGACCAGCCGAGCCAGCCCCCGGGCACAGCCACCATGCCACTG
GAGGGTGACGGTCCCTCCGTGCCCACCAAGGTTGGTGACAGCCCCCTGCAGGCTCAGGCT
TTGGGAGAAGCAGGAGTGGCCACAGGAGGTGAGGCTCAGAGCAGCCGCCAACCCCAGGAC
CACACAGAAGGGGAGGACAAGGACGCTTCCATCCCCTCTGTGGGCAGAGGCCTGTCCCAG
GAGGGGGCCGGTCCCCCTACCTCTGCTGGTGAAGGCCGTTCTGGGAATGAAGATGCTGCC
CAGGAGCTCCTGTTGCCTGAGTCACAAAGGGGCAGCTCTGAGCCCGGGACAGAACCGCAG
ACCACCAGGCAGCAGGCGGGGACCCCAGCCTCTACGGCAGTTGATGCTGCAGCTGAGCCA
GCCAATGCAGTTAAAGGGGCCGGGAAGGAAATGAAAGAGAAGATCCAGGGAATGAAACAG
CCGCCAACAACTACTCCTGCTTCCAAAACACACTGCCAGGAAGCTGAGACCAAGACCAAG
------GATGAGACGGCTACTGCTGGAGAAAAAGTCGGTAAAAATGAGCAAGGGGAGCCT
GAAGACCCCAAGAAGCCAGAGGGGAAGAACAAAAGT---GCAGCTGCTGCGATAAAGGAG
AAGGAACAAAAAAACCAGAAAGCAGGTGTCCAGGAAGTGAAGGCAAGGACACTGAGCCCG
GGCAGAGGAGTCACCGTGTACTTCCACGCCATCATCTCTAGTCATTTCTCATTCAATCCC
GACCACCATAAAGTCTTCATCAGAGGCGGAGAAGAACTCGGCGAGCCGAAATGGAGCAGG
AATGTCTGCGAGCTGCACTGCACCAGAGACTTACATCATGTTGGCGTTCTTGTTGAAGGC
AGCACCGTCATTTCCAAGAAATACCTAAATAAATACATTCCTTACAAGTACGTCATTTGT
AATAACAAGGGCTCTGCTGAGTTTGAGTTCATCTACAAGCGCCAGCAGAAGGAGGGCGAG
CACGTCAACCGCTGTCTGTTCATCAAATCTTCACTT---TTGGGCTCAGGAGATTGGCAT
CAGTACGATGACATAGTTTGTATGAGGCCTCCCGGGAAATTTCAGAAAGTCATGAACCAT
ATCACAGACTTCACGAGGAAGGACCTGGTGAAGGGGAAGCAAATTGCCGCCACGGTCATG
CTGGACGGCATCTTCAGCATCCTGCAGACCTGGGACACCATCAACCTCAACAACTTCTTC
ACCCAGTTCCAGCAGTTTTATTTTGTCGTGCAACAGCCTATGATTTATGAAGGACACGCA
CAGCCGTGGACCGCTTTGCAGTATGGGGAGAAAGAGGTGAAGAAAGACCTGTGGGAGTAT
CTGCAAAAGCACATGGCACCATTTCTGGAGAGAAAAAGCGCGGACCTTTTCCCTAAAGAC
TGCCCAGTGAGGAGTAAACTGAAAATGGGCCTGATTGTCCTTTTCGTAGTGGAAAAATTT
GAGTTTTTGTTA---GAAGACAACCTGACCTCAGTGTGTCACCTCCTGTCCTCGGATGCC
AGCTCACCAGATGAGCTTCACAGAGACCTAAGCCATATCCTTGGGACATCTCAGAGCTGG
CGGCTGTACCTGGTGAACCTGTGCCAAAGGTGCATGGACAAAAGTATGTACCACTGGCTG
GGCACCCTGCCTGTCCTGCACTGCTGTATGGAACTGGCTCCGCGGCACAAGGATGCCTGG
AGCCAGCCTGAGGACACCTGGGCCGCTCTGGAGGGAATCTCTTTCTCACAGTTCCGGGAA
CAAACGCAAGATACG---------------AGCCTCTTACTTCGGTTTATGAGCCAGAAT
AAGCATTTGCTGAGCGTGGATGAGCCCCTCTTCCGATCCTGGTTTAGTCTGCTACCTCTG
AGTCACCTGGTTCCGTATATGGAAAACTTCATTGAGCACCTGGGTCATTTTCCTGCTCAT
GTCCTGGACTGTTTTCTGGGAACTTACTACCGCCTGCGGGGACTTCAGAAAATCTCCTCC
CGGAATATGCAGGAT------------------GTTCTGAACATTTTAAAAATGCTGTTG
CGCCTCCTGGACACTTACCAGGACAAGATTCCCGAGGAGGCCTTGTCACCATCCTACCTG
ACGGTGTGTCTGAAACTGCATGAGGCCGTCTGCAGCAGCACAAAGACACATGAGTTTTAT
GAGCTGCCAGCCTTATCTGCCGAGATTGTCTGCAGGATGATTATACTTCTATCTCTGGTG
GAGTCTGCAGGACAAGGAGATGCAGCTGGAAATAATTCCGTCCAAACAGTCCTCCAGGGG
ACCCTTGCTGCTACGAAAAGGTGGCTCCGAGAAGTTTTTACAAATAACATGCTCGTATAT
TCAGGTGTCTCCTTCACATACCACAAGGAAATTGAGGTCTGGAGGCGGCTGGTGGAAATC
CACTTCCCCGTGGAGCATGGATGGAAGGAGTCGTTGCTGGAAGACATGGAATGGAGGCTC
AAACAGGAGAAGCCCCTCTCCCAGATCACTGCCTACTGCAGTAGTCACTGGGACAGCAAA
GGCTTAGAGGACAGTGTGGCCAAGACCTTCGAGAAATGCATCATTGAAGCCGTGAGCTCA
GCCTGCCAGTCTCAGACCAGTATCCTTCGGGGGCTCCCTTGCTATAATCTGCGGAAATTT
GGTACCCTCTTGTCTGCTGTGATCACTAAGTCCTGGCCTAGGAACAATGGGGAAGCCGTG
GACAACTTGGATGACATTTTAAAACATCTGCTCACGTGGGCAGATGTCAAGCATCTCTTC
AAATTGTGTGGAACCAATGAGGAAATACTAGCAAATATTACAGAGGATGGCAAGAAGTTG
ATGGGTGCTGCTGACTCTGTGTTCACGAAAATTGCTGGTGACCTCCGAAATGGAACGATT
TTAGTTGGACAACTGGAGCTGATTATAAAGCACAAGAATCAGTTTCTTGACATCTGGCAA
CTGAAGGAAAAAAGTCTTTCACCCCAGGATGAAAAATGTACTATGGAGGAAACACTGAAT
TGGAGAATGGAGGAACTGTTATTTCTAGAGAAAGAGAAAAGATGTGTTGATAGTCTCCTG
AAGATGTGTGGGAATGTGAAACACCTAATACAAGTGGACTTTGGAGATCTTGCAACAAGA
CACTCACAAGACCTCAGCAGTAAAAGATTAAACGAAGCCGTGACGGTGAGACTGCCCACC
TCCTCGAACTCAGAGAGGGAAGCGCATTACCACCTGAGCGCCCAGGTCCGAGAAATGGCT
GGGAAGATAGACTTGCTCAGAGACAGCCACATCTTCCAGATGTTTTGGCGGAAAGCCGCA
GAGCCGCTGAGTGAGCCTCGGGAAGAACAGGAAGCCGCGGAGTTGCTGAGCGAGCCCGAA
GAAGAATCCGAAAGGCACATCCTTGAGCTTGAAGAGGTGTACGACTATTTGTATCAGCCT
TCTTACAGAAAGTTCATTAAACTGTACCAGGATCTAAAGTCAGGAGAGGTCACCCTTGCA
GAGATTGATGTCACCTTCAAGGACTTTGTGAATAAATACACGGACCTGGTTTCAGAACTT
AAGATCATGTGCACTGTGGACCACCAGGGCCAACGTGATTGGATCAAGGAGCGAGTCGAA
CAGATCAAGGAATACCATCACCTGCACCAGGCTGTCCACGCAGCCAAGGTCATCTTGCAG
GTCAAAGAGAGCTTGGGACTGACCGGTGACTTCAGTGTTCTCAACACTTTACTAAATTTT
ACTGATGACTTTGACAATTTTGGCCATGAAACCCTGGACCAAATCAACCAGGAGCTCATC
CGGGCCAAAAAGCTGCTCCAGGACATCAGCGAGGCCCGGTGCGAGGGGCTGAAGGCGCTG
TCCCTGAGGAAGGAGTTCATCCGCTGGGTCCGGGAGGCTCTTGGAGGCATCAACGAGCTG
AAGGTGTTTGTGGACCTGGCCTCCATCTCAGCGGGGGAGAATGACATTGACGTGGACCGG
GTGGCCTGTTTCCATGACGCTGTGCAGGGCTACGCGTCCCTGCTGTTTAAGCTGGACCCC
AGGGTGGGCTTCGATGCATTCATGAAGCATCTGAAAGAGCTGTGGAAGGCTCTGGACAAT
GACCAGTACCTGCCCAGGAAACTGTGTGACTCTGCCAGGAACTTGGAGTGGCTGAAGACC
GTGAAGGAGAGTCATGGGTCTGTGGAACTCTCATCCCTGACCCTGGCCACAGCCATCAAC
CAAAGAGGCATGTATGTGATCCATGCACCCAAAGGTGGCCAAAAGATTTCCCCAGACACG
GTTCTGCACTTGGTCCTTCCTGGGAGCCCTGGCAGCCACGAGGAGCCACGGGAGTACTGT
TTAGAGGAGCTGAAGGAGCTTTTGAACAAGTTGATGCTGATGTCTGGCAAGAAGGATCAT
AACAACACGGAAGTGGAGAGGTTTTCAGAGGTCTTCTGCAGCGTGCAGAGGCTCAGCCAG
GCCTTCATCGACCTGCGCTCTGCTGGGAATATGCTGTTCAGGACCTGGACCGCCATGGCC
TACTGCTCCCCCAAGCAGGGTGTGTCCATCCAAATGAACTTTGGCTTGGAGCTGGTGACG
GAGCTGGTGGAGGGTGGAGATGTCACCGAGCTGCTGGCAGCCCTCTGCAGGCAGATGGAG
CACTTCCTTGACAGCTGGAAGAAATTCGTGACCCAGAAGCGGATGGAGCACTTTTACCTG
AACTTCTACACGGCCGAGCAGCTGGTTTACCTGAGCACTGAGCTCAGGAAGCAGCCTCCC
AGTGACGCCGCCCTAACGATGCTGTCCTTCATCAAAAGCAACTGCACCCTGATGGATGTC
TTAAGGGCCTCTGTGGGGTGCGAGAGTGAGGCTGCCAGGTACCGCGTGAGGACAGTCACG
GAAGAGCTCCCGCTGATGCTCTTCTCGGAGTTCAGCCTGGCGGACAAGCTAAGGGTCATC
ATGGAGCAGTCCATGGAGTGCCTTCCTGCCTTCCTGCCCGACTGCCTCGACCTAGAGACC
CTTGGCCGCTGTCTGGCTCACCTGGCAGGGATGGGTGGGTCTCCCGTGGAGCGGCATCTC
CCGAGAGGTCTGCAAGTCGGCCAGCCCAACCTGGTTGTGTGTGGCCACTCGGAGGTGTTG
CCAGCTGCCCTGGCTGTCTACATGCAAACCCCAAGCCAGCCCCTGCCCACCTACGATGAG
GTCCTGCTCTGCACCCCGGCAACCACCTTTGAGGAGGTGGCACTGCTGCTGCGCCGCTGC
CTGACCCTGGGCTCCCCGGGGCACAAGGTCTACAGCCTGCTGTTCGCAGATCAGCTGAGC
TACGAGGTGGCGCGCCAAGCCGAGGAGCTCTTCCAGAAACTGTGCACGCAGCAGCACCGG
GAGGACTACCAGCTCGTGATGGTCTGCGATGGGGACTGGGAGCACTGCTACCTCCCCTCT
GCCTTCAGCCAGCACAAGGTCTTCGTCACCCCCCAGGCACCCCTCGAGGCCATCCAAGCC
TACCTGGCAGATCACTACCGGGTCCCGAAGCAGACCCTGTCGGCGGCGGCCGTGTTCAAG
GACCGCCTGTGTGTTGGGATCGTGGCCTCCGAGCGAGCAGGTGTTGGAAAGTCTCTCTAC
GTGAAGAGGTTGCACGACAAGCTAAAGATACAGTTAAACAGGAAAAAGGTGCCTCTGAAA
ACGATTCGACTGATCGACCCTCAGGTGGATGAGAGCCAAGTCCTGGGTGCCCTGCTGCCC
TTCCTGGACGCGCAGTATCAGAAGGTCCCCGTGCTCTTTCATTTGGACGTGACCTCCTCA
GTGCAGACTGGAATTTGGGTGTTTCTTTTCAAGCTCCTCATTTTACAATACTTAATGGAT
ATAAACGGGAAAATGTGGCTTCGGAACCCCTGCCATTTGTATATCATTGAAATCCTGGAA
AGGAGGACGTCAGTGCCGTCAAGGAGGTCTTCAACGCTGCGTACACGTGTCCCCCAGTTC
AGTTTTCTTGACATCTTCCCAAAAGTCACCTGCAGGCCTCCCAAAGAGGTGATAGACATG
GAGCTGAGTCCTCGGAGGAGTGACACAGAGCCTGGGATGGATCAGTGGGAGTTCTGCAGC
GAAACGTTCCAAAGACCTTACCAATATTTAAGACGATTCCATCAAAACCAAGACCTAGAC
ATGTTTGAGTATCAAGAAGGCTCTGTCGAAGGCACCCCGGAGGAATGCCTCCAGCATTTC
CTGATTTACTGCGGGGTAATAAACCCATCCTGGTCAGAGCTTCGGAACTTTGCTCGGTTC
CTGAATCATCAGCTCAGAGATTGTGAGGCCTCTCTCTTCTGCAATCCGAGTTTTATTGGC
GACACACTGAGAGGCTTCAAGAACTTTGTGGTGACCTTCATGATCCTTATGGCCAGAGAT
TTTGCCACGCCAACACTCCACACCTCTGACCAAAGCCCGGGGAAGCACATGGTCACCATG
GATGGGGTTAAGGAAGAAGATCTGGCACCCTTCTCTCTCCGGAAGAGGTGGGAGTCGGAG
CCTCACCCATACGTTTTCTTCAATGACGACCGCACCACCATGACGTTCATCGGCTTCTAT
CTGCAGCCCAACAGCAAGGGCAGTGTCGACGCCATCAATCATTTGACTAGGAAGGTCATC
AAGAGAGACGTCATGACCATGGACCTGTATCAGGGGCTGCTGCTCCAGAGGGTGCCCTTC
AATGTTGACTTTGATAAACTGCCCAGACACGAGAAACTTGAGAGGCTCTGCCTGACCTTA
GGGATCCGCTGGGCCATTGACCCGGACGAAACGTATGAGCTCACAACAGACAATATGCTT
AAGATCCTTGCCATTGAGATGCGGTTCCGGTGTGGGATCCCGGTTATCATCATGGGAGAA
ACTGGCTGTGGCAAAACCAGGCTTATTAAATTCCTTAGCGAGCTGCGGCGTGCTGGTGCC
GATGCTGACACCATAAAGCTGGTCAAGGTGCATGGAGGAACAACCGCAGACATGATCTAC
TCCAGAGTCAGGGAGGCTGAAAATGTGGCCTTCGCCAATAAGGACCAACATCAGTTGGAC
ACCATCTTGTTTTTTGATGAAGCCAACACAACGGAAGCTATAAGCTGTATCAAAGAAGTC
CTGTGTGATCGTACGGTGGACGGCCAGCCCCTGGCTAGGGACTCTGGCCTGCATATTATA
GCCGCCTGCAACCCGTACCGGAAGCACTCTGAGGAGATGATCTGCCGTTTGGAGTCAGCT
GGTTTGGGCTACAGGGTGAATGCGGAGGAGACGGCCGACAAACTGGGCTCCATTCCTCTG
AGGCAGCTGGTGTACCGAGTCCACGCTCTGCCCCCGAGCCTGATTCCTCTGGTGTGGGAC
TTTGGACAACTGAGTGACGCTGCTGAAAAGCTCTACATCCAGCAGATTGTCCAGAGACTG
GTTGACTCCATCAGCCTAGATGAAAACGAGACTCGCGTGATCACAGAAGTCCTCTGCGCC
TCTCAGGGTTTCATGAGGAAAAGAGAAGATGAGTGTGGCTTTGTCAGCCTCAGGGACGTG
GAGCGCTGTGTGAAAGTTTTCAGATGGTTCCACGAGCACAGTGCGATGCTCTTAGCGCAG
CTGAATTCCTTTCTCTCCAAGTCCAGCGTCAGCAAAAATCACCTTGAG---AGAGATCCC
GTCCTCTGGTCATTGATGCTGGCCATCGGGGTGTGTTACCACGCCTCTTTAGAAAAGAAA
GACTCATATCGGAAAGCCATCGCCAGGTTCTTTCCGAAACCGTATGATGACAGCAGGCTG
CTTCTGGATATAATAACGCGGGCACAAGATCTTTTTCTGGACGGCGTACCTCTGAGGAAA
ACCATCGCCAAGAACTTGGCCTTGAAGGAGAACGTCTTCATGATGGTCATCTGCATCGAG
CTGAAGATTCCCCTCTTTCTGGTGGGGAAGCCCGGCAGCTCCAAGTCCCTCGCCAAGACC
ATCGTGGCCGACGCCATGCAGGGCCCGGCCGCCTACTCAGATCTCTTCCGCAGCCTGAAG
CAGGTCCACCTGGTGTCCTTCCAGTGCAGCCCGCACTCCACCCCACAGGGCATCATTGGC
ACCTTCCGGCAGTGTGCCCGCTTTCAGCAGGGGAAGGACCTGGAGCAGTATGTCTCCGTG
GTGGTGTTAGATGAGGTGGGGCTGGCGGAAGACTCGCCCAAAATGCCCCTGAAGACTCTG
CACCCGCTGCTGGAAGACGGATGCATTGAAGATGATCCCGCCCCCCACAAAAAGGTTGGC
TTTGTGGGCATCTCCAACTGGGCCCTTGACCCTGCCAAGATGAACCGGGGCATTTTCGTG
TCACGCGGCAGCCCCAACAAGCGAGAGCTCATAGACAGTGCCAAGGGCATCTGTTCCTCA
GACAGCCTCATCCAGGACCGAATCCAAGGGTACTTTGCGTCCTTTGCCAAAGCCTACGAA
ACGGTGTGTGAGAACCAGGACAAGGAATTCTTCGGGCTTCGTGACTACTACAGCCTCATC
AAAATGGTCTTTGCTGCAGCGAAGGCTTCAAATAGAAAGCCTTCCCCGCAAGACATTGCA
CAGGCTGTCCTTAGGAACTTCAGTGGCAAGGATGACATCCACGCTTTAGACATCTTCCTG
GCCAATTTGCCTGAGGCCAAGTGCTCAGAGGAAGTGAGTCCCCTGCAGCTGATCAAACAG
AACATCTTTGGGCCTTCTCAGAAGGTG---------------CCGGGTGAACAGCTGGAA
GATGCTGAGTCCCGCTACTTACTCTTGCTGACCAAAAACTACGTGGCACTGCAGATCCTG
CAGCAGACGTTCTTCAAGGAGGACCAGCAGCCGGAGATCATTTTTGGTTCTGGTTTCCCC
AAGGACCAGGAGTACACCCAGATCTGCAGAAACATCAATCGTGTGAAGATCTGCATGGAA
ACAGGTAAGATGGTGGTGCTCCTCAACCTGCAGAACCTCTACGAGAGCCTCTACGACGCG
CTCAACCAGTACTACGTCCACCTCGGCGGCCAGAAGTACGTGGACCTCGGTCTGGGGACC
CACCGCGTCAAATGTCGGGTTCACCCCAACTTCCGCCTGATCGTCATCGAAGAGAAAGAC
ATCGTGTACAAACACTTTCCCATCCCCCTCATTAACCGGCTGGAGAAGCACTGTCTGGAC
ATCAACACGGCGCTGGAGAAATGGCAGAAGAGCGTCGTGGAGGAGCTCCATGCGTGGGTG
GAGAAGTTCATCAACGTCAAAGCAGAGCATTTCCTGAACAGGCACAAATACAGCCCCTCT
GACGTCTTCATCGGCTACCACTCGGACGCCTGCGCCTCTGTGGTGCTGCAGGTCATAGAG
AGGCAGGGTCATAGAGAGGCCTTGACGGAGGAACTTTACCAGAAGGTGTCTGGGGAGGCC
AGACTGATCCTGCTGAACTGCGCTACGCCCGATGCCGTGGTCCGGCTGAGCGCCTCCTCG
CTGGGCTCGTTCCCAGGGAAGTCGCTGTCACAGGAGTACTTCTATAGACAGAGTCACAAC
TCCTTTGCAGATTTCCTTCAGACGCACCTGCACACGACAGACCTGGAGCGCCATGCCATC
TTCACAGAGATCACCACTTTCTCCAGGCTGCTAACAAGTCACGACTGTGAAATTTTAGAA
TCAGAGGTCACAGGCAGGGCTTCGAAACTCACACTCCTGTGGCTGCAGCGGTTTGACACG
GAGTTCTCATTCCTCAAAGAAGTCCGAAACTGTTTAACGAATACAGCCAAATGTAAAATC
CTCATTATTCAGACAGATTTTGAAGATGGAATCCATAGTGCCCAGCTCATTGCCTCAGCT
AAGTATTCTGCTATAAATGAAATCAACAAAATACAAGAAAACGAGGACCGTATCTTCGTC
TATTTCATCACAAAACTGTCCCGGATGGGAAGAGGAACAGCCTATGTGGGTTTCCATGGA
GGGCTGTGGCAGTCTGTCCACATCGATGACCTCCGGAGATCCACCCTCATGGTTTCAGAT
ATGACCAGGCTGCAGAGTGTCACCATCAGCCAGCTGTTCGCACCTGGAGACTTGCCTGAG
TTGGGCTTGGAACACCGGGCAGAAGACGGCCGTGAGGAGGCGATGGAAACGGAGGCCAGC
ACGTCAGGGGAGGTG---------------------------GCAGAGGAGGCCATGGAA
ACAGAAGGTTCTGAGAAGGTGGAAAAGGAAACTTCTGAACTCGGAGGCAGTGACGTGTCG
ATCCTGGACACCACCAGGCTGCTGAGGAGCTGTGTGCAGAGTGCTGTGGGCATGCTCAGA
GACCAGAACGAGAGCTGCACGCGCAATATGCGGAGGGTGGTGCTCCTCCTGGACCTCTTA
AACGAGGACAGCGCGTGCCACGCCTCTTTCTTGCGGGTATCCAAGATGCGCCTCAATGTC
CTTTTAAAGACGCAAGAAGAGAGCCAGTTGCACACTCTG---GAGTGGGTGGTGAGAGAA
GCCTGCAACCAGGACGCCCTCCAGGAGGCGGGCACATTCAGGCACACCCTCTGGAAGCGG
GTCCAAGGTGCTGCCACCCCTCTGCTGGCGAGCATGATATCGTTCATCGACAGAGACGGC
AACCTCGAGCTACTGACCAGGCCAGATACTCCGCCCTGGGCAAGAGACCTTTGGATGTTT
ATTTTCAGTGACATGAAGCTTCTGCACATTCCTCTCGTGATGAATAATGCAAGACATAAA
GGTGAGATGGCCTACATCATGGTGCAGAACTACATGAACCTTTCCGAGAACGCTTCCAAC
AACGTACCTTTCAGCTGGAGAATCAAGGACTATCTGGAGGAGCTGTGGGTCCAGGCTCAG
TACATCACAGACGCAGAAGGACTGCCAAAGAAGTTCGTGGACATCTTTCAGCAGACTCCT
CTGGGCAGGTTTCTCGCCCAGCTCCATGGAGAGCCGCAGCAGGAACTTCTTCAGTGTTAC
TCGAAGGACTTCATTCTCTTGACCATGCATGTGGCAACGGAGGAGGAGTTAGAGTTTCTG
CAGATGGCTCTGTGGTCCTGCATTAGGGAACTGAAAGCAGCGTCAGAAGTGCCCGAGGAA
GAGGTTTCCTTACCGTGGGTGCACCTTGCCTACCAGCGTTTCAGAAGCCGGCTGCAGAAC
TTCTCCAGGATCCTGACCATCTACCCTCAGGTTCTCCACAGCCTGATGGAAGCCCCTCGG
AACCATGAGCTGGCTGGATGTGAGATGACCCTGGACGCATTTGCCGCGATGGCCTGCACG
GAGATGCTGACGAGAGACACCCTGAAACCCAGTCCCCAGGCGTGGCTACAGTTGGTGAAG
AATCTTTCTATGCCACTGGAGCTCATCTGCTCCGATGGGCACATGCAAGGCAGTGGGAGC
CTGGCCCAGGCTGTCATCAGGGAAGTCAGAGCCCAGTGGAGTCGGATTTTCTCCACCGCA
CTCTTTGTGGAGCATGTGCTCCTAGGAACCGAGAGCCGGGTCCCTGAGTTATGCAGGCTG
GTGACCGAGCACGTCTTCTTACTAGACAAGTGTCTTCGAGAGAACTCCGACGTCAAGACG
CACAGGCCTTTTGAGGCCGTGATGAGCACCCTCTGTGAATGCAAGGAGAGAGCCAGCAAG
ACCCTCAGCAGGTTTGGGGTCCAGCCGTGCCCCATCTGCCTGGGAGACGCACAGGACCCC
GTCTGTCTGCCCTGTGACCACGTGTACTGCCTGCGCTGCCTCAGGGCCTGGCTTGCCCCA
GGGCAGATGATGTGCCCTTACTGTTTAACCGACTTGCCAGACAAATTCTCTCCAACTGTT
TCCCAAGGGCACAGGGAAGTCATTGAAAAGCATGCCTGCTTCCGGCAGATGTGCAACAGC
TTCTTCGTAGACCTGGTGTCCACCATGTGCTTCAAGGACAACGCTCCGCCTGAGAAGGAA
GTGATTGAGAGCCTGCTCTCTCTCCTCTTCGTCCAAAAGGAGCTCTTAAGAGACGCTCCG
CAGAGACGCCGTGAACACACAAAATCTCTCTCTCCATTCAATGATGTTGTGGATAAGACT
CCTGTCATCCGCTCAGTGATACTGAAACTGCTTTTGAAGTACAGCTTCGATGATGTAAAA
GATTATATTCAGGATTACTTGACCCTGTTAAAAAAGAAAGCATTCATAATTGAAGATAAA
ACTGAACTGTACATGCTCTTCATCAACTGCCTGGAGGATTCAATACGTGAGAAGACCAGT
GCTTGCTCCAGAAATGATGAACTGAACCACCTAAGAGAGGAAGGTCGTTTCCTTAACACG
TATTCTCCAGTAAGACGTGGCCGAGAGCCGGCCAATGAGGCCTCAGTTGAATACCTGCAA
GAGGTGGCCCGGATCCGCCTCTGCCTGGACAGAGCTTCAGATTTCCTCTCGCAGCCTGAG
GGAGGCCCAGGGATGGCCGAGGAGAAGCAGTGCTACCTGCAGCAAGTCAAGCACTTCTGT
ACCCGGGTGGAAAACGACTGGCACCGGGTGTACCTGGTGCGGAAACTCAGCAGCCAGCGG
GGGATGGAGTTCGTGCAGGGCCTCTCCAAGCCCGGCCATCCGTGCCAGTGGGTATTCCCC
AAGGAAGTCATTGAGCAGCAG---------AAGGACCACCCAGGCCAGATGGATAGGTAC
CTGGTGTATGGCGATGAATACAAGGCTCTCCGTGATGCTGTGGCCAAAGCTGTCCTCGAG
TGCAAGCCGCTGGGCATTGAGACTGCTCTGAAGGCCTGCAAGACCCGCCAAAGCCAGCAG
TCAGCCTACTTCCTGTTAACACTGTTCAGAGAGGTGGCTATTTTGTACAGATCCCACAAT
GCAAGCCTCCACCCCACGCCAGAGCAATGTGAAGCTGTGAGCAAATTCATTGGCGAATGC
AAGATCCTTTCACCTCCTGAGATCAGCCATTTTGCAACATCACTCGTGGACAATTCTCTG
CCATTGTTGAGGGCGGGCCCCAGTGACAACCACCTTCAGGGAACAGTGACAGAAATGGCC
ATTCATGCTGCCGCCGTCCTTCTGTGTGGACAGAATAAAGTCTTGGAACCCCTAAAGAAT
CTGGCCTTCTCCCCAGCCAACATGGCGCATGCTTTTCTTCCAACCATGCCTGAAGACTTG
CTGGCTCAAGCTCGGAGGTGGAAGGGTCTGGAGGGAGTCCACTGGTACACTTGTCCCAAC
GGCCATCCTTGCTCCGTGGGAGAGTGTGGCAAGCCGATGGAACAGAGCACCTGCATTGAC
TGCCATGCGCCGATTGGAGGCATTAATCACAGACCTCAGGACGGCTTTAACCTGGTCAGC
AACAGCACAGACAGAACGCAGACCGGCCATGTGCTAGGCGACCCGCAGCAGAGGGAC---
GTGGTGACGTGTGACCGAGGGCTGCCCCCAGTGGTCTTCATCCTCATCCGGCTACTCACT
CACTTGGCTCTGCTTCTGGGAGCTTCCCAGAGTTCCCAGGCTCTGATAAACATCATTAAG
CCTCCAGTGAGGGATCCAAAAGGCTTTCTGCAGCAGCATATCCTGAAGGACCTGGAGCAG
TTGACCAAGATGCTGGGACACAGTGCCGACGAGACCATCAGTGTGGTCCACCTTGTCTTG
CGCAGGCTTCTCCAAGAGCAGCACCAGCTCTCTGGCAAAAGGTTTTTAAATGTTGACACA
AGATTGTCAACCAAAGAAATGAGGAACAACTGGGAAAAGGAAATCGCAGCTGTGGTTTCT
CCTGAACTGGAGCATCTAGATAAAACCCTTCCCACCATGAATATTCTCATCAGCCAAGAT
AAGCGTATCAGCTCTAACCCTGTGGCCAAAATAATATATGGTGACCCAGTGACCTTCCTG
CCCCACCTGCCCCGGAAAAGTGTGGTCCATTGCTCTAAGATTTGGAGCTGCAGAAAAAGA
ATTACAGTTGAGTACCTCCAGCACATTGTGGAACAGAAAAATGGCAAAGAAAGAGTGCCC
ATCCTCTGGCATTTCCTGCAGAAGGAAGCAGAGCTGAGGCTGGTAAAGTTCCTGCCTGAG
ATTTTGGCCCTGCAAAAAGGTCTAGTGAAGCAGTTCCAGAACGTCCCGCAAGTTGAATAC
AGCTCCATCAGAGGCTTCCTCAGCAGCCACAGCTCAGAGGGGCTGAGGCAGCTACTTCAG
AAGAGAATCACAATCTTCCTCTCAACATGGAACAAACTGAGGAGATCGCTTGAGACGAAT
GGCGAGATCAACCTACCCAAAGACTACTGCAGCACTGACTTGGATCTGGACGCTGATTTT
GAGATCCTCTTGCCACGCCGACGGGGCCTGGGCCTCTGTGCTACCGCTCTCGTCAGCTAC
TTGATTCGCCTACACAATGAAATTGTCTACGCGGTGGAAAAACTCTCCGAGGGAAACAAC
AGCTATTCCGTGGATGCTGCCGATGTCACTGACCTGCATGTCATCAGTTACGAAGTAGAG
CGGGACCTGACTCCACTGATTCTCTCCAACTGCCAATACCAGGTGGAGCAGGGCAGAGAG
ACCCTGCAGGAGTTCGACCTGGAGAAGATTCAGCGGCAGATCGTCAGCCGCTTCCTCCAA
GGCAAGCCCCGGCTGAGCCTCAAGGGAATACCCACTTTGGTATACAGACACGACTGGAAC
TACGAACATCTCTTTATGGACATCAAGAACAAAATGGCACAGGACTCCCTCCCCAGCTCG
GTCATTAGTGCCATCAGTGGACAGCTGCAGTCCTACAGCGATGCCTGTGAAGCGCTGTCC
GTCGTAGAAGTCACTCTGGGGTTTCTGAGCACAGCTGGTGGGGATCCAAACATGCACCTG
AATATGTATATTCAAGACGTCCTGAGAATGGGTGATCAGACGACTCACGTGTCAAAGGCC
TTAGACAGATGCCAGTTAAAACACACCATTGCCCTCTGGCAGTTCCTGTCTGCTCATAAG
TCTGAACAGCTGCTGCGGCTGCAGAAAGAGCCATTTGGGGAAATCAGTTCAAGATACAAA
GCAGATCTGAGCCCAGAAGATGCTAAGCTCCTCAGCACATTCCTAAATCAGATTGGCCTA
GATGCCTTCCTGCTGGAGCTGCACGAAATGATAATCTTGAAACTAAAGAACCCCCAAACT
------GAGGGGAGCTTCAACCCTGAGTGGAGCCTGAGAGACACTCTGGTAAGTTACATG
GAAACTAAAGAAAATGAAATTCTTCCTGAAATGGAATCTCAGTTCCCAGAAAAGATACTG
CTCGCCAGCTGTGTCTCAGTGTGGAAAACAGCTGCTGTGCTGAAACGGGATCGACAAATG
AGA
>Francoiss_langur_RNF213_ORF_XM_033182520_ORF
ATGGAGTGTCCTTCGTGCCAGCATGTCTCCAAGGAGGAAGCCCCCAGGTTCTGCAGCCAG
TGCGGAGAGAGGCTGCCTCCTGCAGCCCCCATAGCAGATTCTGAGAACAATAACTCCACA
ATGGCGTCAGCCCCGGAGGGTGAAATGGAGTGTGGGCAGGAGCTGGAGGAGGAAGGGGGC
CCGTGCTTGTCCCCGGGCTCAGACAGTTGGCAAGAAAACCCCGACGAGTCCGGTTCCGAT
GCCTCCTGGACCGTCCAAGAAAGCAAAAAGAAGAAAAGGAAGAAGAAAAAGAATCTGAAC
AACTCCGCTTCCTCAGGGCTGGATTCCTTGCCCCTGTCTCCTGCCAGCCCCTGTCATCTG
ACTTTGCTTTCAAACCCGGAGCCTCAG------GACACAGCCCTGCCCCACAGCCACGCC
CAGCAGAGTGGCCCGACTGGCCAGCCGAGCCAGCCCCCAGGCACAGCCACCACACCACTG
GAGGGTGACAGTCCCTCCATGCCCACCAAGGTTGGTGACAGCCCCCTGCAGGCTCAGGCC
TTGGGAGAAGCAGGAGTGGCCACAGGAGGTGAGGCTCAGAGCAGCTCCCAACCCCAGGAC
CGCACAGAAGGGGAGGACAAGGACGCTTCCTTCCCCTCTCGGGGCAGAGGCCTGTCCCAG
GAGGGGGCCGGTTCCCCCACCTCTGCTGGTGAAGGCTGTTCTGGGACTGAAGATGCTGCC
CAGGAGCTCCTGTTGCCTGAGTCAAAAGGGGGCAGCTCTGAGCCCGGGACAGAACCGCAG
ACCACCAGGCAGCAGGCGGGGACCCCAGCCTCTACGGCAGTTGATGCTGCAGCTGAGCCA
GCCAGTGCAGTTAAAGGGGCCGGGAAGGAAATGAAAGAGAAGATCCAGGGAATGAAACAG
CCGCCAACAACCACTCCTGCTGCCAAAACACACTGCCAGGAAGCTGAGACCAAGACCAAG
------GACGAGACGGCTACTGCTGGAGAAAAAGTCGGTAAAAATAAGCAAGGGGAGCCT
GAAGACCCCAAGAAGCCAGAGGGGAAGAACGAAAGT---GCAGCTGGTGCGAAAAAGGAG
AAGGAGCAAAAAAACCAGAAAGCGGGTGTCCAGGAAGTGAAGGCAAGGACGCTGAGCCCG
GGCAGAGGAGTCACCGTGTACTTCCACGCCATCATCTCTCATCATTTCTCCTTCAATCCC
GACCACCATAAAGTCTTCATCAGAGGGGGAGAAGAACTCGGAGAGCCGAAATGGAGCAGG
AATGTCTGCGAGCTGCACTGCACCAGAGACTTACATCATGATGGCGTTCTTGTTGAAGGC
AGCGTTGTCATTTCCAAGAAATACCTAAATAAACACATTCCTTACAAGTATGTCATTTGT
AATAACAAGGGCCCTGCTGAGTTTGAGTTCATCTACAAGCGCCAGCAGAAAGAGGGCGAG
CACGTCAACCGCTGTCTGTTCATAAAATCTTCACTT---TTGGGCTCGGGAGACTGGCAT
CAGTACGATGACATAGTTTGTATGAGG---CCTGGGAAATTACAGAAAGTCATGAGCCAT
ATCACAGACTTCATGAGGAAGGACCTGGTGAAGGGGAAGCAGATTGCCGCCACGGTCATG
CTGGACGGCATCTTCAGCATCCTGCAGACCTGGGACCCCATCAACCTCAACAACTTCTTC
ACCCAGTTCCAGCAGTTTTATTTTGTTGTGCGAGAGCCTATGATTTATGAAGGACAGGCA
CAGCGGTGGACCGCTTTGCAGTATGGGGAGAAAGAGGTGAAGAAGGACCTGTGGGAATAT
CTGCAAAAGCACATGGCACCATTTCTGGAGAGAAAAAGCGCGGACCTTTTCCCTAAAGAC
TGCCCAGTGAGGAGTAAACTGAAAATGGGCCTGATTGTCCTTTTTGTAGTGGAAAAATTT
CAGTTTTTGTTATTAGAAGACGACCTGACCTCGGTGTGTCACCTCCTGTCCTCGGATGCC
AGCTCACCAGATGAGCTTCACAGTGACCTAAGCCACATCCTTGGGACATCTCAGAGCTGG
CAGCTGTACCTGGTGAACCTGTGCCAAAGGTGCATGGACAAAAGTATGTACCACTGGCTG
GGCACCCTGCCTGTCCTGCACTGCTGTATGGAACTGGCCCCGCGGCACAAGGACGCCTGG
AGCCAGTCTGAGGACACCTGGGCCGCTCTGGAGGGAATCTCTTTCTCACAGTTCCGGGAA
CAAACGCAAGATACG---------------AGCGTCTTACTTTCGTTTATGAGCCAGAAT
AAGCATTTGCTGAGCGTAGATGAGCCTCTCTTCCGATCCTGGTTTAGTCTGCTACCTCTG
AGTCACCTGGTTTCATATATGGAAAACTTCATTGAGCACCTGGGTCATTTTCCTGCTCAT
GTCCTGGACTGTTTTCTAGGAACTTACTACCGCCTGCGAGGACTTCAGAAAATCTCCTCC
CGGAATATGCAGGAT------------------GTTCTGAACATTTTAAACATGCTGTTG
CACCTCCTGGACACTTACCAGGACAAGATTCCCGAGGAGGCCTTGTCACCATGCTACCTG
ACTGTGTGTCTGAAACTGCATGAAGCCGTCTGCAGCAGCACAAAGACACATGAGTTTTAT
GAGCTGCCAGCCTTATCTGCTGAGATTGTCTGCAGAATGATTATACTTCTATCTCTGGTG
GATTCTGCAGGACAGGGAGATGAAACTGGAAATAATTCAGTCCAAACGGTCTTCCAAGGG
ACCCTTGCTGCTACGAAAAGGTGGCTCCGAGAAGTTTTTACAAATAACATGCTTGTATAT
TCAGGTGTCTTATTCACATACCCCAAGGAAATTGAGATCTGGAGGCGGCTGGTGGAAATC
CACTTCCCCGTGGAGCATGGCTGGAAGGAGTCGTTGCTGGGAGACATGGAATGGAGGCTC
AAACAGGAGAAGCCCCTCTCCCAGATCACTGCCTACTGCAGTAGTCACTGGGACAGCGAA
GGCTTAGAGGACAGTGTGGCCAAGACCTTCGAGAAATGCATCATTGAAGCCGTGAGCTCA
GCCTGCCAGTCTCAGACCAGTATCCTTCGGGGGCTCTCTTGCTGTAATCTGCAGAAATTT
GGTACCCTCTTGTCTGCTGTGATCACTAAGTCCTGGCCTAGGAAAAATGGGGAAGCCGTG
GACAACTTGGATGACATTTTAAAACATCTGCTCACGTGGGCAGATGTCAAGCATCTCTTC
AAATTGTGTGGAACCAATGAGGAAATACTAGCAAATATTACAAAGGATGGCAAGAAGTTG
ATGGGTGCTGCTGACTCTGTGTTCACGAAAATTGCTGGTGACCTCCAAAATGGAACGATT
TTAGTTGGACAACTGGAGCTGATTATAAAGCACAAGAATCAGTTTCTTGACATCTGGCAA
CTGAAGGAAAAAAGTCTTTCACCCCAGGATGAAAAATGTGCTATGGAGGAAGCACTGGAT
TGGAGAATGGAGGAACTGTTATTTCTAGAGAAAGAGAAAAGATGTGTGGATAGTCTCCTG
AAGATGTGTGGGAATGTGAAACACCTAATACAAGTGGACTTTGGAGAGCTTGCAAGAAGA
CACTCACAAGACCTCAGCAGTAAAAGATTAGACGAAGCCGTGACAGTGAGACTGCCCACC
TCCTCGAACTCAGAGAGGGAAACGCATTACCACCTGAGCCCTCAGGTCCGAGAAATGGCT
GGGACGATAGACTTGCTCAGAGACAGCCACATCTTCCAGATCTTTTGGCGGAAAGCCGCA
GAGCCGCTGAGTGAGCCTCGGGAAGAACAGGAAGCGGCAGAGTTGCTGAGCGAGCCCGAC
GAAGAGTCAGAAAGGCACATCCTTGAGCTTGAAGAGGTGTATGACTATTTGTACCAGCCT
TCTTACAGAAAGTTCATTAAACTGTACCGGGATCTAAAGTCAGGAAAGGTCACCCTTGCA
GAGATTGATGTCATCTTCAAGGACTTTGTGAATAAATACACGGACCTGGTTTCAGAACTT
AAGATCATGTGCACTGTGGACCACCAGGGCCAACGTGATTGGATCCAGGAGCGAGTCGAA
CAGATCAAGGAATACCATCACCTGCACCAGGCTGTCCACGCAGCCAAGGTCATCTTGCAG
GTCAAAGAGAGCTTGGGACTGACCGGTGACTTCAGTGTTCTCAGCACTTTACTAAATTTT
ACTGATGACTTTGACAATTTTCGCCATGAAACCCTGGACCAAATCAACCAGGAGCTCATC
CAGGCCAAAAAGCTGCTCCAGGACATCAGCGAGGCCCGGTGCGAGGGGCTGAAGGCTCTG
TCCCTGAGGAAGGAGTTCATTCGCTGGGTCCGGGAGGCTCTTGGAGGCATCAACGAGCTG
AAGGTGTTTGTGGACCTGGCCTCCATCTCAGCGGGGGAGAATGACATTGACGTGGACCGG
GTGGCCTGCTTCCATGACGCCGTGCAGGGCTACGCATCCCTGCTGTTTAAGCGGAACCCC
AGGGTGGACTTCGATGCATTCATGAAGCATCTGAAAAAACTGTGGAAGGCTCTGGACAAT
GACCAGTACCTGCCCAGGAAACTGTGTGACTCTGCCAGGAACTTGGAGTGGCTGAAGACT
GTGAAGGAGAGTCATGGGTCTGTGGAACTCTCATCCCTGACCCTGGCCACGGCCATCAAC
CAAAGAGGCATCTATGTGATCCACGTACCCAAAGGTGGCCAAAAGATTTCCCCAGACACG
GTTCTGCACTTGCTCCTTCCTGGGAGCCCTGGCAGCCACGAGGAGCCACGGGAGTACTCT
TTAGAGGAGCTGAAGGAGCTTTTGAACAAGTTGATGCTGATGTCTGGCAAGAAGGATCAT
AACAACACGGAAGTGGAGACGTTTTCAGAGGTCTTCTGCAGCGTGCAGAGGCTCAGCCAG
GCCTTCATCGACCTGTGTTCTGCTGGGAATATGCTGTTCAGGACCTGGGTCGCCATGGTC
TACTGCTCCCCCAAGCAGGGTGTGTCCATCCGAATGAACTTTGGCTTGGAGCTGGTGCCG
CAGCTGGTGGAGGGTGGAGATGTCACTGAGCTGCTGGCAGCCCTCTGCAGGCAGATGGAG
CACTTCCTTGACAGCTGGAAGGAATTTGTGTCCCAGAAGCGGATGGAGCACTTTTACCTG
AACTTCTACACGGCAGAGCAGCTGGTTTACCTGAGCACTGAGCTCAGGAAGCAGCCGCCC
AGTGACGCCGCCCTAACGATGCTGTCCTTCATCAAAAGCAACTGCACCCTAATGGATGTC
TTAAGGGCCTCCGTGGGGTGCGAGAGTGAGGCCGCCAGGTACCGCGTGAGGACAGTCACG
GAAGAGCTCCCGCTGATGCTCTTCTCGGAGTTCAGCCTGGTGGACAAGCTAAGGGTTATC
ATGGAGCAGTCCATGGGGTGCCTTCCTGCCTTCCTGCCCGACTGCCTCGACCTGGAGACC
CTTGGCCGCTGTCTGGCTCACCTGGCAGGGATGCGTGGGTCTCCCGTGGCGCGGCATCTC
CCGAGAGGCCTGCAAGTCGGCCAGCCCAACCTGATTGTGTGTGGTCACTCGGAGGTGTTG
CCAGCCGCCCTGGCTGTCTACATGCAAACCCCGAGCCAGCCCCTGCCCACCTACGATGAG
GTGCTGCTCTGCACCCCGGCAACCACCTTTGAGGAGGTGGCACTGCTGCTGCACCGCTGC
CTGACCCTGGGCTCCCCGGGGCACAAGGTCTATAGCCTGCTGTTCGCAGATCAGCTGAGC
TACGAGGTGGCGCGCCAAGCCGAGGAGCTCTTCCAGAAACTGTGCACACAGCAGCACCGG
GAAGACTACCAGCTCGTGATGGTCTGCGATGGGGACTGGGAGCACTGCTACCTCCCCTCT
GCCTTCAGCCAGCACAAGGTCTTTGTCACCCCCCAGGCACCCCTCGAGGCCATCCAAGCC
TACCTGGCAGATCACTACCGGGTCCCAAAGCAGACCCTGTCAGCAGCAGCCGTGTTCAAG
GACCGCCTGTGTGTTGGGATTGTGGCCTCGGAGCGAGCAGGTGTTGGAAAGTCTCTCTAC
GTGAAGAGGTTGCACGACAAGCTAAAGACGCAGTTAAACAGGAAAAAGGTGCCTCTGAAA
ACGATTCGACTGATCGACCCTCAGGTGGATGAGAGCCAAGTCCTGGGTGCCCTGCTGCCC
TTCCTGGACACGCAGTATCAGAAGGTCCCCATGCTCTTTCATTTGGACGTGACCTCCTCA
GTGCAGACTGGAATTTGGGTGTTTCTTTTCAAGCTCCTCATTTTACAATACTTAATGGAT
ATAAACGGGAAAATGTGGCTTCGGAACCCCTGCCATTTGTATATCATTGAAATCCTGGAA
AGGAGGACGTCAGTGCCGTCGAGGAGGTCTTCAAAGCTGCGTACACATGTCCCGCAGTTC
AGTTTTCTTGACATCTTCCCAAAAGTCACCTGCAGGCCTCCCAAAGAGGTGATAGACATG
GAGCTGAGTCCCTGGAGGAGTGACACAGAGCCTGGGATGGATCACTGGGAGTTCTGCAGC
GAAACTTTCCAAAGACCTTACCAATATTTAAGACGATTCCATCAAAACCAAAACCTAGAC
ACGTTTGAGTATCAAGAAGGCTCCGTCGAAGGCACCCCAGAGGAATGCCTCCAGCATTTC
CTGATTTACTGCGGGGTAATAAACCCATCCTGGTCAGAGCTTCGGAACTTTGCTCGGTTC
CTGAATTATCAGCTCAGAGATTGTGAGGCCTCTCTCTTCTGCAATCCAAGTTTTATTGGC
GACACACTGAGAGGCTTCAAGAACTTTGTGGTGACCTTCATGATCTTTATGGCAAGAGAT
TTTGCCACACCAACACTCCACACCTCTGACCAAAGCCCGGGGAAGCACATGGTCACCATG
GATGGGGTTAAGGAAGAAGATCTAGCACCCTTCTCTCTCCGGAAGAGGTGGGAGTCGGAG
CCTCACCCATACGTTTTCTTCAATGACGACCGCACCACTATGACGTTCATCGGCTTCTAT
CTGCAGCCCAACAGCAGGGGCAGTGTCGACGCCATCAATCACTTGACTAGGAAGGTCATC
AAGAGAGACGTCATGACCATGGACCTGTATGAGGGGCTGCTGCTCCAGAGGGTGCCCTTC
AATGTTGACTTTGATAAACTGCCCAGAGATGAGAAACTTGAGAAGCTCTGCCTGACCTTA
GGGATCCGCTGGGTCATTGATCCGGACGAAACGTATGAGCTCACGACAGACAATATGCTT
AAGATCCTTGCCATTGAGATGCGGTTCCGGTGTGGGATCCCGGTTGTCATCATGGGAGAA
ACTGGCTGTGGCAAAACCAGGCTTATTAAATTCCTTAGCGACCTGCGGCGTGCTGGTGCT
GATGCTGACACCATAAAGCTGGTCAAGGTGCACGGAGGAACAACCGCAGACATGATCTAC
TCCAGAGTCAGGGAGGCTGAAAACGTGGCCTTCGCCAATAAGGACCAACATCAGTTGGAC
ACCATCTTGTTTTTTGATGAAGCCAACACAACGGAAGCTATAAGCTGTATCAAAGAAGTC
CTGTGTGATCATACGGTGGATGGCCAGCCCCTGGCTGAGGACTCTGGCCTGCATATTATA
GCCGCCTGCAACCCGTACCGGAAGCACTCTGAGGAGATGATCTGCCGTTTGGAGTCAGCT
GGTTTGGGCTACAGGGTGAGTGCGGAGGAGACGGCCGACAAGCTGGGCTCCATTCCTCTG
AGGCAGCTGGTGTACCGAGTCCACGCTCTGCCCCCGAGCCTGATTCCTCTGGTGTGGGAC
TTTGGACAACTGAGTGACGCTGCTGAAAAGCTCTACATCCAGCAGATTGTCCAGAGACTG
GTTGACTCCATCAGCCTAGATGAAAACGGGACTCGCGTGATCACAGAAGTCCTCTGTGCC
TCTCAGGGTTTCATGAGGAAAAGAGAAGATGAGTGTGGCTTTGTCAGCCTCAGGGACGTG
GAGCGCTGTGTGAAAGTTTTCAGATGGTTCCACGAGCACAGCGCGATGCTCTTAGCGCAG
CTGAATTCCTTTCTCTCCAAGTCCAGCGTCAGCAAAAATCACCTCGAG---AGAGATCCC
GTCCTCTGGTCCTTGGTGCTGGCCGTCGGGGTGTGTTACCACGCCTCTTTAGAAAAGAAA
GACTCATATCGGGAAGCCATCGCCAGGTTCTTTCCAAAACCGTATGACAACAGCAGGCTG
CTTCTGGATGAAATAATGCGGGCACAGGATCTTTTTCTGGACGGCGTGCCTCTGAGGAAA
ACCATCGCCAAGAACTTGGCCTTGAAGGAGAACGTCTTCATGATGGTCATCTGCATCGAG
CTGAAGATCCCCCTCTTCCTGGTGGGGAAGCCTGGCAGCTCCAAGTCCCTCGCCAAGACC
ATCGTGGCCGACGCCATGCAGGGCCCGGCCGCCTACTCGGATCTCTTCCGCAGGCTGAAG
CAGGTCCACCTGGTGTCCTTCCAGTGCAGCCCGCACTCCACCCCACAGGGCATCATTGGC
ACCTTCCGGCAGTGTGCCCGCTTTCAGCAGGGGAAGGACCTGCAGCAGTATGTCTCCGTG
GTGGTATTAGATGAGGTGGGGCTGGCGGAAGACTCACCCAAAATGCCCCTGAAGACTCTG
CACCCGCTGCTGGAAGACGGGTGCATTGAAGACGATCCCGCCCCCCACAAAAAGGTTGGC
TTTGTGGGCATCTCCAACTGGGCCCTTGACCCTGCCAAGATGAACCGGGGCATTTTCGTG
TCACGTGGCAGCCCCAACAAGCGAGAGCTCATAGACAGCGCCAAGGGCATCTGCTCCTCA
GACAGCCTCGTCCAGGACCGAGTCCAAGGGTACTTTGCGTCCTTTGCCAAAGCCTACGAA
ACGGTGTGTGAGAAGCAGGACAAGGAATTCTTTGGGCTTCGTGACTACTACAGCCTCATC
AAAATGGTCTTTGCTGCAGCGAAGGCTTCAAATAGAAAGCCTTCCCCGCAAGACATTGCA
CAGGCTGTCCTTAGGAACTTCAGTGGCAAGGATGACATCCACGCTTTAGACATCTTTCTG
GCCAATTTGCCTGAGGCCAAGTGCTCAGAGGAAGTCAGTCCCCTGCAGCTGATCAAACAG
AACATCTTTGGGCCTTCTCAGAAGGAG---------------CCAGGTGGACAGCTGGAA
GATGCTGAGTCCCGCTACTTACTCTTGCTGACCAAAAACTACGTGGCACTGCAGATCCTG
CAGCAGACGTTCTTCAAGGAGGACCAGCAGCCGGAGATCATTTTTGGTTCTGGTTTCCCC
AAGGACCAGGAGTACACCCAGGTCTGCAGAAACATCAATCGTGTGAAGATCTGCATGGAA
ACGGGCAAGATGGTGGTGCTCCTCAACCTGCAGAACCTCTATGAGAGCCTCTACGACGCC
CTCAACCAGTACTACGTCCACCTCGGCGGCCAGAAGTACGTGGACCTCGGTCTGGGGACC
CACCGCGTCAAATGTCGGGTTCACCCCAACTTCCGCCTGATCGTCATCGAAGAGAAAGAC
ATCGTGTACAGACACTTTCCCATCCCCCTCATTAACCGGCTGGAGAAGCACTATGTGGAC
ATCAACACGGTGCTGGAGAAATGGCAGAAGAGCGTCGTGGAGGAGCTCCGTGCGTGGGTG
GAGAAGTTCATCGACGTCAAAGCAGAGCATTTCCTGAACAGGCACAAATACAGCCCCTCT
GACGTCTTCATCGGCTACCACTCGGACGCCTGCGCCTCTGTGGTGCTGCAGGTCATAGAG
AGGCAGGGTCACAGACAGGCCTTGACGGAGGAACTTTACCAGAAGGTGTCTGAGGAGGCC
AGACTGATCCTGCTGAACTGTGCTACGCCCGATGCCGTGGTCCGGCTGAGCGCCTCC---
------TCGTTCCCAGCGAAGTCGCTGTCGCAGGAGTACTTCTACAGACAGAGGCACAAC
TCCTTTGCAGATTTCCTTCAGACGCACCTGCACGCGACAGACCTGGAGCGCCACGCCGTC
TTCACAGAGATCACCACTTTCTCCAGGCTGCTAACAAGTCACGACTGTGAAATTTTAGAA
TCGGAGGTCACAGGCAGCGCTTCGAAACTCACACTCCTGTGGCTGCAGCAGTTTGACACG
GAGTTCTCATTCCTCAAAGAAGTCCGAAACTGTTTAACGAATACAGCCAAATGTAAAATC
CTCATTATTCAGACAGATTTTGAAGATGGAATCCATAGTGCCCAGCTCATTGCCTCAGCT
AAGTATTCAGCTATAAATGAAATCAACAAAATACAGGAAAACGAGGACCGTATCTTCGTC
TATTTCGTCACAAAACTGTCCCGGATGGGAAGAGGAACAGCCTATGTGGGTTTCCATGGA
GGGCTGTGGCAGTCTGTCCACATTGATGACCTCCGGAGATCCACCCTCATGGTTTCAGAT
ATGACCAGGCTGCAGAGTGTCACCATCAGCCAGCTGTTCGCGCCCGGAGACTTGCCTGAG
TTGGGCTTGGAACACCGGGTGGAAGACGGCCATGAGGAGGCGATGGAAACGGAGGCCAGC
ACGTCAGGGGAGGTG---------------------------GCAGAGGAGGCCATGGAA
ACAGAAAGTTCTGAGAAGGTGGAAAAGGAAACCTCTGAACTCGGAGGCAGTGATGTGTCG
ATCCTGGACACCACCAGGCTGCTGAGGAGCTGCGTGCAGAGCGCCGTGGGCATGCTCAGA
GACCAGAACGAGAGCTGCACGCGCAATATGCGGAGGGTGGTGCTCCTCCTGGACCTCTTA
AACGAGGACAGCGCGTGCCACGCCTCTTTCTTGCGGGTATCCAAGATGCGCCTCAACGTC
CTTTTAAAGACGCAAGAAGAGAGCCAGTTGCACACTCTG---GAGTGGGTGGCGAGAGAA
GCCTGCAACCAGGACGCCCTCCAGGAGGCGGGCACATTCAGGCACACCCTCTGGAAGCGG
GTCCAAGGTGCTGTCACCCCTCTGCTGGCGAGCATGATATCGTTCATCGACAGAGACGGC
AACCTTGAGCTACTGACTAGGCCAGATACTCCGCCCTGGGCAAGAGACCTTTGGATGTTT
ATTTTCAGTGACACGAAGCTTCTGAACGTTCCTCTTGTGATGAATAATGCAAGACATAAA
GGTGAGATGGCCTACATCATGGTGCAGAACTACATGAACCTTTCCGAGAACGCTTCCAAC
AACGTACCTTTCAGCTGGAGAATCAAGGACTATCTGGAGGAGCTGTGGGTCCAGGCTCAG
TACATCACAGACGCAGAAGGACTGCCAAAGAAGTTCGTGGACATCTTTCAGCAGACTCCT
CTGGGCAGGTTTCTCGCCCAGCTCCATGGAGAGCCGCAGCAGGAACTTCTTCAGTGTTAC
TCGAAGGACTTCATTCTCTTGACCATGCGTGTGGCAACGGAGGAGGAGTTAAAGTTTCTG
CAGATGGCTCTGTGGTCCTGCATTAGGGAACTGAAAGCGGCGTCAGAAGCGCCCGAGGAA
GAGGTTTCCTTACCGTGGGTGCACCTTGCCTACCAGCGTTTCAGAAGCCGGCTGCAGAAC
TTCTCCAGGATCCTGACCATCTACCCTCAGGTTCTCCACAGCCTGATGGAAGCCCCTCAG
AACCATGAGCTGGCTGCATGTGAGATGACCCTGGACGCATTTGCCGCGATGGCCTGCACG
GAGATGCTGACGAGAGACACCCTGAAGCCCAGTCCCCAGGCGTGGCTACAGTTGGTGAAG
AATCTTTCTATGCCACTGGAGCTCATCTGCTCCGATGGGCACATGCAAGGCAGTGGGAGC
CTGGCCCAGGCTGTCATCAGGGAAGTCAGAGCCCAGTGGAGTCGGATTTTCTCCACCGCA
CTCTTTGTGGAGCATGTGCTCCTAGGAACCGAGAGCCGGGTCCCCGAATTATGCAGGCTG
GTGACCGAGCACGTCTTCTTACTAGACAAGTGTCTTCGAGAGAACTCCGACGTCAAGACG
CACAGGCCTTTTGAGGCCGTGATGAGCACCCTCTGTGAATGCAAGGATAGAGCCAGCAAG
ACCCTCAGCAGGTTTGGGGTCCAGCCGTGCCCCATCTGCCTGGGAGACGCACAGGACCCC
GTCTGTCTGCCCTGTGACCACGTGTACTGCCTGCGCTGCCTCAGGGCCTGGTTTGCCCCA
GGGCAGATGATGTGCCCCTACTGTTTAACCGACTTGCCAGACAAATTCTCGCCAACTGTT
TCCCAAGGGCACAGGGAAGCCATTGAAAAGCACGCCCGCTTCCGGCAGATGTGCAACAGC
TTCTTCGTAGACCTGGTGTCCGCCATGTGCTTCAAGGACAACGCTCCGCCTGAGAAGGAA
GTGATTGAGAGCCTGCTCTCTCTCCTCTTCGTCCAAAAGGAGCTCTTAAGAGACGCTCCC
CAGAGACGCCGTGAACACACAAAATCTCTCTCTCCATTCAATGATGTTGTGGATAAGACT
CCTGTCATCCGCTCAGTGATACTGAAACTGCTTTTGAAGTACAGCTTCGATGATGTAAAA
GATTATATTCAGGACTACTTGACCCTGTTAAAAAAGAAAGCATTCATAATTGAAGATAAA
ACTGAACTGTACATGCTCTTCATCAACTGCCTGGAGGATTCAATACATGAGAAGACCAGT
GCTTGCTCCAGAAATGATGAACTGAACCACCTAAGAGAGGAAGGTCGTTTCCTTAACACG
TATTCTCCAGTAAGACGTGGCCGAGAGCCGGCCAACGAGGCCTCAGTTGAATACCTGCAA
GAGGTGGCCCGGATCCGCCTCTGCCTGGACAGAGCTTCAGATTTCCTCTCGGAGCCTGAG
GGAGGCCCAGAGATGGCCGAGGAGAAGCAGTGCTACCTGCGGCAAGTCAAGCACTTCTGC
ACCCGGGGGGAGAACGACTGGCACCGGGTGTACCTGGTGCGGAAGCTCAGCAGCCAGCGG
GGGATGGAGTTCGTGCAGGGCCTCTCCAAGCCCGGCCATCCGTGCCAGTGGGTGTTCCCC
AAGGAAGTCATTGAGCAGCAG---------AAGGACCACCCAGGCCAGATGGATAGGTAC
CTGGTATACGGCGATGAATACAAGGCTCTCCGTGATGCTGTGGCCAAAGCTGTCCTCGAG
TGCAAGCCGCTGGGCATTGAGACTGCTCTGAAGGCCTGCAAGACCCCCCAAAGCCAGCAG
TCAGCCTACTTCCTGTTAACACTGTTCAGAGAGGTGGCTATTTTGTATAGATCCCACAAT
GCAAGCCTCCACCCTACACCAGAGCAATGTGAAGCTGTGAGCAAATTCATTGGCGAATGC
AAGATCCTTTCACCTCCTGAGATCAGCCATTTTGCAACATCGCTCATGGACAATTCTCTG
CCATTGTTGAGGGCAGGCCCCAGTGACAACCACCTTCAGGGAACAGTGACAGAAATGGCC
ATTCATGCTGCAGCTGTCCTTCTGTGTGGACAGAATAAAGTCTTGGAACCCCTAAAGAAT
CTGGCCTTCTCCCCAGCCAACATGGCGCATGCTTTTCTTCCAACCATGCCTGAAGACTTG
CTGGCTCAAGCTCGGAGGTGGAAGGGTCTGGAGGGAGTCCACTGGTACACTTGTCCCAAC
GGCCATCCTTGCTCTGTGGGAGAGTGTGGCAGGCCGATGGAACAGAGCACCTGCATTGAC
TGCCATGCGCCGATTGGAGGCATTAATCACAGACCTCAGGACGGCTTTAACCTGGTCAGC
AACAGCACAGACAGAACGCAGACCGGCCATGTGCTAGGCGACCCGCAGCAGAGAGAC---
GTGGTGACGTGTGACCGAGGGCTGCCCCCAGTGGTCTTCATCCTTATCCGGCTACTCACT
CACTTGGCTCTGCTTCTGGGAGCTTCCCAGAGTTCCCAGGCTCTGATAAACATCATTAAG
CCTCCAGTGAGGGATCCCAAAGGCTTTCTGCAGCAGCACATCCTGAAGGACCTGGAGCAG
TTGACCAAGATGCTGGGACACAGTGCCGACGAGACCATCAGTGTAGTGCACCTCGTCTTG
CGCAGGCTTCTCCAAGAGCAGCACCAGCTCTCTGGCAACAGGTTTTTAAATTCTGACACA
AGATTGTCAACCAAAGAAATGAGGAACAACTGGGAAAAGGAAATCGCAGCTGTGCTTTCT
CCTGAACTGGAGCATCTAGATAAAACCCTTCCCACCATGAATATTCTCATCAGCCAAGAT
AAGCGTATCAGCTCTAACCCTGTGGCCAAAATAATCTATGGCGACCCAGTGACCTTCCTG
CCCCACCTGCCCCGGAAAAGTGTGGTCCATTGCTCTAAGATTTGGAGCTGCAGAAAAAGA
ATTACAGTTGAGTACCTGCAGCACATTGTGGAACAGAAAAATGGCAAAGAAAGAGTGCCC
ATCCTCTGGCATTTCCTGCAGAAGGAAGCAGAGCTGAGGCTGGTCAAGTTCCTGCCTGAG
ATTTTGGCCCTGCAAAGAGGTCTAGTGAAGCGGTTCCAGAACGTCCCGCAAGTTGAATAC
AGCTCCATCAGAGGCTTCCTGAGCAGCCACAGCTCAGAGGGGCTGAGGCAGCTACTTCAG
AAGAGAATCACAATCTTCCTGTCAACATGGAACAAACTGAGGAGATCGCTTGAGACGAAC
GGTGAGATCAACCTACCCAAAGACTACTGCAGCACTGACTTGGATCTGGAGGCTGATTTT
GAGATCCTCTTGCCACGCCGACGGGGCCTGGGCCTCTGTGCTACCGCTCTTGTCAGCTAC
TTGATTCGCCTACACAATGAAATTGTCTACGCGGTGGAAAAACTCTCCGAGGGAAACAAC
AGCTATTCCGTGGATGCCGCCGATGTCACTGACCTGCACGTCATCAGTTACGAAGTAGAA
CGGGACCTGACTCCACTGATTCTCTCCAACTGCCAGTACCAGGTGGAGCAGGGCAGAGAG
ACCCTACAGGAGTTCGACCTGGAGAAGATTCAGCGGCAGATCGTCAGCCGCTTCCTCCAG
GGCAAGCCCCGGCTGAGCCTCAAGGGAATACCCACTCTGGTATACAGACATGACTGGAAC
TACGAACATCTCTTTATGGACATCAAGAACAAAATGGCGCAGGACTCCCTCCCCAGCTCG
GTCATGAGTGCCATCCGTGGACAGCTGCAGTCCCACAGCGATGCCTGTGAAGCACTGTCC
GTCGTAGAAGTCACTCTGGGGTTTCTGAGCACAGCTGGTGGGGATCCAAACATGCACCTG
AATATCTACATTCAAGACGTCCTGCGCATGGGTGATCAGACGACTCACGTGTCAAAGGCC
TTAAACAGATGCCAGTTAAAACACACCATTGCCCTCTGGCAGTTCCTGTCTGCTCATAAG
TCTGAACAGCTGCTGCGGCTGCAGAAAGAGCCATTTGGGGAAATCAGTTCAAGATACAAA
GCAGATCTGAGCCCAGAAGATACTAAGCTCCTTAGCACATTCCTAAATCAGATTGGCCTA
GACGCCTTCCTGCTAGAGCTGCACGAAATGATCATCTTGAAACTAAAGAACCCCCAAGCC
------GAGGGGAGCTTCAACCCTGAGTGGAGCCTGAGAGACACTCTGGTAAGTTACATG
GAAACTAAAGAAAACGAAGTTCTTCCGGAAATGGAATCTCAGTTCCCAGAAAAGATACTG
CTCGCCAGCTGTGTCTCAGTGTGGAAAACAGCTGCTGTGCTGAAACGGGATCGACAAATG
AGA
>black_snub-nosed_monkey_RNF213_ORF_XM_017879306_ORF
ATGGAGTGTCCTTCGTGCCAGCATGTCTCCAAGGAGGAAGCCCCCAGGTTCTGCAGCCAG
TGCGGAGAGAGGCTGCCTCCTGCAGCCCCCATAGCAGATTCTGAGAACAATAACTCCACA
ATGGCGTCAGCCCCGGAGGGTGAAATGGAGTGTGAGCAGGAGCTGGAGGAGGAAGGGGGC
CCGTGCTTGTCCCCGGGCTCAGACAGTTGGCAAGAAAACCCCAACGAGTCCGGTTCCGAT
GCCTCCTGGACCGTCCAAGAAAGCAAAAAGAAGAAAAGGAAGAAGAAAAAGAATCTGAAC
AACTCTGCTTCCTCAGGGCTGGATTCCTTGCCCCTGTCTCCTGCCAGCCCCTGTCATCTG
ACTTTGCTTTCAAACCCGGAGCCTCAGGACACAGACACAGCCCTGCCCCACAGCCACGCC
CAGCAGAGTGGCCCGACTGGCCAGCCGAGCCAGCCCCCGGGCACAGCCACCACACCACTG
GAGGGTGACAGTCCCTCCATGCCCACCAAGGTTGGTGACAGCCCCCTGCAGGCTCAGGCT
TTGGGAGAAGCAGGAGTGGCCACAGGAGGTGAGGCTCAGAGCAGCTCCCAACCCCAGGAC
CGCACAGAAGGGGAGGACAAGGACGCTTCCATCCCCTCTCGGGGCAGAGGCCTGTCCCAG
GAGGGGCCCGGTTCCCCCACCTCTGCTGGTGAAGGCTGTTCTGGGACTGAAGATGCCGCC
CAGGAGCTCCTGTTGCCTGAGTCAAAAGGGGGCAGCTCTGAGCCCGGGACAGAACCGCAG
ACCACCAGGCAGCAGGCGGGGACCCCAGCCTCTACGGCAGTTGATGCTGCAGCTGAGCCA
GCCGATGCAGTTAAAGGGGCCGGGAAGGAAATGAAAGAGAAGATCCAGGGAATGCAACAG
CCGCCAGCAACCACTCCTGCTTCCAAAACACACTGCCAGGAAGCTGAGACCAAGACCAAG
------GACGAGACGGCTACGGCTGGAGAAAAAGTCGGTAAAAATAAGCAAGGGGAGCCT
GAAGACCCCAGGAAGCCAGAGGGGAAGAACAAAAGT---GCAGCTGGTGCGAAAAAGGAG
AAGGAGCAAAAAAAACAGAAAGCGGGTGTCCAGGAGGTGAAGGCAAGGACGCTGAGCCCG
GGCAGAGGAGTCACCGTGTACTTCCACGCCATCATCTCTAATCATTTCTCCTTCAATCCC
GACCACCATAAAGTCTTCATCAGAGGGGGAGAAGAACTCGGAGAGCCGAAATGGAGCAGG
AATGTCTGCGAGCTGCACTGCACCAGAGACTTACATCATGATGGCGTTCTTGTTGAAGGC
AGCGTCGTCATTTCCAAGGAATACCTAAATAAATACATTCCTTACAAGTACGTCATTTGT
AATAACAAGGGCCCTGCTGAGTTTGAGTTCATCTACAAGCGCCAGCAGAAAGAGGGCGAG
CATGTCAACCGCTGTCTGTTCATAAAATCTTCACTT---TTGGGCTCAGGAGACTGGCAT
CAGTACGATGACATAGTTTGTATGAGGCCTCCTGGGAAATTTCAGAAAATCATGAACCAT
ATCACAGACTTCATGAAGAAGGACCTGGTGAAGGGGAAGCAGATTGCCGCCACGGTCATG
CTGGACAGCATCTTCAGCATCCTGCAGACCTGGGATACCATCAACCTCAACAACTTCTTC
ACCCAGTTCCAGCAGTTTTATTTTGTCGTGCGAGAGCCTATGATTTATGAAGGACAGGCA
CAGCGGTGGACCGCTTTGCAGTATGGGGAGAAAGAGGTGAAGAAAGACCTGTGGGAATAT
CTGCAAAAGCACATGGCACCATTTCTGGAGAGAAAAAGCTCGGACCTTTTCCCTAAAGAC
TGCCCAGTGAGGAGTAAACTGAAAATGGGCTTGATTGTACTTTTTGTAGTGGAAAAATTT
CAGTTTTTGTTATCAGAAGACGACCTGACCTCGGTGTGTCACCTCCTGTCCTCGGATGCC
AGCTCACCAGATGAGCTTCACAGTGACCTAAGCCACATCCTTGGGGCATCTCAGAGCTGG
CAGCTGTACCTGGTGAACCTGTGCCAAAGGTGCATGGACAAAAGTATGTACCACTGGCTG
GGCACCCTGCCTGTCCTGCACTGCTGTATGGAACTGGCCCCACGGCACAAGGACGCCTGG
AGCCAGCCTGAGGACACCTGGGCCGCTCTGGAGGGAATCTCTTTCTCACAGTTCCGGGAA
CAAACGCAAGATACG---------------AACTTCTTACTTTCGTTTATGAGCCAGAAT
AAGCATTTGCTGAGCGTAGATGAGCCTCTCTTCCGATCCTGGTTTAGTCTGCTACCTCTG
AGTCACCTGGTTTCATATATGGAAAACTTCATTGAGCACCTGGGTCATTTTCCTGCTCAT
GTCCTGGACTGTTTTCTAGGAACTTACTATCGCCTGCGAGGACTTCAGAAAATCTTCTCC
TGGAATATGCAGGAT------------------GTTCTGAACATTTTAAAAATGCTGTTG
CACCTCCTGGACACTTACCAGGACAAGATTCCCGAGGAGGCCTTGTCACCGTGCTACCTG
ACTGTGTGTCTGAAACTGCATGAAGCCGTCTGCAGCAGCACAAAGACACATGAGTTTTAT
GAGCTGCCAGCCTTATCTGCTGAGATTGTCTGCAGAATGATTATACTTCTATCTCTGGTG
GATTCTGCAGGACAGGGAGATGAAACTGGAAATAATTCAGTCCAAACGGTCTTCCAAGGG
ACCCTTGCTGCTACGAAAAGGTGGCTCCGAGAAGTTTTTACAAATAACATGCTTGTATAT
TCAGGTGTCTTATTCACATACCCCAAGGAAATTGAGATCTGGAGGCGGCTGGTGGAAATC
CACTTCCCCGTGGAGCATGGCTGGAAGGAGTCATTGCTGGGAGACATGGAATGGAGGCTC
AAACAGGAGAAGCCCCTCTCCCAGATCACTGCCTACTGCAGTAGTCACTGGGACAGCGAA
GGCTTAGAGGACAGTGTGGCCAAGACCTTCGAGAAATGCATCATTGAAGCCGTGAGCTCA
GCCTGCCAGTCTCAGACCAGTATCCTTCGGGGGCTCTCTTGCTGTAATCTGCAGAAATTT
GGTACCCTCTTGTCTGCTGTGATCACTAAGTCCTGGCCTAGGAAAAATGGGGAAGCCGTG
GACAACTTGGATGACATTTTAAAACATCTGCTCACGTGGGCAGATGTCAAGCATCTCTTC
AAATTGTGTGGAACCAATGAGGAAATACTAGCAAATATTACAAAGGATGGCAAGAAGTTG
ATGGGTGCTGCTGACTCTGTGTTCACGAAAATTGCTGGTGACCTCCAAAATGGAACGATT
TTAGTTGGACAACTGGAGCTGATTATAAAGCACAAGAATCAGTTTCTTGACATCTGGCAA
CTGAAGGAAAAAAGTCTTTCACCCCAGGATGAAAAATGTGCTATGGAGGAAGCACTGGAT
TGGAGAATGGAGGAACTGTTATTTCTAAAGAAAGAGAAAAGATGTGTGGATAGTCTCCTG
AAGATGTGTGGGAATGTAAAACACCTAATACAAGTGGACTTTGGAGAGCTTGCAAGAAGA
CACTCACAAGACCTCAGCAGTAAAAGATTAGACGAAGCCGTGACAGTGAGACTGCCCACC
TCCTCGAACTCAGAGAGGGAAACGCATTACCACCTGAGCCCCCAGGTCCGAGAAATGGCT
GGGACGATAGACTTGCTCAGAGACAGCCACATCTTCCAGATCTTTTGGCGGAAAGCCGCA
GAGCCGCTGAGTGAGCCTCGGGAAGAACAGGAAGCTGCAGAGTTGCTGAGCGAGCCCGAC
GAAGAATCAGAAAGGCACATCCTTGAGCTTGAAGAGGTGTATGACTATTTGTATCAGCCT
TCTTACAGAAAGTTCATTAAACTGTACCGGGATCTAAAGTCAGGAAAGGTCACCCTTGCA
GAGATTGATGTCATCTTCAAGGACTTTGTGAATAAATACACGGACCTGGTTTCAGAACTT
AAGATCATGTGCACTGTGGACCACCAGGGCCCACGTGATTGGATCCAGGAGCGAGTCGAA
CAGATCAAGGAATACCATCACCTGCACCAGGCTGTCCACGCAGCCAAGGTCATCTTGCAG
GTCAAAGAGAGCTTGGGACTGACCGGTGACTTCAGTGTTCTCAGCACTTTACTAAATTTT
ACTGATGACTTTGACAATTTTCGCCATGAAACCCTGGACCAAATCAACCAGGAGCTCATC
CAGGCCAAAAAGCTGCTCCAGGACATCAGCGAGGCCCGGTGCGAGGGGCTGAAGGCTCTG
TCCCTGAGGAAGGAGTTCATTCGCTGGGTCCGGGAGGCTCTTGGAGGCATCAACGAGCTG
AAGGTGTTTGTGGACCTGGCCTCCATCTCAGCGGGGGAGAATGACATTGACGTGGACCGG
GTGGCCTGCTTCCATGACGCCGTGCAGGGCTACGCATCCCTGCTGTTTAAGCAGAACCCC
AGGGTGGACTTCGATGCATTCATGAAGCATCTGAAAAAACTGTGGAAGGCTCTGGACAAT
GACCAGTACCTGCCCAGGAAACTGTGTGACTCTGCCAGGAACTTGGAGTGGCTGAAGACT
GTGAAGGAGAGTCATGGGTCTGTGGAACTCTCATCCCTGACCCTGGCCACGGCCATCAAC
CAAAGAGGCATCTATGTGATCCACGTACCCAAAGGTGGCCAAAAGATTTCCCCAGACACG
GTTCTGCACTTGCTCCTTCCTGGGAGCCCTGGCAGCCATGAGGAGCCACGGAAGTACTCT
TTAGAGGAGCTGAAGGAGCTTTTGAACAAGTTGATGCTGATGTCTGGCAAGAAGGATCAT
AACAACACGGAAGTGGAGACGTTTTCAGAGGTCTTCTGCAGCGTGCAGAGGCTCAGCCAG
GCCTTCATCGACCTGTGCTCTGCTGGGAATATGCTGTTCAGGACCTGGGTCGCCATGGTC
TACTGCTCCCCCAAGCAGGGTGTGTCCATCCAAATGAACTTTGGCTTGGAGCTGGTGCCG
CAGCTGGTGGAGGGTGGAGATGTCACTGAGCTGCTGGCAGCCCTCTGCAGGCAGATGGAG
CACTTCCTTGACAGCTGGAAGGAATTTGTGTCCCAGAAGCGGATGGAGCACTTTTACCTG
AACTTCTACACGGCAGAGCAGCTGGTTTACCTGAGCACTGAGCTCAGGAAGCAGCCGCCC
AGTGACGCCGCCCTAACGATGCTGTCCTTCATCAAAAGCAACTGCACCCTAATGGATGTC
TTAAGGGCCTCCGTGGGGTGCGAGAGTGAGGCCGCCAGGTACCGCGTGAGGACAGTCACG
GAAGAGCTCCCACTGATGCTCTTCTCAGAGTTCAGCCTGGTGGACAAGCTAAGGGTTATC
ATGGAGCAGTCCATGGGGTGCCTTCCTGCCTTCCTGCCCGACTGCCTCGACCTGGAGACC
CTTGGCCGCTGTCTGGCTCACCTGGCAGGGATGCGTGGGTCTCCCGTGGAGCGGCATCTC
CCGAGAGGCCTGCAAGTCGGCCAGCCCAACCTGGTTGTGTGTGGTCACTCGGAGGTGTTG
CCAGCCGCCCTGGCTGTCTACATGCAAACCCCGAGCCAGCCCCTGCCCACCTACGATGAG
GTGCTGCTCTGCACCCCGGCAACCACCTTTGAGGAGGTGGCACTGCTGCTGCACCGCTGC
CTGACCCTGGGCTCCCCGGGGCACAAGGTCTATAGCCTGCTGTTCGCAGATCAGCTGAGC
TACGAGGTGGCGCGCCAAGCCGAGGAGCTCTTCCAGAAACTGTGCACGCAGCAGCACCGG
GAAGACTACCAGCTCGTGATGGTCTGCGATGGGGACTGGGAGCACTGCTACCTCCCCTCT
GCCTTCAGCCAGCACAAGGTCTTCGTCACCCCCCAGGCACCCCTCGAGGCCATCCAAGCC
TACCTGGCAGATCACTACCGGGTCCCGAAGCAGACCGTGTCGGCAGCAGCCGTGTTCAAG
GACCGCCTGTGTGTTGGGATTGTGGCCTCGGAGCGAGCAGGTGTTGGAAAGTCTCTCTAC
GTGAAGAGGTTGCACGACAAGCTAAAGACGCAGTTAAACAGGAAAAAGGTGCCTCTGAAA
ACGATTCGACTGATCGACCCTCAGGTGGATGAGAGCCAAGTCCTGGGTGCCTTGCTGCCC
TTCCTGGACACGCAGTATCAGAAGGTCCCCATGCTCTTTCATTTGGACGTGACCTCCTCA
GTGCAGACTGGAATTTGGGTGTTTCTTTTCAAGCTCCTCATTTTACAATACTTAATGGAT
ATAAACGGGAAAATGTGGCTTCGGAACCCCTGCCATTTGTATATCATTGAAATCCTGGAA
AGGAGGACGTCAGTGCCGTCGAGGACGTCGTCGAAGCTGCGTACACATGTCCCGCAGTTC
AGTTTTCTTGACATCTTCCCAAAAGTCACCTGCAGGCCTCCCAAAGAGGTGATAGACATG
GAGCTGAGTCCCTGGAGGAGTGACACAGAGCCTGGGATGGATCACTGGGAGTTCTGCAGT
GAAACTTTCCAAAGACCTTACCAATATTTAAGACGATTCCATCAAAACCAAGACCTGGAC
ATGTTTGCGTATCAAGAAGGCTCCGTGGAAGGCACCCCGGAGGAATGCCTCCAGCATTTC
CTGATTTACTGCGGGGTAATAAACCCATCCTGGTCAGAGCTTCGGAACTTTGCTCGGTTC
CTGAATTATCAGCTCAGAGATTGTGAGGCCTCTCTCTTCTGCAATCCACGTTTTATTGGC
GACACACTGAGAGGCTTCAAGAACTTTGTGGTGACCTTCATGATCTTTATGGCAAGAGAT
TTTGCCACACCAACACTCCACACCTCTGACCAAAGCCCGGGGAAGCACATGGTCACCATG
GATGGGGTTAAGGAAGAAGATCTAGCACCCTTCTCTCTCCGGAAGAGGTGGGAGTCGGAG
CCTCACCCATACGTTTTCTTCAATGACGACCGCACCACCATGACGTTCATCGGCTTCTAT
CTGCAACCCAACAGCAGGGGCAGTGTCGACGCCATCAATCACTTGACTAGGAAGGTCATC
AAGAGAGACGTCATGACCATGGACCTGTATAAGGGGCTGCTGCTCCAGAGGGTGCCCTTC
AATGTCGACTTTGATAAACTGCCCAGAGATGAGAAACTTGAGAAGCTCTGCCTGACCTTA
GGGATCCGCTGGGTCATTGATCCAGACGAAACGTATGAGCTCACGACAGACAATATGCTT
AAGATCCTTGCCATTGAGATGCGGTTCCGGTGTGGGATCCCGGTTGTCATCATGGGAGAA
ACAGGCTGTGGCAAAACCAGGCTTATTAAATTCCTTAGCGACCTGCGGCGTGCTGGTGCT
GATGCTGACACCATAAAGCTGGTCAAGGTGCACGGAGGAACAACCGCAGACATGATCTAC
TCCAGAGTCAGGGAGGCTGAAAATGTGGCCTTCGCCAATAAGGACCAACATCAGTTGGAC
ACCATCTTGTTTTTTGATGAAGCCAACACAACGGAAGCTATAAGCTGTATCAAAGAAGTC
CTGTGTGATCGTACGGTGGACGGCCAGCCCCTGGCTGAGGACTCGGGCCTGCATATTATA
GCTGCCTGCAACCCGTACCGGAAGCACTCTGAGGAGATGATCTGCCGTTTGGAGTCAGCT
GGTTTGGGCTACAGGGTGAGTGCGGAGGAGACGGCCGACAAGCTGGGCTCCATTCCTCTG
AGGCAGCTGGTGTACCGAGTCCACGCTCTGCCCCCGAGCCTGATTCCTCTGGTGTGGGAC
TTTGGACAACTGAGTGATGCTGCTGAAAAGCTCTACATCCAGCAGATTGTCCAGAGACTG
GTTGACTCCATCAGCCTAGATGAAAACGGGACTCGCGTGATCACAGAAGTCCTCTGCGCC
TCTCAGGGTTTCATGAGGAAAAGAGAAGATGAGTGTGGCTTTGTCAGCCTCAGGGACGTG
GAGCGCTGTGTGAAAGTTTTCAGATGGTTCCACGAGCACAGCGCGATGCTCTTAGCGCAG
CTGAATTCCTTTCTCTCCAAGTCCAGCGTCAGCAAAAATCACCTTGAG---AGAGATCCC
GTCCTCTGGTCCTTGGTGCTGGCCGTCGGGGTGTGTTACCACGCCTCTTTAGAAAAGAAA
GACTCATATCGGGAAGCCATTGCCAGGTTCTTTCCAAAACCGTATGACAACAGCAGGCTG
CTTCTGGATGAAATAATGCGGGCACAGGATCTTTTTCTGGACGGCGTACCTCTGAGGAAA
ACCATCGCCAAGAACTTGGCCTTGAAGGAGAACGTCTTCATGATGGTCATCTGCATCGAG
CTGAAGATTCCCCTCTTCCTGGTGGGGAAGCCTGGCAGCTCCAAGTCCCTCGCCAAGACC
ATCGTGGCCGACGCCATGCAGGGCCCGGCCGCCTACTCGGATCTCTTCCGCAGCCTGAAG
CAGGTCCACCTGGTGTCCTTCCAGTGCAGCCCGCACTCCACCCCACAGGGCATCATTGGC
ACCTTCCGGCAGTGTGCCCGCTTTCAGCAGGGGAAGGACCTGCAGCAGTATGTCTCCGTG
GTGGTGTTAGATGAGGTGGGGCTGGCGGAAGACTCACCCAAAATGCCCCTGAAGACTCTG
CACCCGCTGCTGGAAGACGGATGCATTGAAGATGATCCCGCCCCCCACAAAAAGGTTGGC
TTTGTGGGCATCTCCAACTGGGCCCTTGACCCTGCCAAGATGAACCGGGGCATTTTCGTG
TCACGTGGCAGCCCCAACAAGCGAGAGCTCATAGACAGCGCCAAGGGCATCTGCTCCTCA
GACAGCCTCGTCCAGGACCGAGTCCAAGGGTACTTTGCGTCCTTTGCCAAAGCCTACGAA
ACGGTGTGTGAGAAGCAGGACAAGGAATTCTTTGGGCTTCGTGACTACTACAGCCTCATC
AAAATGGTCTTTGCTGCAGCGAAGGCTTCAAATAGAAAGCCTTCCCCGCAAGACATTGCA
CAGGCTGTCCTTAGGAACTTCAGTGGCAAGGATGACATCCACGCTTTAGACATCTTTTTG
GCCAATTTGCCTGAGGCCAAGTGCTCAGAGGAAGTCAGTCCCCTGCAGCTGATCAAACAG
AACATCTTTGGGCCTTCTCAGAAGGTG---------------CCAGGTGGACAGCTGGAA
GATGCTGAGTCCCGCTACTTACTCTTGCTGACCAAAAACTACGTGGCACTGCAGATCCTG
CAGCAGACGTTCTTCAAGGAGGACCAGCAGCCGGAGATCATTTTTGGTTCTGGTTTCCCC
AAGGACCAGGAATACACCCAGGTCTGCAGAAACATCAACCGTGTGAAGATCTGCATGGAA
ACAGGCAAGATGGTGGTGCTCCTCAACCTGCAGAACCTCTACGAGAGCCTCTACGATGCC
CTCAACCAGTACTACGTCCACCTCGGCGGCCAGAAGTACGTGGACCTCGGTCTGGGGACC
CACCGCGTCAAATGTCGGGTTCACCCCAACTTCCGCCTGATCGTCATCGAAGAGAAAGAC
ATCGTGTACAGACACTTTCCCATCCCCCTCATTAACCGGCTGGAGAAGCACTATGTGGAC
ATCAACACGGTGCTGGAGAAATGGCAGAAGAGCGTCGTGGAGGAGCTCCGTGCGTGGGTG
GAGAAGTTCATCAACGTCAAAGCAGAGCATTTCCTGAACAGGCACAAATACAGCCCCTCT
GACGTCTTCATCGGCTACCACTCAGACGCCTGCGCCTCTGTGGTGCTGCAGGTCATAGAG
AGGCAGGGTCATAGAGAGGCCTTGACGGAAGAACTTTACCAGAAGGTGTCTGAGGAGGCC
AGACTGATCCTGCTGAACTGTGCTACGCCCGATGCCGTGGTCCGGCTGAGCGCCTCC---
------TCGTTCCCAGCGAAGTCGCTGTCGCAGGAGTACTTCTACAGACAGACGCACAAC
TCCTTTGCAGATTTCCTTCAGACGCACCTGCACGCGACAGACCTGGAGCGCCACGCCGTC
TTCACAGAGATCACCACTTTCTCCAGGCTGCTAACAAGTCACGATTGTGAAATTTTAGAA
TCGGAGGTCACAGGCAGCGCTTCGAAACTCACACTCCTGTGGCTGCAGCGGTTTGACACG
GAGTTCTCATTCCTCAAAGAAGTCCGAAACTGTTTAACGAATACAGCCAAATGTAAAATC
CTCATTATTCAGACAGATTTTGAAGATGGAATCCATAGTGCCCAGCTCATTGCCTCAGCT
AAGTATTCTGCTATAAATGAAATCAACAAAATACAAGAAAATGAGGACCGTATCTTCGTC
TATTTCATCACAAAACTGTCCCGGATGGGAAGAGGAACAGCCTATGTGGGTTTCCATGGA
GGGCTGTGGCAGTCTGTCCACATCGATGACCTCCGGAGATCCACCCTCATGGTTTCAGAT
ATGACCAGGCTGCAGAGTGTCACCATCAGCCAGCTGTTCGCGCCCGGAGACTTGCCTGAG
TTGGGCTTGGAACACCGGGTGGAAGATGGCCATGAGGAGGCGATGGAAACGGAGGCCAGC
ATGTCAGGGGAGGTG---------------------------GCAGAGGAGGCCATGGAA
ACAGAAAGTTCTGAGAAGGTGGAAAAGGAAACCTCTGAACTCGGAGGCAGTGATGTGTCG
ATCCTGGACACCACCAGGCTGCTGAGGAGCTGCGTGCAGAGCGCCGTGGGCATGCTCAGA
GACCAGAATGAGAGCTGTACGCGCAATATGCGGAGGGTGGTGCTCCTCCTGGACCTCTTA
AACGAGGACAGCGCGTGCCATGCCTGTTTCTTGCGGGTATCCAAGATGCGCCTCAACGTC
CTTTTAAAGACGCAAGAAGAGAGCCAGTTGCACACTCTG---GAGTGGGTGGCGAGAGAA
GCCTGCAACCAGGACGCCCTCCAGGAGGCGGGCACATTCAGGCACACCCTCTGGAAGCGG
GTCCAAGGTGCTGTCACCCCTCTGCTGGCGAGCATGATATCGTTCATCGACAGAGATGGC
AACCTTGAGCTACTGACTAGGCCAGATACTCCTCCCTGGGCAAGAGACCTTTGGATGTTT
ATTTTCAGTGACACGAAGCTTCTGAACATTCCTCTTGTGATGAATAATGCAAGACATAAA
GGTGAGATGGCCTACATCATGGTGCAGAACTACATGAACCTTTCCGAGAACGCTTCCAAC
AACGTACCTTTCAGCTGGAGAATCAAGGACTATCTGGAGGAGCTGTGGGTCCAGGCTCAG
TACATCACAGACGCAGAAGGACTGCCAAAGAAGTTCGTGGACATCTTTCAGCAGACTCCT
CTGGGCAGGTTTCTCGCCCAGCTCCATGGAGAGCCGCAGCAGGAACTTCTTCAGTGTTAC
TCGAAGGACTTCATTCTCTTGACCATGCGTGTGGCAACGGAGGAGGAGTTAAAGTTTCTG
CAGATGGCTCTGTGGTCCTGCATTAGGGAACTGAAAGCGGCGTCAGAAGCGCCCGAGGAA
GAGGTTTCCTTACCGTGGGTGCACCTTGCCTACCAGCGTTTCAGAAGCCGGCTGCAGAAC
TTCTCCAGGATCCTGACCATCTACCCTCAGGTTCTCCACAGCCTGATGGAAGCCCCTCAG
AACCATGAGCTGGCTGCATGTGAGATGACCCTGGACGCATTTGCCGCGATGGCCTGCACG
GAGATGCTGACGAGAGACACCCTGAAGCCCAGTCCCCAGGCGTGGCTACAGTTGGTGAAG
AATATTTCTATGCCACTGGAGCTCATCTGCTCCGATGGGCACATGCAAGGCAGTGGGAGC
CTGGCCCAGGCTGTCATCAGGGAAGTCAGAGCCCAGTGGAGTCGGATTTTCTCCACCGCA
CTCTTTGTGGAGCATGTGCTCCTAGGAACCGAGAGCCGGGTCCCCGAGTTATGCGGGCTG
GTGACCGAGCACGTCTCCTTACTAGACAAGTGTCTTCGAGAGAACTCCGACGTCAAGACG
CACAGGCCTTTTGAGGCCGTGATGAGCACCCTCTGTGAATGCAAGGATAGAGCCAGCAAG
ACCCTCAGCAGGTTTGGGGTCCAGCCGTGCCCCATCTGCCTGGGAGACGCACAGGACCCC
GTCTGTCTGCCCTGTGACCACGTGTACTGCCTGCGCTGCCTCAGGTCCTGGTTTGCCCCA
GGGCAGATGATGTGCCCCTACTGTTTAACCGACTTGCCAGACAAATTCTCGCCAACTGTT
TCCCAAGGGCACAGGGAAGTCATTGAAAAGCACGCCCGCTTCCGGCAGATGTGCAACAGC
TTCTTCGTAGACCTGGTGTCCACCATGTGCTTCAAGGACAACGCTCCGCCTGAGAAGGAA
GTGATTGAGAGCCTGCTCTCTCTCCTCTTCGTCCAAAAGGAGCTCCTAAGAGACGCTCCC
CAGAGACGCCGTGAACACACAAAATCTCTCTCTCCATTCAATGATGTTGTGGATAAGACT
CCTGTCATCCGCTCAGTGATACTGAAACTGCTTTTGAAGTACAGCTTCGATGATGTAAAA
GATTATATTCAGGACTACTTGACCCTGTTAAAAAAGAAAGCATTCATAATTGAAGATAAA
ACTGAACTGTACATGCTCTTCATCAACTGCCTGGAGGATTCAATACATGAGAAGACCAGT
GCTTGCTCCAGAAATGATGAACTGAACCACCTAAGAGAGGAAGGTCGTTTCCTTAACACG
TATTCTCCAGTAAGACGTGGCCGAGAGCCGGCCAACGAGGCCTCAGTTGAATACCTGCAA
GAGGTGGCCCGGATCCGCCTCTGCCTGGACAGAGCTTCAGATTTCCTCTCGGAGCCTGAG
GGAGGCCCAGAGATGGCCCAGGAGAAGCAGTGCTACCTGCGGCAAGTCAAGCACTTCTGC
ACCCGGGTGGAGAACGACTGGCACCGGGTGTACCTGGTGCGGAAGCTCAGCAGCCAGCGG
GGGATGGAGTTCGTGCAGGGCCTCTCCAAGCCCGGCCATCCGTGCCAGTGGGTGTTCCCC
AAGGAAGTCATTGAGCAGCAGGGGCTGCAGAAGGACCACCCAGGCCAGATGGATAGGTAC
CTGGTGTACGGCAATGAATACAAGGCTCTCCGTGATGCTGTGGCCAAAGCTGTCCTCGAG
TGCAAGCCGCTGGGCATTGAGACTGCTCTGAAGGCCTGCAAGACCCCCCAAAGCCAGCAG
TCAGCCTACTTCCTGTTAACACTGTTCAGAGAGGTGGCTATTTTGTATAGATCCCACAAT
GTAAGCCTCCACCCTACACCAGAGCAATGTGAAGCTGTGAGCAAATTCATTGGCGAATGC
AAGATCCTTTCACCTCCTGAGATCAGCCATTTTGCAACATCGCTCATGGACAATTCTCTG
CCATTGTTGAGGGCGGGCCCCAGTGACAACCACCTTCAGGGAACAGTGACAGAAATGGCC
ATTCATGCTGCAGCTGTCCTTCTGTGTGGACAGAATAAAGTCTTGGAACCCCTAAAGAAT
CTGGCCTTCTCCCCAGCCAACATGGCGCATGCTTTTCTTCCAACCATGCCTGAAGACTTG
CTGGCTCAAGCTCGGAGGTGGAAGGGTCTGGAGGGAGTCCACTGGTACACTTGTCCCAAC
GGCCATCCTTGCTCCGTGGGAGAGTGTGGCAGGCCGATGGAACAGAGCACCTGCATTGAC
TGCCATGCGCCGATTGGAGGCATTAATCACAGACCTCAGGACGGCTTTAACCTGGTCAGC
AACAGCACAGACAGAACACAGACCGGCCATGTGCTAGGCGACCCGCAGCAGAGAGAC---
GTGGTGACGTGTGACCGAGGGCTGCCCCCAGTGGTCTTCATCCTTATCCGGCTACTCACT
CACTTGGCTCTGCTTCTGGGAGCTTCCCAGAGTTCCCAGGCTCTGATAAACATCATTAAG
CCTCCAGTGAGAGATCCCAAAGGCTTTCTGCAGCAGCACATCCTGAAGGACCTGGAGCAG
TTGACCAAGATGCTGGGACACAGTGCCGACGAGACCATCAGTGTGGTCCACCTTGTCTTG
CGCAGGCTTCTCCAAGAGCAGCACCAGCTCTCTGGCAACAGGTTTTTAAATTTTGACACA
AGATTGTCAACCAAAGAAATGAGGAACAACTGGGAAAAGGAAATCGCAGCTGTGATTTCT
CCTGAACTGGAGCGTCTAGATAAAACCCTTCCCACCATGAATATTCTCATCAGCCAAGAT
AAGCGTATCAGCTCTAACCCTGTGGCCAAAATAATCTATGGTGACCCAATGACCTTCCTG
CCCCACCTGCCCCGGAAAAGTGTGGTCCATTGCTCTAAGATTTGGAGCTGCAGAAAAAGA
ATTACAGTTGAGTACCTGCAGCACATTGTGGAACAGAAAAATGGCAAAGAAACAGTGCCC
ATCCTCTGGCATTTCCTGCAGAAGGAAGCAGAGCTGAGGCTGGTAAAGTTCCTGCCTGAG
ATTTTGGCCCTGCAAAGAGGTCTAGTGAAGCGGTTCCAGAACGTCCCGCAAGTTGAATAC
AGCTCCATCAGAGGCTTCCTCAGCAGCCACAGCTCAGAGGGGCTGAGGCAGCTACTTCAG
AAGAGAATCACAATCTTCCTGTCAACATGGAACAAACTGAGGAGATCGCTTGAGACGAAC
GGTGAGATCAACCTACCCAAAGACTACTGCAGCACTGACTTGGATCTGGAGGCTGATTTT
GAGATCCTCTTGCCACGACGACGGGGCCTGGGCCTCTGTGCTACCGCTCTCGTCAGCTAC
TTGATTCGCCTACACAATGAAATTGTCTACGCGGTGGAAAAACTCTCCGAGGGAAACAAC
AGCTATTCCGTGGATGCAGCCGATGTCACTGACCTGCACGTCATCAATTATGAAGTAGAG
CGGGACCTGACTCCACTGATTCTCTCCAACTGCCAGTACCAGGTGGAGCAGGGCAGAGAG
ACCCTACAGGAGTTCGACCTGGAGAAGATTCAGCGGCAGATCGTCAGCCGCTTCCTCCAG
GGCAAGCCCCGGCTGAGCCTCAAGGGAATACCCACTCTGGTATACAGACATGACTGGAAC
TACGAACATCTCTTTATGGACATCAAGAACAAAATGGCGCAGGACTCCCTCCCCAGCTCG
GTCATGAGTGCCATCAGTGGACAGCTGCAGTCCCACAGCGATGCCTGTGAAGCACTGTCC
GTCGTAGAAGTCACTCTGGGGTTTCTGAGCACAGCTGGTGGGGATCCAAACATGCACCTG
AATATCTACATTCAAGACGTCCTGCGCATGGGTGATCAGACGACTCACGTGTCAAAGGCC
TTAAACAGATGCCAGTTAAAACACACCATTGCCCTCTGGCAGTTCCTGTCTGCTCATAAG
TCTGAACAGCTGCTGCAGCTGCAGAAAGAGCCATTTGGGGAAATCAGTTCAAGATACAAA
GCAGATCTGAGCCCAGAAGATGCTAAGCTCCTTAGCACATTCCTAAATCAGATTGGCCTA
GACGCCTTCCTGCTAGAGCTGCACGAAATGATAATCTTGAAACTAAAGAACCCCCAAGCC
------GAGGGGAGCTTCAACCCTGAGTGGAGCCTGAGAGACACTCTGGTAAGTTACATG
GAAACTAAAGAAAACGAAATTCTTCCGGAAATGGAATCTCAGTTCCCAGAAAAGATACTG
CTCGCCAGCTGTGTCTCAGTGTGGAAAACAGCTGCTGTGCTGAAACGGGATCGACAGATG
AGA
>golden_snub-nosed_monkey_RNF213_ORF_XM_030923792_ORF
------------------------------------------------------------
------------------------------------------------------------
------------------------------------------------------------
------------------------------------------------------------
------------------------------------------------------------
------------------------------------------------------------
------------------------------------------------------------
------------------------------------------------------------
------------------ATGCCCACCAAGGTTGGTGACAGCCCCCTGCAGGCTCAGGCT
TTGGGAGAAGCAGGAGTGGCCACAGGAGGTGAGGCTCAGAGCAGCTCCCAACCCCAGGAC
CGCACAGAAGGGGAGGACAAGGACGCTTCCATCCCCTCTCGGGGCAGAGGCCTGTCCCAG
GAGGGGCCCGGTTCCCCCACCTCTGCTGGTGAAGGCTGTTCTGGGACTGAAGATGCCGCC
CAGGAGCTCCTGTTGCCTGAGTCAAAAGGGGGCAGCTCTGAGCCCGGANNNGAACCGCAG
ACCACCAGGCAGCAGGCGGGGACCCCAGCCTCTACGGCAGTTGATGCTGCAGCTGAGCCA
GCCGATGCAGTTAAAGGGGCCGGGAAGGAAATGAAAGAGAAGATCCAGGGAATGCAACAG
CCGCCAGCAACCACTCCTGCTTCCAAAACACACTGCCAGGAAGCTGAGACCAAGACCAAG
------GACGAGACGGCTACGGCTGGAGAAAAAGTCGGTAAAAATAAGCAAGGGGAGCCT
GAAGACCCCAGGAAGCCAGAGGGGAAGAACAAAAGT---GCAGCTGGTGCGAAAAAGGAG
AAGGAGCAAAAAAAACAGAAAGCGGGTGTCCAGGAGGTGAAGGCAAGGACGCTGAGCCCG
GGCAGAGGAGTCACCGTGTACTTCCACGCCATCATCTCTAATCATTTCTCCTTCAATCCC
GACCACCATAAAGTCTTCATCAGAGGGGGAGAAGAACTCGGAGAGCCGAAATGGAGCAGG
AATGTCTGCGAGCTGCACTGCACCAGAGACTTACATCATGATGGCGTTCTTGTTGAAGGC
AGCGTCGTCATTTCCAAGGAATACCTAAATAAATACATTCCTTACAAGTACGTCATTTGT
AATAACAAGGGCCCTGCTGAGTTTGAGTTCATCTACAAGCGCCAGCAGAAAGAGGGCGAG
CATGTCAACCGCTGTCTGTTCATAAAATCTTCACTT---TTGGGCTCAGGAGACTGGCAT
CAGTACGATGACATAGTTTGTATGAGGCCTCCTGGGAAATTTCAGAAAATCATGAACCAT
ATCACAGACTTCATGAAGAAGGACCTGGTGAAGGGGAAGCAGATTGCCGCCACGGTCATG
CTGGACAGCATCTTCAGCATCCTGCAGACCTGGGATACCATCAACCTCAACAACTTCTTC
ACCCAGTTCCAGCAGTTTTATTTTGTCGTGCGAGAGCCTATGATTTATGAAGGACAGGCA
CAGCGGTGGACCGCTTTGCAGTATGGGGAGAAAGAGGTGAAGAAAGACCTGTGGGAATAT
CTGCAAAAGCACATGGCACCATTTCTGGAGAGAAAAAGCGCGGACCTTTTCCCTAAAGAC
TGCCCAGTGAGGAGTAAACTGAAAATGGGCTTGATTGTCCTTTTTGTAGTGGAAAAATTT
CAGTTTTTGTTATCAGAAGACGACCTGACCTTGGTGTGTCACCTCCTGTCCTCGGATGCC
AGCTCACCAGATGAGCTTCACTGTGACCTAAGCCACATCCTTGGGGCATCTCAGAGCTGG
CAGCTGTACCTGGTGAACCTGTGCCAAAGGTGCATGGACAAAAGTATGTACCACTGGCTG
GGCACTCTGCCTGTCCTGCACTGCTGTATGGAACTGGCCCCGCGGCACAAGGACGCCTGG
AGCCAGCCTGAGGACACCTGGGCCGCTCTGGAGGGAATCTCTTTCTCACAGTTCCGGGAA
CAAACGCAAGATACG---------------AACTTCTTACTTTCGTTTATGAGCCAGAAT
AAGCATTTGCTGAGCGTAGATGAGCCTCTCTTCCGATCCTGGTTTAGTCTGCTACCTCTG
AGTCACCTGGTTTCATATATGGAAAACTTCATTGAGCACCTGGGTCATTTTCCTGCTCAT
GTCCTGGACTGTTTTCTAGGAACTTACTATCGCCTGCGAGGACTTCAGAAAATCTTCTCC
TGGAATATGCAGGAT------------------GTTCTGAACATTTTAAAAATGCTGTTG
CACCTCCTGGACACTTACCAGGACAAGATTCCCGAGGAGGCCTTGTCACCGTGCTACCTG
ACTGTGTGTCTGAAACTGCATGAAGCCGTCTGCAGCAGCACAAAGACACATGAGTTTTAT
GAGCTGCCAGCCTTATCTGCTGAGATTGTCTGCAGAATGATTATACTTCTATCTCTGGTG
GATTCTGCAGGACAGGGAGATGAAACTGGAAATAATTCAGTCCAAACGGTCTTCCAAGGG
ACGCTTGCTGCTACGAAAAGGTGGCTCCGAGAAGTTTTTACAAATAACATGCTTGTATAT
TCAGGTGTCTTATTCACATACCCCAAGGAAATTGAGATCTGGAGGCGGCTGGTGGAAATC
CACTTCCCCGTGGAGCATGGCTGGAAGGAGTCATTGCTGGGAGACATGGAATGGAGGCTC
AAACAGGAGAAGCCCCTCTCCCAGATCACTGCCTACTGCAGTAGTCACTGGGACAGCGAA
GGCTTAGAGGACAGTGTGGCCAAGACCTTCGAGAAATGCATCATTGAAGCCGTGAGCTCA
GCCTGCCAGTCTCAGACCAGTATCCTTCGGGGGCTCTCTTGCTGTAATCTGCAGAAATTT
GGTACCCTCTTGTCTGCTGTGATCACTAAGTCCTGGCCTAGGAAAAATGGGGAAGCCGTG
GACAACTTGGATGACATTTTAAAACATCTGCTCACGTGGGCAGATGTCAAGCATCTCTTC
AAATTGTGTGGAACCAATGAGGAAATACTAGCAAATATTACAAAGGATGGCAAGAAGTTG
ATGGGTGCTGCTGACTCTGTGTTCACGAAAATTGCTGGTGACCTCCAAAATGGAACGATT
TTAGTTGGACAACTGGAGCTGATTATAAAGCACAAGAATCAGTTTCTTGACATCTGGCAA
CTGAAGGAAAAAAGTCTTTCACCCCAGGATGAAAAATGTGCTATGGAGGAAGCACTGGAT
TGGAGAATGGAGGAACTGTTATTTCTAAAGAAAGAGAAAAGATGTGTGGATAGTCTCCTG
AAGATGTGTGGGAATGTAAAACACCTAATACAAGTGGACTTTGGAGAGCTTGCAAGAAGA
CACTCACAAGACCTCAGCAGTAAAAGATTAGACGAAGCCGTGACAGTGAGACTGCCCACC
TCCTCGAACTCAGAGAGGGAAACGCATTACCACCTGAGCCCCCAGGTCCGAGAAATGGCT
GGGACGATAGACTTGCTCAGAGACAGCCACATCTTCCAGATCTTTTGGCGGAAAGCCGCA
GAGCCGCTGAGTGAGCCTCGGGAAGAACAGGAAGCTGCAGAGTTGCTGAGTGAGCCCGAC
GAAGAATCAGAAAGGCACATCCTTGAGCTTGAAGAGGTGTATGACTATTTGTATCAGCCT
TCTTACAGAAAGTTCATTAAACTGTACCGGGATCTAAAGTCAGGAAAGGTCACCCTTGCA
GAGATTGATGTCATCTTCAAGGACTTTGTGAATAAATACACGGACCTGGTTTCAGAACTT
AAGATCATGTGCACTGTGGACCACCAGGGCCCACGTGATTGGATCCAGGAGCGAGTCGAA
CAGATCAAGGAATACCATCACCTGCACCAGGCTGTCCACGCAGCCAAGGTCATCTTGCAG
GTCAAAGAGAGCTTGGGACTGACCGGTGACTTCAGTGTTCTCAGCACTTTACTAAATTTT
ACTGATGACTTTGACAATTTTCGCCATGAAACCCTGGACCAAATCAACCAGGAGCTCATC
CAGGCCAAAAAGCTGCTCCAGGACATCAGCGAGGCCCGGTGCGAGGGGCTGAAGGCTCTG
TCCCTGAGGAAGGAGTTCATTCGCTGGGTCCGGGAGGCTCTTGGAGGCATCAACGAGCTG
AAGGTGTTTGTGGACCTGGCCTCCATCTCAGCGGGGGAGAATGACATTGACGTGGACCGG
GTGGCCTGCTTCCATGACGCCGTGCAGGGCTACGCATCCCTGCTGTTTAAGCAGAACCCC
AGGGTGGACTTCGATGCATTCATGAAGCATCTGAAAAAACTGTGGAAGGCTCTGGACAAT
GACCAGTACCTGCCCAGGAAACTGTGTGACTCTGCCAGGAACTTGGAATGGCTGAAGACT
GTGAAGGAGAGTCATGGGTCTGTGGAACTCTCATCCCTGACCCTGGCCACGGCCATCAAC
CAAAGAGGCATCTATGTGATCCACGTACCCAGAGGTGGCCAAAAGATTTCCCCAGACACG
GTTCTGCACTTGCTCCTTCCTGGGAGCCCTGGCAGCCACGAGGAGCCACGGAAGTACTCT
TTAGAGGAGCTGAAGGAGCTTTTGAACAAGTTGATGCTGATGTCTGGCAAGAAGGATCAT
AACAACACGGAAGTGGAGACGTTTTCAGAGGTCTTCTGCAGCGTGCAGAGGCTCAGCCAG
GCCTTCATCGACCTGTGCTCTGCTGGGAATATGCTGTTCAGGACCTGGGTCGCCATGGTC
TACTGCTCCCCCAAGCAGGGTGTGTCCATCCAAATGAACTTTGGCTTGGAGCTGGTGCCG
CAGCTGGTGGAGGGTGGAGATGTCACTGAGCTGCTGGCAGCCCTCTGCAGGCAGATGGAG
CACTTCCTTGACAGCTGGAAGGAATTTGTGTCCCAGAAGCGGATGGAGCACTTTTACCTG
AACTTCTACACGGCAGAGCAGCTGGTTTACCTGAGCACTGAGCTCAGGAAGCAGCCGCCC
AGTGACGCCGCCCTAACGATGCTGTCCTTCATCAAAAGCAACTGCACCCTAATGGATGTC
TTAAGGGCTTCCGTGGGGTGCGAGAGTGAGGCCGCCAGGTACCGCGTGAGGACAGTCACG
GAAGAGCTCCCACTGATGCTCTTCTCAGAGTTCAGCCTGGTGGACAAGCTAAGGGTTATC
ATGGAGCAGTCCATGGGGTGCCTTCCTGCCTTCCTGCCCGACTGCCTCGACCTGGAGACC
CTTGGCCGCTGTCTGGCTCACCTGGCAGGGATGCGTGGGTCTCCCGTGGAGCGGCATCTC
CCGAGAGGCCTGCAAGTCGGCCAGCCCAACCTGGTTGTGTGTGGTCACTCGGAGGTGTTG
CCAGCCGCCCTGGCTGTCTACATGCAAACCCCGAGCCAGCCCCTGCCCACCTACGATGAG
GTGCTGCTCTGCACCCCGGCAACCACCTTTGAGGAGGTGGCACTGCTGCTGCACCGCTGC
CTGACCCTGGGCTCCCCGGGGCACAAGGTCTATAGCCTGCTGTTCGCAGATCAGCTGAGC
TACGAGGTGGCGCGCCAAGCCGAGGAGCTCTTCCAGAAACTGTGCACGCAGCAGCACCGG
GAAGACTACCAGCTCGTGATGGTCTGCGATGGGGACTGGGAGCACTGCTACCTCCCCTCT
GCCTTCAGCCAGCACAAGGTCTTCGTCACCCCCCAGGCACCCCTCGAGGCCATCCAAGCC
TACCTGGCAGATCACTACCGGGTCCCGAAGCAGACCGTGTCGGCAGCAGCCGTGTTCAAG
GACCGCCTGTGTGTTGGGATTGTGGCCTCGGAGCGAGCAGGTGTTGGAAAGTCTCTCTAC
GTGAAGAGGTTGCACGACAAGCTAAAGACACAGTTAAACAGGAAAAAGGTGCCTCTGAAA
ACGATTCGACTGATCGACCCTCAGGTGGATGAGAGCCAAGTCCTGGGTGCCCTGCTGCCC
TTCCTGGACACGCAGTATCAGAAGGTCCCCATGCTCTTTCATTTGGACGTGACCTCCTCA
GTGCAGACTGGAATTTGGGTGTTTCTTTTCAAGCTCCTCATTTTACAATACTTAATGGAT
ATAAACGGGAAAATGTGGCTTCGGAACCCCTGCCATTTGTATATCATTGAAATCCTGGAA
AGGAGGACGTCAGTGCCGTCGAGGACGTCGTCGAAGCTGCGTACACATGTCCCGCAGTTC
AGTTTTCTTGACATCTTCCCAAAAGTCACCTGCAGGCCTCCCAAAGAGGTGATAGACATG
GAGCTGAGTCCCTGGAGGAGTGACACAGAGCCTGGGATGGATCACTGGGAGTTCTGCAGC
GAAACTTTCCAAAGACCTTACCAATATTTAAGACGATTCCATCAAAACCAAGACCTAGAC
ATGTTTGCGTATCAAGAAGGCTCCGTGGAAGGCACCCCGGAGGAATGCCTCCAGCATTTC
CTGATTTACTGCGGGGTAATAAACCCATCCTGGTCAGAGCTTCGGAACTTTGCTCGGTTC
CTGAATTATCAGCTCAGAGATTGTGAGGCCTCTCTCTTCTGCAATCCACGTTTTATTGGC
GACACACTGAGAGGCTTCAAGAACTTTGTGGTGACCTTCATGATCTTTATGGCAAGAGAT
TTTGCCACACCAACACTCCACACCTCTGACCAAAGCCCGGGGAAGCACATGGTCACCATG
GATGGAGTTAAGGAAGAAGATCTAGCACCCTTCTCTCTCCGGAAGAGGTGGGAGTCGGAG
CCTCACCCATACGTTTTCTTCAATGACGACCGCACCACCATGACGTTCATCGGCTTCTAT
CTGCAACCCAACAGCAGGGGCAGTGTCGACGCCATCAATCACTTGACTAGGAAGGTCATC
AAGAGAGACGTCATGACCATGGACCTGTATAAGGGGCTGCTGCTCCAGAGGGTGCCCTTC
AATGTCGACTTTGATAAACTGCCCAGAGATGAAAAACTTGAGAAGCTCTGCCTGACCTTA
GGGATCCGCTGGGTCATTGATCCGGACGAAACGTATGAGCTCACGACAGACAATATGCTT
AAGATCCTTGCCATTGAGATGCGGTTCCGGTGTGGGATCCCGGTTGTCATCATGGGAGAA
ACAGGCTGTGGCAAAACCAGGCTTATTAAATTCCTTAGCGACCTGCGGCGTGCTGGTGCT
GATGCTGACACCATAAAGCTGGTCAAGGTGCACGGAGGAACAACCGCAGACATGATCTAC
TCCAGAGTCAGGGAGGCTGAAAATGTGGCCTTCGCCAATAAGGACCAACATCAGTTGGAC
ACCATCTTGTTTTTTGATGAAGCCAACACAACGGAAGCTATAAGCTGTATCAAAGAAGTC
CTGTGTGATCGTACGGTGGACGGCCAGCCCCTGGCTGAGGACTCGGGCCTGCATATTATA
GCTGCCTGCAACCCGTACCGGAAGCACTCTGAGGAGATGATCTGCCGTTTGGAGTCAGCT
GGTTTGGGCTACAGGGTGAGTGCGGAGGAGACGGCCGACAAGCTGGGCTCCATTCCTCTG
AGGCAGCTGGTGTACCGAGTCCACGCTCTGCCCCCGAGCCTGATTCCTCTGGTGTGGGAC
TTTGGACAACTGAGTGATGCTGCTGAAAAGCTCTACATCCAGCAGATTGTCCAGAGACTG
GTTGACTCCATCAGCCTAGATGAAAACGGGACTCGTGTGATCACAGAAGTCCTCTGCGCC
TCTCAGGGTTTCATGAGGAAAAGAGAAGATGAGTGTGGCTTTGTCAGCCTCAGGGACGTG
GAGCGCTGTGTGAAAGTTTTCAGATGGTTCCACGAGCACAGCGCGATGCTCTTAGCGCAG
CTGAATTCCTTTCTCTCCAAGTCCAGCGTCAGCAAAAATCACCTTGAG---AGAGATCCC
GTCCTCTGGTCCTTGGTGCTGGCCGTCGGGGTGTGTTACCACGCCTCTTTAGAAAAGAAA
GACTCATATCGGGAAGCCATTGCCAGGTTCTTTCCAAAACCGTATGACAACAGCAGGCTG
CTTCTGGATGAAATAATGCGGGCACAGGATCTTTTTCTGGACGGCGTACCTCTGAGGAAA
ACCATCGCCAAGAACTTGGCCTTGAAGGAGAACGTCTTCATGATGGTCATCTGCATCGAG
CTGAAGATTCCCCTCTTCCTGGTGGGGAAGCCTGGCAGCTCCAAGTCCCTCGCCAAGACC
ATCGTGGCCGACGCCATGCAGGGCCCGGCCGCCTACTCGGATCTCTTCCGCAGCCTGAAG
CAGGTCCACCTGGTGTCCTTCCAGTGCAGCCCGCACTCCACCCCACAGGGCATCATTGGC
ACCTTCCGGCAGTGTGCCCGCTTTCAGCAGGGGAAGGACCTGCAGCAGTATGTCTCCGTG
GTGGTGTTAGATGAGGTGGGGCTGGCGGAAGACTCACCCAAAATGCCCCTGAAGACTCTG
CACCCGCTGCTGGAAGACGGATGCATTGAAGATGATCCCGCCCCCCACAAAAAGGTTGGC
TTTGTGGGCATCTCCAACTGGGCCCTTGACCCTGCCAAGATGAACCGGGGCATTTTCGTG
TCACGTGGCAGCCCCAACAAGCGAGAGCTCATAGACAGCGCCAAGGGCATCTGCTCCTCA
GACAGCCTCGTCCAGGACCGAGTCCAAGGGTACTTTGCGTCCTTTGCCAAAGCCTACGAA
ACGGTGTGTGAGAAGCAGGACAAGGAATTCTTTGGGCTTCGTGACTACTACAGCCTCATC
AAAATGGTCTTTGCTGCAGCGAAGGCTTCAAATAGAAAGCCTTCCCCGCAAGACATTGCA
CAGGCTGTCCTTAGGAACTTCAGTGGCAAGGATGACATCCACGCTTTAGACATCTTTTTG
GCCAATTTGCCTGAGGCCAAGTGCTCAGAGGAAGTCAGTCCCCTGCAGCTGATCAAACAG
AACATCTTTGGGCCTTCTCAGAAGGTG---------------CCAGGTGGACAGCTGGAA
GATGCTGAGTCCCGCTACTTACTCTTGCTGACCAAAAACTACGTGGCACTGCAGATCCTG
CAGCAGACGTTCTTCAAGGAGGACCAGCAGCCGGAGATCATTTTTGGTTCTGGTTTCCCC
AAGGACCAGGAATACACCCAGGTCTGCAGAAACATCAACCGTGTGAAGATCTGCATGGAA
ACAGGCAAGATGGTGGTGCTCCTCAACCTGCAGAACCTCTACGAGAGCCTCTACGATGCC
CTCAACCAGTACTACGTCCACCTCGGCGGCCAGAAGTACGTGGACCTCGGTCTGGGGACC
CACCGCGTCAAATGTCGGGTTCACCCCAACTTCCGCCTGATCGTCATCGAAGAGAAAGAC
ATCGTGTACAGACACTTTCCCATCCCCCTCATTAACCGGCTGGAGAAGCACTATGTGGAC
ATCAACACGGTGCTGGAGAAATGGCAGAAGAGCGTCGTGGAGGAGCTCCGTGCGTGGGTG
GAGAAGTTCATCAACGTCAAAGCAGAGCATTTCCTGAACAGGCACAAATACAGCCCCTCT
GACGTCTTCATCGGCTACCACTCAGACGCCTGCGCCTCTGTGGTGCTGCAGGTCATAGAG
AGGCAGGGTCATGAGAGGCCCTTGACGGAAGAACTTTACCAGAAGGTGTCTGAGGAGGCC
AGACTGATCCTGCTGAACTGTGCTACGCCCGATGCCGTGGTCCGGCTGAGCGCCTCC---
------TCGTTCCCAGCGAAGTCGCTGTCGCAGGAGTACTTCTACAGACAGACACACAAC
TCCTTTGCAGATTTCCTTCAGACGCACCTGCACGCGACAGACCTGGAGCGCCACGCCGTC
TTCACAGAGATCACCACTTTCTCCAGGCTGCTAACAAGTCACGACTGTGAAATTTTAGAA
TCGGAGGTCACAGGCAGCGCTTCGAAACTCACACTCCTGTGGCTGCAGCGGTTTGACACG
GAGTTCTCATTCCTCAAAGAAGTCCGAAACTGTTTAACGAATACAGCCAAATGTAAAATC
CTCATTATTCAGACAGATTTTGAAGATGGAATCCATAGTGCCCAGCTCATTGCCTCAGCT
AAGTATTCTGCTATAAATGAAATCAACAAAATACAAGAAAACGAGGACCGTATCTTCGTC
TATTTCATCACAAAACTGTCCCGGATGGGAAGAGGAACAGCCTATGTGGGTTTCCATGGA
GGGCTGTGGCAGTCTGTCCACATCGATGACCTCCGGAGATCCACCCTCATGGTTTCAGAT
ATGACCAGGCTGCAGAGTGTCACCATCAGCCAGCTGTTCGCGCCCGGAGACTTGCCTGAG
TTGGGCTTGGAACACCGGGTGGAAGACGGCCATGAGGAGGCGATGGAAACGGAGGCCAGC
ATGTCAGGGGAGGTG---------------------------GCAGAGGAGGCCATGGAA
ACAGAAAGTTCTGAGAAGGTGGAAAAGGAAACCTCTGAACTCGGAGGCAGTGATGTGTCG
ATCCTGGACACCACCAGGCTGCTGAGGAGCTGCGTGCAGAGCGCCGTGGGCATGCTCAGA
GACCAGAATGAGAGCTGCACGCGCAATATGCGGAGGGTGGTGCTCCTCCTGGACCTCTTA
AACGAGGACAGCGCGTGCCGTGCCTGTTTCTTGCGGGTATCCAAGATGCGCCTCAACGTC
CTTTTAAAGACGCAAGAAGAGAGCCAGTTGCACACTCTG---GAGTGGGTGGCGAGAGAA
GCCTGCAACCAGGACGCCCTCCAGGAGGCGGGCACATTCAGGCACACCCTCTGGAAGCGG
GTCCAAGGTGCTGTCACCCCTCTGCTGGCGAGCATGATATCGTTCATCGACAGAGATGGC
AACCTTGAGCTACTGACTAGGCCAGATACTCCTCCCTGGGCAAGAGACCTTTGGATGTTT
ATTTTCAGTGACACGAAGCTTCTGAACATTCCTCTTGTGATGAATAATGCAAGACATAAA
GGTGAGATGGCCTACATCATGGTGCAGAACTACATGAACCTTTCCGAGAACGCTTCCAAC
AACGTACCTTTCAGCTGGAGAATCAAGGACTATCTGGAGGAGCTGTGGGTCCAGGCTCAG
TACATCACAGACGCAGAAGGACTGCCAAAGAAGTTCGTGGACATCTTTCAGCAGACTCCT
CTGGGCAGGTTTCTCGCCCAGCTCCATGGAGAGCTGCAGCAGGAACTTCTTCAGTGTTAC
TCGAAGGACTTCATTCTCTTGACCATGCGTGTGGCAACGGAGGAGGAGTTAAAGTTTCTG
CAGATGGCTCTGTGGTCCTGCATTAGGGAACTGAAAGCGGCGTCAGAAGCGCCCGAGGAA
GAGGTTTCCTTACCGTGGGTGCACCTTGCCTACCAGCGTTTCAGAAGCCGGCTGCAGAAC
TTCTCCAGGATCCTGACCATCTACCCTCAGGTTCTCCACAGCCTGATGGAAGCCCCTCAG
AACCATGAGCTGGCTGCATGTGAGATGACCCTGGACGCATTTGCCGCGATGGCCTGCACG
GAGATGCTGACGAGAGACACCCTGAAGCCCAGTCCCCAGGCGTGGCTACAGTTGGTGAAG
AATATTTCTATGCCACTGGAGCTCATCTGCTCCGATGGGCACATGCAAGGCAGTGGGAGC
CTGGCCCAGGCTGTCATCAGGGAAGTCAGAGCCCAGTGGAGTCGGATTTTCTCCACCGCA
CTCTTTGTGGAGCATGTGCTCCTAGGAACCGAGAGCCGGGTCCCCGAGTTATGCGGGCTG
GTGACCGAGCACGTCTCCTTACTAGACAAGTGTCTTCGAGAGAACTCCGACGTCAAGACG
CACAGGCCTTTTGAGGCCGTGATGAGCACCCTCTGTGAATGCAAGGATAGAGCCAGCAAG
ACCCTCAGCAGGTTTGGGGTCCAGCCGTGCCCCATCTGCCTGGGAGACGCACAGGACCCC
GTCTGTCTGCCCTGTGACCACGTGTACTGCCTGCGCTGCCTCAGGTCCTGGTTTGCCCCA
GGGCAGATGATGTGCCCCTACTGTTTAACCGACTTGCCAGACAAATTCTCGCCAACTGTT
TCCCAAGGGCACAGGGAAGTCATTGAAAAGCACGCCCGCTTCCGGCAGATGTGCAACAGC
TTCTTCGTAGACCTGGTGTCCACCATGTGCTTCAAGGACAACGCTCCGCCTGAGAAGGAA
GTGATTGAGAGCCTGCTCTCTCTCCTCTTCGTCCAAAAGGAGCTCCTAAGAGACGCTCCC
CAGAGACGCCGTGAACACACAAAATCTCTCTCTCCATTCAATGATGTTGTGGATAAGACT
CCTGTCATCCGCTCAGTGATACTGAAACTGCTTTTGAAGTACAGCTTCGATGATGTAAAA
GATTATATTCAGGACTACTTGACCCTGTTAAAAAAGAAAGCATTCATAATTGAAGATAAA
ACTGAACTGTACATGCTCTTCATCAACTGCCTGGAGGATTCAATACATGAGAAGACCAGT
GCTTGCTCCAGAAATGATGAACTGAACCACCTAAGAGAGGAAGGTCGTTTCCTTAACACG
TATTCTCCAGTAAGACGTGGCCGAGAGCCGGCCAACGAGGCCTCAGTTGAATACCTGCAA
GAGGTGGCCCGGATTCGCCTCTGCCTGGACAGAGCTTCAGATTTCCTCTCGGAGCCTGAG
GGAGGCCCAGAGATGGCCCAGGAGAAGCAGTGCTACCTGCGGCAAGTCAAGCACTTCTGC
ACCCGGGTGGAGAACGACTGGCACCGGGTGTACCTGGTGCGGAAGCTCAGCAGCCAGCGG
GGGATGGAGTTCGTGCAGGGCCTCTCCAAGCCCGGCCATCCGTGCCAGTGGGTGTTCCCC
AAGGAAGTCATTGAGCAGCAG---------AAGGACCACCCAGGCCAGATGGATAGGTAC
CTGGTGTACGGCAATGAATACAAGGCTCTCCGTGATGCTGTGGCCAAAGCTGTCCTCGAG
TGCAAGCCGCTGGGCATTGAGACTGCTCTGAAGGCCTGCAAGACCCCCCAAAGCCAGCAG
TCAGCCTACTTCCTGTTAACACTGTTCAGAGAGGTGGCTATTTTGTATAGATCCCACAAT
GTAAGCCTCCACCCTACACCAGAGCAATGTGAAGCTGTGAGCAAATTCATTGGCGAATGC
AAGATCCTTTCACCTCCTGAGATCAGCCATTTTGCAACATCGCTCATGGACAATTCTCTG
CCATTGTTGAGGGCGGGCCCCAGTGACAACCACCTTCAGGGAACAGTGACAGAAATGGCC
ATTCATGCTGCAGCTGTCCTTCTGTGTGGACAGAATAAAGTCTTGGAACCCCTAAAGAAT
CTGGCCTTCTCCCCAGCCAACATGGCGCATGCTTTTCTTCCAACCATGCCTGAAGACTTG
CTGGCTCAAGCTCGGAGGTGGAAGGGTCTGGAGGGAGTCCACTGGTACACTTGTCCCAAC
GGCCATCCTTGCTCCGTGGGAGAGTGTGGCAGGCCGATGGAACAGAGCACCTGCATTGAC
TGCCATGCGCCGATTGGAGGCATTAATCACAGACCTCAGGACGGCTTTAACCTGGTCAGC
AACAGCACAGACAGAACACAGACCGGCCATGTGCTAGGCGACCCGCAGCAGAGAGAC---
GTGGTGACGTGTGACCGAGGGCTGCCCCCAGTGGTCTTCATCCTTATCCGGCTACTCACT
CACTTGGCTCTGCTTCTGGGAGCTTCCCAGAGTTCCCAGGCTCTGATAAACATCATTAAG
CCTCCAGTGAGAGATCCCAAAGGCTTTCTGCAGCAGCACATCCTGAAGGACCTGGAGCAG
TTGACCAAGATGCTGGGACACAGTGCCGACGAGACCATCAGTGTGGTCCACCTTGTCTTG
CGCAGGCTTCTCCAAGAGCAGCACCAGCTCTCTGGCAACAGGTTTTTAAATTTTGACACA
AGATTGTCAACCAAAGAAATGAGGAACAACTGGGAAAAGGAAATCGCAGCTGTGATTTCT
CCTGAACTGGAGCGTCTAGATAAAACCCTTCCCACCATGAATATTCTCATCAGCCAAGAT
AAGCGTATCAGCTCTAACCCTGTGGCCAAAATAATCTATGGTGACCCAATGACCTTCCTG
CCCCACCTGCCCCGGAAAAGTGTGGTCCATTGCTCTAAGATTTGGAGCTGCAGAAAAAGA
ATTACAGTTGAGTACCTGCAGCACATTGTGGAACAGAAAAATGGCAAAGAAACAGTGCCC
ATCCTCTGGCATTTCCTGCAGAAGGAAGCAGAGCTGAGGCTGGTAAAGTTCCTGCCTGAG
ATTTTGGCCCTGCAAAGAGGTCTAGTGAAGCGGTTCCAGAACGTCCCGCAAGTTGAATAC
AGCTCCATCAGAGGCTTCCTCAGCAGCCACAGCTCAGAGGGGCTGAGGCAGCTACTTCAG
AAGAGAATCACAATCTTCCTGTCAACATGGAACAAACTGAGGAGATCGCTTGAGACGAAC
GGTGAGATCAACCTACCCAAAGACTACTGCAGCACTGACTTGGATCTGGAGGCTGATTTT
GAGATCCTCTTGCCACGACGACGGGGCCTGGGCCTCTGTGCTACCGCTCTCGTCAGCTAC
TTGATTCGCCTACACAATGAAATTGTCTACGCGGTGGAAAAACTCTCCGAGGGAAACAAC
AGCTATTCCGTGGATGCAGCCGATGTCACTGACCTGCACGTCATCAATTATGAAGTAGAG
CGGGACCTGACTCCACTGATTCTCTCCAACTGCCAGTACCAGGTGGAGCAGGGCAGAGAG
ACCCTACAGGAGTTCGACCTGGAGAAGATTCAGCGGCAGATCGTCAGCCGCTTCCTCCAG
GGCAAGCCCCGGCTGAGCCTCAAGGGAATACCCACTCTGGTATACAGACATGACTGGAAC
TACGAACATCTCTTTATGGACATCAAGAACAAAATGGCGCAGGACTCCCTCCCCAGCTCG
GTCATGAGTGCCATCAGTGGACAGCTGCAGTCCCACAGCGATGCCTGTGAAGCACTGTCC
GTCGTAGAAGTCACTCTGGGGTTTCTGAGCACAGCTGGTGGGGATCCAAACATGCACCTG
AATATCTACATTCAAGACGTCCTGCGCATGGGTGATCAGACGACTCACGTGTCAAAGGCC
TTAAACAGATGCCAGTTAAAACACACCATTGCCCTCTGGCAGTTCCTGTCTGCTCATAAG
TCTGAACAGCTGCTGCAGCTGCAGAAAGAGCCATTTGGGGAAATCAGTTCAAGATACAAA
GCAGATCTGAGCCCAGAAGATGCTAAGCTCCTTAGCACATTCCTAAATCAGATTGGCCTA
GACGCCTTCCTGCTAGAGCTGCACGAAATGATAATCTTGAAACTAAAGAACCCCCAAGCC
------GAGGGGAGCTTCAACCCTGAGTGGAGCCTGAGAGACACTCTGGTAAGTTACATG
GAAACTAAAGAAAACGAAATTCTTCCGGAAATGGAATCTCAGTTCCCAGAAAAGATACTG
CTCGCCAGCTGTGTCTCAGTGTGGAAAACAGCTGCTGTGCTGAAACGGGATCGACAGATG
AGA
>Ugandan_red_Colobus_RNF213_ORF_XM_023211609_ORF
ATGGAGTGTCCTTCGTGCCAGCATGTCTCCAAGGAGGAAGCCCCCAGGTTCTGCAGCCAG
TGCGGAGAGAGGCTGCCTCCTGCAGCCCTCATAGCAGATTCTGAGAACAATAACTCCACA
ATGGCGTCAGCCCCAGGGGGCGAAATGGAGTGTGGGCCGGAGCTGGAGGAGGAAGGGGGC
CCGTGCTTGTCCCCGGGCTCAGACAGTTGGCAAGAAAACCCTGACGAGTCCAGTTCCGAT
GCCTCCTGGACCGTCCAAGAAAGCAAAAAGAAGAAAAGGAAGAAGAAAAAGAATCTGAAC
AACTCCGCTTCCTCAGGGCTGGATTCCTTGCCCCTGTCTCCTGCCAGCCCCTGTCATCTG
ACTTTGCTTTCAAACCCGGAGCCTCAG------GACACAGCCCTGCCCCACAGCCACGCC
CAGCAGAGTGGCCCGACTGGCCAGCCGAGCCAGCCCCCGGGCACAGCCACCACACCACTG
GAGGGTGACAGTCCCTCCATGCCCACCAAGGTTGGTGACAGCCCCCTGCAGCCTCAGGCT
TTGGGAGAAGCAGGAGTGGCCTCAGGAGGTGAGGCTCAGAGCAGCTCCCAACCCCAGGAC
CGCACAGAAGGGGAGGACAAGGACGCTTCCATCCCCTCTGGGGGCAGAGGCCTGTCCCAG
GAGGGGGCCGGTCCCCCCACCTCTGCTGGTGAAGGCCGTTCTGAGACTGAAGATGCTGCC
CAGGAGCTCCTGTTGCCTGAGTCAAAAGGGGGCAGCTCTGAGCCCGGGACAGAACCGCAG
ACCACCAGGCAGCAGGCGGGGACCCCAGCCTCTACGGCAGTTGATGCTGCAGCTGAGCCA
GCCGATGCAGTTAAAGGGGCCGGGAAGGAAATGGAAGAGAAGATCCAGGGAATGAAACAG
CCGCCAACAACCACTCCTGCTTCCAAAACACACTGCCAGGAAGCTGAGACCAAGACCAAG
------GACGAGACGGCTACTGCTGGAGAAAAAGTCGGTAAAAATAAGCAAGGGGAGCCT
GAAGACCCCAAGAAGCCAGAGGGGAAGAACAAAAGT---GCAGCTGCTGCGAAAAAGGAG
AAGGAGCAAAAAAACCAGAAAGCGGGTGTCCAGGAAGTGAAGGCAAGGACGCTGAGCCCG
GGCAGAGGAGTCACCGTGTACTTCCACGCCATCATCTCTAAGCATTTCTCCTTCAATCCC
GACCACCATAAAGTCTTCATCAGAGGGGGAGAAGAACTCGGAGAGCCGAAGTGGAGCGGG
AATGTCTGCGAGCTGCACTGCACCAGAGACTTACATCATGATGGCGTTCTTGTTGAAGGC
AGCGTCGTCATTTCCAAGAAATACCTAAATAAATATATTCCTTACAAGTACGTCATTTGT
AATAACAAGGGCCCTGCTGAATTTGAGTTCATCTACAAGCGCCAGCAGAAGGAGGGCGAG
CACGTCAACCGCTGTCTGTTCATAAAATCTTCACTT---TTGGGCTCAGGAGACTGGCAT
CAGTACGATGACATAGTTTGTATGAGGCCTCCTGGGAAATTGCAGAAAATCATGAACCAT
ATCGCAGACTTCACGAAGAAGGACCTGGTGAAGGGCAAGCAGATCGCCGCCACGGTCATG
CTGGACAGCATCTTCAGCATCCTGCAGACCTGGGACACCATCAACCTCAACAACTTCTTC
ACCCAGTTCCAGCAGTTTTATTTTGTCGTGCGACAGCCTATGATTTATGAAGGACAGGCA
CAACCGTGGACTGCTTTGCAGTATGGGGAGAAAGAGGTGAAGAAGGACCTGTGGGAATAT
CTGCAAAAGCACATGGCACCATTTCTGGAGAGAAAAAGCGCGGACCTTTCCCCTAAAGAC
TGCCCAGTGAGGAGTAAACTGAAAATGGGCCTGATTGTCCTTTTTGTAGTGGAAAAATTT
CAGTTTTTGTTATTAGAAGACGACCTGACCTCGGTGTGTCACCTCCTGTCCTCGGATGCC
AGCTCACCAGATGAGCTTCACAGTGACCTAAGCCACATCCTTGGGACATCTCAGAGCTGG
CAGCTGTACCTGGTGAACCTGTGCCAAAGGTGCATGGACAAAAGTATGTACCACTGGCTG
GGCACCCTGCCTGTCCTGCACTGCTGTATGGAACTGGCCCCGTGGCACAAGGATGCCTGG
AGCCAGCCTGAGGACACCTGGGCCGCTCTGGAGGGAATCTCTTTCTCACAGTTCCGGGAT
CAAACACAAAATACG---------------AGCTTCTTACTTTCGTTTATGAGCCAGAAT
AAGCATTTGCTGAGCGTCGATGAGCCTCTCTTCCGATCCTGGTTTAGTCTGCTACCTCTG
AGTCACCTGGTTCCGTATATGGAAAACTTCACTGAGCACCTGGGTCATTTTCCTGCTCAT
GTCCTGGACTGTTTTCTAGGAACTTACTACCGCCTGCGGGGACTTCAGAAAATCTCCTCC
CGGAATATGCAGGAT------------------GTTCTGAACATTTTAAAAATGCTCTTG
CACCTCCTGGACACTTACCAGGACAAGATTCCCGAGGAGGCCTTGTCACCATCCTACCTG
GCTGTGTGTCTGAAACTGCATGAAGCCGTCTGCAGCAGCACAAAGACACATGAGTTTTAT
GAGCTACCAGCCTTATCTGCCGAGATTGTCTGCAGAATGATTATACTTCTATCTCTGGTG
GATTCTGCAGGACAGGGAGATGAAACTGGAAATAATTCAGTCCAAACGGTCTTCCAAGGG
ACCCTTGCTGCTACGAAAAGGTGGCTCCGAGAAGTTTTTACAAATAACATGCTCGTATAT
TCAGGTGTCTCATTCGCATACCCCAAGGAAATTGAGATCTGGAGGCGGCTGGTGGAAATC
CACTTCCCTGTGGAGCATGGCTGGAAGGAGTCGTTGCTGGGAGACATGGAGTGGAGGCTC
AAACAGGAGAAGCCCCTCTCCCAGATCACTGCCTACTGCAGTAGTCACTGGGACAGCGAA
GGCTTAGAGGACAGTGTGGCCAAGACCTTCGAGAAATGCATCATTGAAGCCGTGAGCTCA
GCCTGCCAGTCTCAGACCAGTATCCTTCGGGGGCTCTCTTGCTGTAATCTGCAGAAATTT
GGTACCCTCTTGTCTGCTGTGATCACTAAGTCCTGGCCTAGGAAAAATGGGGAAGCTGTG
GACAACTTGGATGACATTTTAAAACATCTGCTCACGTGGGCAGATGTCAAGCATCTCTTC
AAATTGTGTGGAACCAATGAGGAAATACTAGCAAATATTACAAAGGAGGGCAAGAAGTTG
ATGGGTGCTGCTGACTCTGTGTTCACGAAAATTGCTGGTGACCTCCAAAATGGAACGATT
TTAGTTGGACAACTGGAGCTGATTATAAAGCACAAGAATCAGTTTCTTGACATCTGGCAT
CTGAAGGAAAAAAGTCTTTCACCCCAGGATGAAAAATGTGCTATGGAGGAAGCACTGGAT
TGGAGAATGGAGGAACTGTTATTTCTAGAGAAAGAGAAAAGATGTGTGGATAGTCTCCTG
AAGATGTGTGGGAATGTGAAACACCTGATACAAGTGGACTTTGGAGAGCTTGCAACAAGA
CACTCACAAGACCTCAGCAGTAAAAGATTAGACGAAGCCGTGACGGTGAGACTGCCCACC
TCCTCCAGCTCACAGAGGAAAACGCATTACCACCTGACCCCCCAGGTCCAAGAAATGGCT
GGGACGATAGACCTGCTCGGAGACAGCCACATCTTCCAGATCTTTTGGCGGAAAGCCGCA
GAGCCGCTGAGTGAGCCTCGGGAAGGACAGGAAGCCGCAGAGTTGCTGAGCGAGCCCGAA
GAAGAATCAGAAAGGCACATCCTTGAGCTTGAAGAGGTGTATGACTATTTGTATCAGCCT
TCTTACAGAAAGTTCATTAAACTGTACCGGGATCTAAAGTCAGGAAAGGTCACCCTTGCA
GAGATTGATGTCATCTTCAAGGACTTTGTGAATAAATACACGGACCTGGTTTCAGAAATT
AAGATCATGTGCACTGTGGACCACCAGGGCCAACGTGATTGGATCCAGGAGCGAGTCGAA
CAAATCAAGGAATACCATCACCTGCACCAGGCTGTCCACGCAGCCAAGGTCATCTTACAG
GTCAAAGAGAGCTTGGGACTGACCGGTGACTTCAGTGTTCTCAGCACTTTACTAAATTTT
ACTGATGACTTTGACAATTTTCGCTATGAAACCCTGGACCAAATCAACCAGGAGCTCATC
CAGGCCAAAAAGCTGCTCCAGGACATCAGCGAGGCCCGGTGTGAGGGGCTGAAGGCTCTG
TCCCTGAGGAAGGAGTTTATTCGCTGGGTCCGGGAGGCTCTTGGAGGCATCAACGAGCTG
AAGGTGTTTGTGGACCTGGCCTCCATCTCAGCGGGGGAGAACGACATTGACGTGGACCGG
GTGGCCTGCTTCCATGACGCCGTGCAGGGCTACGCATCCCTGCTGTTTAAGCGGAACCTC
AGGGTGGACTTCGATGCATTCATGAAGCATCTGAAAAAACTGTGGAAGGCTCTGGACAAT
GACCAGTACCTGCCCAGGAAACTGTGTGACTCTGCCAGGAACTGGGAGTGGCTGAAGACT
GTGAAGGAGAGTCACGGGTCTGTGGAACTCTCATCCCTGACCCTGGCCACGGCCATCAAC
CAAAGAGGCATCTATGTGATCCACGTACCCAAAGGTGGCCAAAAGATTTCCCCAGACACG
GTTCTGCACTTGGTCCTTCCTGGGAGCCCTGGCAGCCACGAGGAGCCACGGAAGTACTCT
TTAGAGGAGCTGAAGGAGCTTTTGAACAAGTTGATGCTGATGTCTGGCAAGAAGGATCAT
AAGAACACGGAAGTGGAGAGGTTTTCAGAGGTCTTCTGCAGTGTGCAGAGGCTCAGCCAG
GCCTTCATCGACCTGTGCTCTGCTGGGAATATGCTGTTCAGGACCTGGGTCGCCATGGTC
TACTGCTCCCCCAAGCAGGGTGTGTCCATCCTAATGAACTTTGGCTTGGAGCTGGTGCCG
CAGCTGGGGGAGGGTGGAGATGTCACTGAGCTGCTGGCAGCCCTCTGCAGGCAGATGGAG
CACTTCCTTGACAGCTGGAAGGAATTCGTGACCCAGAAGCGGATGGAACACTTTTACCTC
AACTTCTACACGGCAGAGCAGCTGGTTTACCTGAGCACTGAGCTCAGGAAGCAGCCGCCC
AGTGACGCCGCCCTAACGATGCTGTCCTTCATCAAAAGCAACTGCACTCTAATGGATGTC
TTAAGGGCCTCTGTGGGGTGCGAGAGTGAGGCCGCCAGGTACCGCGCGAGGACAGTCACG
GAAGAGCTCCCGCTGATGCTCTTCTCGGAGTTCAGCCTGGTGGACAAGCTAAGGGTCATC
ATGGAGCAGTCCCTGGGGTGCCTTCCTGCCTTCCTGCCCGACTGCCTCGACCTGGAGACC
CTTGGCCGCTGTCTGGCTCACCTGGCAGGGATGCGTGGGTCTCCCGTGGAGCGGCATCTC
CCGAGAGGCCTGCATGTCGGCCAGCCCAACCTGGTTGTGTGTGGCCACTCGGAGGTGTTG
CCAGCCGCCCTGGCTGTCTACATGCAAACCCCGAGCCAGCCCCTGCCCACCTACGATGAG
GTGCTGCTCTGCACCCCGGCAACCACCTTTGAGGAGGTGGCACTGCTGCTGCACCGCTGC
CTGACCCTGGGCTCCCTGGGGCACAAGGTCTACAGCCTGCTGTTCGCAGATCAGCTGAGC
TACGAGGTGGCGCGCCAAGCCGAGGAGCTCTTCCAGAAACTGTGCACGCAGCAGCACCGG
GAAGACTACCAGCTCGTGATGGTCTGCGATGGGGACTGGGAGCACTGCTACCTCCCCTCT
GCCTTCAGCCAGCACAAGGTCTTAGTCACCCCCCACGCACCCCTCGAGGCCATCCAAGCC
TACCTGGCAGATCACTACCGGGTCCCGAAGCAGACCCTGTCGGCAGCGGCCGTGTTCAAG
GACCGCCTGTGTGTTGGGATCGTGGCCTCGGAGCGAGCAGGTGTTGGAAAGTCTCTCTAC
GTGAAGAGGTTGCACGACAAGCTAAAGACGCAGTTAAACGGGAAAAAGGTGCCTCTGAAA
ACGATTCGACTGATCGACCCTCAGGTGGATGAGAGCCAAGTCCTGGGTGCCCTGCTGCCC
TTCCTGGACGCGCAGTATCAGAAGGTCCCCATGCTCTTTCATTTGGACGTGACCTCCTCA
GTGCAGACTGGAATTTGGGTGTTTCTTTTCAAGCTCCTCATTTTACAATACTTAATGGAT
ATAAATGGGAAAATGTGGCTTCGGAACCCCTGCCATTTGTATATTATTGAAATCCTGGAA
AGGAGGATGTCCGTGCCGTCGAGGAGGTCTTCAAAGCTGCGTTCACGTGTCCCCCAGTTC
AGTTTTCTTGACATCTTCCCAAAAGTCACCTGCAGGCCTCCCAAAGAGGTGATAGACATG
GAGCTGAGTCCCTGGAGGAGTGACACAGAGCCTGGGATGGATCACTGGGAGTTCTGCAGT
GAAACTTTCCAAAGACCTTACCAATATTTAAGACGATTCCATCAAAACCAAGACCTAGAC
ATGTTTCAGTATCAAGAAGGCTCCGTCGAAGGCACCCCGGAGGAATGCCTCCAGCATTTC
CTGATTTACTGCGGGGTAATAAACCCATCCTGGTCAGAGCTTCGGAACTTTGCTCGGTTC
CTGAATTATCAGCTCAGAGATTGTGAGGCCTCTCTCTTCTGCAATCCAAGTTTTATTGGC
GACACACTGAGAGGCTTCAAGAACTTTGTGGTGACCTTCATGATCTTTATGGCAAGAGAT
TTTGCCACACCAACACTCCACACCTCTGACCAAAGCCCGGGGAAGCACATGGTCACCATG
GATGGGGTTAAGGAAGAAGATCTAGCACCCTTCTCTCTCCGGAAGAGGTGGGAGTCGGAG
CCCCACCCATACGTTTTCTTCAATGACGACCGCACCACCATGACGTTCATCGGCTTCTAT
CTGCAGCCCAACAGCAAGGGCAGTGTCGACGCCATCAATCATTTGACTAGGAAGGTCATC
AAGAGAGACGTCATGACCATGGACCTGTATGAGGGGCTGCTGCTCCAGAGGGTGCCCTTC
AATGTCGACTTTGATAAACTGCCCAGACACGAGAAACTTGAGAGGCTCTGCCTGACCTTA
GGGATCCACTGGGCCATTGACCCGGACGAAACGTATGAGCTTACGACAGACAATATGCTT
AAGATCCTTGCCATTGAGATGCGGTTCCGGTGTGGGATCCCGGTTATCATCATGGGAGAA
ACTGGCTGTGGCAAAACCAGGCTTATTAAATTCCTTAGCGACCTGCGGCGTGCTGGTGCC
AATGCTGACACCATAAAGCTGGTCAAGGTGCACGGAGGAACAACCGCAGACATGATCTAC
TCAAGAGTCAGGGAGGCTGAAAATGTGGCCTTCGCCAATAAGGACCAACATCAGTTGGAC
ACCATCTTGTTTTTTGATGAAGCCAACACAACGGAAGCTATAAGCTGTATCAAAGAAGTC
CTGTGTGATCGTACGGTGGACGGCCAGCCCCTGGCTGAGGACTCTGGCCTGCATATTATA
GCCGCCTGCAACCCGTACCGGAAGCACTCTGAGGAGATGATCTGCCGTTTGGAGTCAGCT
GGTTTGGGCTACAGGGTGAGTGCGGAGGAGACGGCCGACAAGCTGGGCTCCATTCCGCTG
AGGCAGCTGGTGTACCGAGTCCATGCTCTGCCCCCGAGCCTGATTCCTCTGGTGTGGGAC
TTTGGACAACTGAGTGACGCTGCTGAAAAGCTCTACATTCAGCAGATTGTCCAGAGGCTG
GTTGACTCTATCAGCCTAGATGAAAACAGGACTCGCGTGATCACAGAAGTCCTCTGCGCC
TCTCAGGGTTTCATGAGGAAAAGAGAAGATGAGTGTGGCTTTGTCAGCCTCAGGGACGTG
GAGCGCTGTGTGAAAGTTTTCAGATGGTTCCATGAGCACAGCGCGATGCTCTTAGCGCAG
CTGAATTCCTTTCTCTCCAAGTTCAGCGTCAGCAAAAATCACCTTGAG---AGAGATCCT
GTCCTCTGGTCGTTGATGCTGGCCATCGGGGTGTGTTACCACGCCTCTTTAGAAAAGAAA
GACTCATATCGGGAAGCCATCGCCAGGTTCTTTCCAAAACCGTATGACAACAGCAGGCTG
CTTCTGGATGAAATAACGCGGGCACAGGATCTTTTTCTGGACGGCGTACCTCTGAGGAAA
ACCATCGCCAAGAACTTGGCCTTGAAGGAGAACGTCTTCATGATGGTCATCTGCATCGAG
CTGAAGATTCCCCTCTTCCTGGTGGGGAAGCCTGGCAGCTCCAAGTCCCTCGCCAAGACC
ATCGTGGCCGACGCCATGCAGGGCCCGGCCGCCTACTCGGATCTCTTCCGCAGCCTGAAG
CAGGTCCACCTGGTGTCCTTCCAGTGCAGCCCGCACTCCACCCCACAGGGCATCATTGGC
ACCTTCCGGCAGTGTGCCCGCTTTCAGCAGGGGAAGGACCTGCAGCAGTATGTCTCCGTG
GTGGTGTTAGATGAGGTGGGGCTGGCAGAAGACTCACCCAAAATGCCCCTGAAGACTCTG
CACCCGCTGCTGGAAGACGGATGCATTGAAGACGATCCCGCCCCCCACAAAAAGGTTGGC
TTTGTGGGCATCTCCAACTGGGCCCTTGACCCTGCCAAGATGAACCGGGGCATTTTCGTG
TCACGTGGCAGCCCCAACAAGCGAGAGCTCATAGACAGCGCCAAGGGCATCTGTTCCTCA
GACAGCCTCGTCCAGGACCGAGTCCAAGGGTACTTTGCGTCCTTTGCCAAAGCCTACGAA
ACGGTGTGTGAGAACCAGGACAAGGAATTCTTTGGGCTTCGTGACTACTACAGCCTCATC
AAAATGGTCTTTGCTGCAGCGAAGGCTTCAAATAGAAAGCCTTCCCCGCAAGACATTGCA
CAGGCTGTCCTTAGGAACTTCAGTGGCAAGGATGACATCCACGCTTTAGACATCTTTCTG
GCCAATTTGCCGGAGGCCAAGTGCTCAGAGGAAGTCAGTCCCCTGCAGCTGATCAAACAG
AACATCTTTGGGCCTTCTCAGAAGGTG---------------CTGGGTGGACAGCTGGAA
GATGCTGAGTCCCGCTACTTACTCTTGCTGACCAAAAACTACGTGGCACTGCAGATCCTG
CAGCAGACGTTCTTCAAGGAGGACCAGCAGCCGGAGATCATTTTTGGTTCTGGTTTCCCC
AAGGACCAGGAGTACACCCAGATCTGCAGAAACATCAATCGTGTGAAGATCTGCATGGAA
ACAGGCAAGATGGTGGTGCTCCTCAACCTGCAGAACCTCTACGAGAGCCTCTACGACGCC
CTCAACCAGTACTACGTCCACCTCGGCGGCCAGAAGTACGTGGACCTTGGTCTGGGGACC
CACCGCGTCAAATGTCGGGTTCACCCCAACTTCCGCCTGATCGTTATCGAAGAGAAAGAC
ATCGTGTACAAACACTTTCCCATCCCCCTCATTAACCGGCTGGAGAAGCACTATCTGGAC
ATCAACACGGTGCTGGAGAAATGGCAGAAGAGCGTCGTGAAGGAGCTCCGTGCGTGGGTG
GAGAAGTTTATCGACGTCAAAGCAGAGCATTTCCTGAACAGGCACAAATACAGCCCCTCT
GACGTCTTCATCGGCTACCACTCGGACGCCTGCGCCTCTGTGGTGCTGCAGGTCACAGAG
AGGCAGGGTCATAGAGAGGCCTTGACGGAGGAACTTTACCAGAAGGTGTCTGAGGAGGCC
AGACTGATCCTGCTGAACTGCGCTACGCCCGATGCGGTGGTCCGGCTGAGCGCCTCC---
------TCGTTCCCAGCGAAGTCGCTGTCACAGGAGTACTTCTACAAACAGAGGCACAAC
TCCTTTGCAGATTTCCTTCAGACGCACCTGCACGCGACAGACCTGGAGCGCCACGCCGTC
TTCACAGAGATCACCACTTTCTCCAGGCTGCTAACAAGTCACGACTGTGAAATTTTAGAA
TCGGAGGTCACAGGCAGCGCTTCGAAACTCACACTCCTGTGGCTGCAGCAGTTTGACACG
GAGTTCTCATTCCTCAAAGAAGTCCGAAACTGTTTAACGAATACAGCGAAATGTAAAATC
CTCATTATTCAGACAGATTTTGAAGATGGAATCCATAGTGCCCAGCTCATTGCCTCAGCT
AAGTATTCTGCTATAAATGAAATCAACAAAATACAAGAAAACGAGGACCGTATCTTCGTC
TATTTCATCACAAAACTGTCCCGGATGGGAAGAGGAACAGCCTATGTGGGTTTCCATGGA
GGGCTGTGGCAGTCTGTCCACATCGATGACCTCCGGAGATCCACCCTCATGGTTTCAGAT
ATGACCAGGCTGCAGAGTGTCACCATCAGCCAGCTGTTCGCGCCCGGAGACTTGCCTGAG
TTGGGCTTGGAACACCGGGTGGAAGACGGCCATGAGGAGGCGATGGACACGGAGGCCAGC
ACTTCAGGGGAGGTG---------------------------GCAGAGGAGGCCATGGAA
ACAGAAAGTTCTGAGAAGGTGGAAAAGGAAACCTCAGAACTCGGAGGCAGTGATGTGTCG
ATCCTGGACACCACCAGGCTGCTGAGGAGCTGTGTGCAGAGCGCCGTGGGCATGCTCAGA
GACCAGAACGAGAGCTGCACGCGCAATATGCGGAGGGTGGTGCTCCTCCTGGACCTCTTA
AACGAGGACAGCGCGTGCCACGCCTCTTTCTTGCGGGTATCCAAGATGCGCCTCAATGTC
CTTTTAAAGACGCAAGAAGAGAGCCAGTTGCACACTCGG---GAGTGGGTGGCGAGAGAA
GCCTGCAACCAGGACGCCCTCCAGGAGGCGGGCACATTCAGGCACACCCTCTGGAAGCGG
GTCCAAGGTGCTGTCACCCCTCTGCTGGCGAGCATGATAGCGTTCATCGACAGAGACGGC
AACCTTGAGCTACTGACTAGGCCAGATACTCCACCCTGGGCAAGAGACCTTTGGATGTTT
ATTTTCAGTGATACGAAGCTTCTGAACATTCCTCTTGTGATGAATAATGCAAGACATAAA
GGTGAGGTGGCCTACATCATGGTGCAGAACTACATGAACCTTTCCGAGAACGCTTCCAAC
AACGTACCTTTCAGCTGGAGAATCAAGGACTATCTGGAGGAGCTGTGGGTCCAGGCTCAG
TACATCACAGACGCAGAAGGACTGCCAAAGAAGTTTGTGGACATCTTTCAGCAGACTCCT
CTGGGCAGGTTTCTCGCCCAGCTCCATGGAGAGCCGCAGCAGGAACTTCTTCAGTGTTAC
TCGAAGGACTTCATTCTCTTGACCATGCATGTGGCAACAGAGGAGGAGTTAAAGTTTCTG
CAGATGGCTCTGTGGTCCTGCATTAGGGAACTGAAAGCGGCGTCAGAAGCACCCGAGGAA
GAGGTTTCCTTACCGTGGGTGCACCTTGCCTACCAGCATTTCAGAAGCCGGCTGCAGAAC
TTCTCCAGGATCCTGACCATCTACCCTCAGGTTCTCCACAGCCTGATGGAAGCCCCTCAG
AACCATGAGCTGGCTGGATGTGAGATGACCCTGGACGCATTTGCTGCGATGGCCTGCACG
GAGATGCTGACGAGAGACACCCTGAAGCCCAGTCCCCAGGCGTGGCTACAGTTGGTGAAG
AATCTTTCTATGCCACTGGAGCTCATCTGCTCCGATGGGCACATGCAAGGCAGTGGGAGC
CTGACCCAGGCTGTCATCAGGGAAGTCAGAGCCCAGTGGAGTCGGATTTTCTCCACTGCA
CTCTTTGTGGAGCATGTGCTCCTAGGAACCGAGAGCCGGGTCCCCGAGTTATGCGGGCTG
GTGACCGAGCACGTCTTCTTACTAGACAAGTGTCTTCGAGAGAACTCCGACGTCAAGACG
CACAGGCCTTTTGAGGCCGTGATGAGCACCCTCTGTGAATGCAAGGAGAGAGCCAGCAAG
ACCCTCAGCAGGTTTGGGGTCCAGCCGTGCCCCATCTGCCTGGGAGACGCACAGGACCCC
GTCTGTCTGCCCTGTGACCACGTGTACTGCCTGCGCTGCCTCAGGGCCTGGTTTGCCCCA
GGGCAGATGACGTGCCCCTACTGTTTAACCGACTTGCCAGACAAATTCTCTCCAACTGTT
TCCCAAGGGCACAGGGAAGTCATTGAAAAGCATGCCCGCTTCCGGCAGATGTGCAACAGC
TTCTTCGTAGACCTGGTATCCACCATGTGCTTCAAGGACAACACTCCGCCTGAGAAGGAA
GTGATTGAGAGCCTGCTCTCTCTCCTCTTCGTCCAAAAGGAGCTCTTAAGAGACGCTCCC
CAGAGACGTCGTGAACACACAAAATCTCTCTCTCCATTCAATGATGTTGTGGATAAGACT
CCTGTCATCCGCTCGGTGATACTGAAACTGCTTTTGAAATACAGCTTCGATGATGTAAAA
GATTATATTCAGGACTACTTGACCCTGTTAAAAAAGAAAGCATTCATAATTGAAGATAAA
ACTGAACTGTACATGCTCTTCATCAACTGCCTGGAGGATTCAATACATGAGAAGACCAGT
GCTTGCTCCAGAAATGATGAACTGAACCACCTAAGAGAGGAAGGTCGTTTCCTTAACACG
TATTCTCCAGTAAGACGTGGCCGAGAGCTGGCCAACGAGGCCTCAGTTGAATACCTGCAA
GAGGTGGCCCAGATCCGCCTCTGCCTGGACAGAGCTTCAGATTTCCTCTCGGAGCCTGAG
GGAGGCCCAGAGATGGCCGAGGAGAAGCAGTGCTACCTGGGGCAAGTCAAGCACTTCTGC
ACCCGGGTGGAGAACGACTGGCACCGGGTGTACCTGGTACGGAAGCTTAGCAGCCAGCGG
GGGATGGAGTTCGTGCAGGGCCTCTCCAAGCCCGGCCATCCATGCCAGTGGGTGTTCCCC
AAGGAAGTCATTGAGCAGCAG---------AAGGACCACCCAGGCCAGATGGATAGGTAC
CTGGTGTACGGCGATGAATACAAGGCTCTCCGTGATGCTGTGGCCAAAGCTGTCCTCGAG
TGCAAGCCGCTGGGCATTGAGACTGCTCTGAAGGCCTGCAAGACCCCCCAAAGCCAGCAG
TCAGCCTACTTCCTGTTAACACTGTTCAGAGAGGTGGCTATTTTGTATAGATCCCACAAT
GCAAGCCTCCACCCCACGCCAGAGCAATGTGAAGCTGTGAGCAAATTCATTGGCGAATGC
AAGATCCTTTCACCTCCTGAGATCAGCCATTTTGCAACATCGCTCGTGGACAATTCTCTG
CCATTGTTGAGGGCGGGCCCCAGTGACAACCACCTTCAGGGAACAGTGACAGAAATGGCC
ATTCATGCTGCAGCCATCCTTCTGTGTGGACAGAATAAAGTCTTGGAACCCCTAAAGAAT
CTGGCCTTCTCCCCAGCCAACATGGCGCATGCTTTTCTTCCAACCATGCCTGAGGACTTG
CTGGCTCAAGCTCGGAGGTGGAAGGGTCTGGAGGGAGTCCACTGGTACACTTGTCCCAAT
GGCCATCCTTGCTCCGTGGGAGAGTGTGGCAGGCCGATGGAACAGAGCACCTGCATTGAC
TGCCATGCGCCAATTGGAGGCATTAATCACAGACCTCAGGACGGCTTTAACCTGGTCAGC
AACAGCACAGACAGAACGCAGACCGGCCATGTGCTAGGCGACCCGCAGCAGACAGAC---
GTGGTGACGTGTGACCGAGGGCTGCCCCCAGTGGTCTTCATCCTTATCCGGCTACTCACT
CACTTGGCTCTGCTTCTGGGAGCTTCCCAGAGTTCCCAGGCTCTGATAAACATCATTAAG
CCTCCAGTGAGGGATCCCAAAGGCTTTCTGCAGCAGCACATCCTGAAGGACCTGGAGCAG
TTGACCAAGATGCTGGGACACAGTGCCGACGAGACCATCAGTGTGGTCCACCTCGTCTTG
CGCAGGCTTCTCCAAGAGCAGCACCAGCTCTCTGGCAAAAGGTCTTTAAAGTTTGACACA
AGATTGTCAACGAAAGAAATGAGGAACAACTGGGAAAAGGAAATCGCAGCTGTGATTTCT
CCTGAACTGGAGCATCTAGATAAAACCCTTCCCACCATGAATATTCTCATCAGCCAAGAT
AAGCGTATCAGCTCTAACCCTGTGGCCAAAATAATATATGGTGACCCAGTGACCTTCCTG
CCCCACCTGCCCCGGAAAAGTGTGGTCCATTGCTCTAAGATTTGGAGCTGCAGAAAAAGA
ATTACAGTTGAGTACCTGCAGCACATTGTGGAACAGAAAAATGGCAAAGAAAGAGTGCCC
ATCCTCTGGCATTTCCTGCAGAAGGAAGCAGAGCTGAGGCTGGTAAAGTTCCTGCCTGAG
ATTTTGGCCCTGCAAAGAGGTCTAGTGAAGCGGTTCCAGAACGTCCCGCAAGTTGAATAC
AGCTCCATCAGAGGCTTCCTCAGCAGCCACAGCTCAGAGGGGCTGAGGCAGCTACTTCAG
AAGAGAATCACAATCTTCCTGTCAACATGGAACAAACTGAGGAGATCGCTTGAGACGAAC
GGTGAGATCAACCTACCCAAAGACTACTGCAGCACTGACTTGGATCTGGAGGCTGATTTT
GAGATCCTCTTGCCACGCCGACGGGGCCTGGGCCTCTGTGCTACCGCTCTCGTCAGCTAC
TTGATTCGCCTACACAATGAAATTGTCTACGCGGTGGAAAAACTCTCCGAGGGAAACAAC
AGCTATTCCGTGGATGCCGCCGACGTCACTGACCTGCACGTCATCAGTTACGAAGTAGAG
CGGGACCTGACTCCACTGATTCTCTCCAATTGCCAGTACCAGGTGGAGCAGGGCAGAGAG
ACCCTGCAGGAGTTCGACCTGGAGAAGATTCAGCGGCAGATCGTCAGCCGCTTCCTCCAG
GGCAAGCCCCGGCTGAGCCTCAAGGGAATACCCACTCTGGTATACAGACATGACTGGAAC
TACGAACATCTCTTTATGGACATCAAGAACAAAATGGCACAGGACTCCCTCCCCAGCTCG
GTCATTGGTGCCATCAGTGCACAGCTGCAGTCCTACAGCGATGCCTGTGAAGCGCTGTCC
GTCGTCGAAGTCGCTCTGGGGTTTCTGAGCACAGCTGGTGGGGATCCAAACATGCACCTG
AATATCTATATTCAAGACGCCCTGCGCATGGGTGAACAGACGACTCACGTGTCAAAGGCC
TTAAACAGATGCCAGTTAAAACACACCATTGCCCTCTGGCAGTTCCTGTCTGCTCATAAG
TCTGAACAGTTGCTGCGGCTACAGAAAGAGCCATTTGGGGAAATCAGTTCAAGATACAAA
GCAGATCTGAGCCCAGAAGATGCTAAGCTCCTTAGCACATTCCTAAATCAGATTGGCCTA
GACGCCTTCCTGCTAGAGCTGCATGAAATGATAATCTTGAAACTGAAGAACCCCCAAGCC
------GAGGGGAGCTTCAACCCTGAGTGGAGCCTGAGAGACACTCTGGTAAGTTACATG
GAAACTAAAGAAAACGAAACTCTTCCGGAAATGGAATCTCAGTTCCCAGAAAAGATACTG
CTCGCCAGCTGTGTCTCAGTGTGGAAAACAGCTGCTGTGCTGAAACGGGATCGACAAATG
AGA
>Colobus_angolensis_palliatus_RNF213_ORF_XM_011933207_ORF
ATGGAGTGTCCTTCGTGCCAGCATGTCTCCAAGGAGGAAGCCCCCAGGTTCTGCAGCCAG
TGCGGAGAGAGGCTGCCTCCTGCAGCCCCCATAGCAGATTCTGAGAACAATAACTCCACA
ATGGCGTCAGCCACAGAGGGCGAAATGGAGTGTGGGCTGGAGCTGGAGGAGGAAGGGGGC
CCGTGCTTGTCCCCGGGCTCAGACAGTTGGCAAGAAAACCCTGACGAGTCCGGTTCCGAT
GCCTCCTGGACCGTCCAAGAAAGCAAAAAGAAGAAAAGGAAGAAGAAAAAGAATCCGAAC
AACTCCGCTTCCTCAGGGCTGGATTCCTTGCCCCTGTCTCCGGCCAGCCCCTGTCATCTG
ACTTTGCTCTCAAACTCGGAGCCTGAG------GACACAGCCCTGCCCCACAGCCACGCC
CAGCAGAGTGGCCCGACTGGCCAGCCGAGCCAGCCCCCGGGCACAGCCACCACACCACTG
GAGGGTGAC------------------------------AGCCCCCTGCAGGCTCAGGCT
TTGGGAGAAGCAGGAGTGGCCACAGGAGGTGAGGCTCAGAGCAGCTCCCAACCCCAGGAC
CGCACAGAAGGGGAGGACAAGGACGCTTCCATCCCCTCTGGGGGCAGAGGCCTGTCCCAG
GAGGGGGCCGGTCCCCCCACCTCTGCTGGTGAAGGCCGTTCTGGGACTGAAGATGCTGCC
CAGGAGCTCCTGTTGCCTGAGTCAAAAGGGGGCAGCTCTGAGCCCGGGACAGAACCGCAG
ACCACCAGGCAGCAGGCGGGGACTCCAGCCTCTACGGCAGTTGATGCTGCAGCTGAGCCA
GCCAATGCAGTTAAAGGGGCCGGGAAGGAAATGAAAAAGAAGATCCAGGGAATGAAACAG
CTGCCAACAACCACTCCTGCTTCCAAAACACACTGCCAGGAAGCTGAGGCCAAGACCAAG
------GAGGAGACGGCTACTGCTGGAGAAAAAGTCGGTAAAACTAAGCAAGGGGAGCCT
GAAGACCCCAAGAAGCCAGAGGGGAAGAATGAAAGT---GCAGCTGCTGCGAAAAAGGAG
AAGGAGCAAAAAACCCAGAAAGCGGGTGTCCAGGAAGTGAAGGCAAGGACGCTGAGCCCG
GGCAGAGGAGTCACCGTGTACTTCCACGCCATCATCTCTAAGCACTTCTCCTTCAATCCC
GACCACCATAAAGTCTTCATCAGAGGGGGAGAAGAACTCGGAGAGCCGAAGTGGAGCAGG
AATGTCTGCGAGCTGCACTGCACCAGAGACTTACATCATGATGGCGTTCTTGTTGAAGGC
AGCGTCGTCATTTCCAAGAAATACCTAAATAAATACATTCCTTACAAGTACGTCATTTGT
AATAACAAGGGCCCTGCTGATTTTGAGTTCATCTACAAGCGCCAGCAGAAGGAGGGCGAG
CACGTCAACCGCTGTCTGTTCATAAAATCTTCACTT---TTGGGCTCAGGAGACTGGCAT
CAGTACGATGACATAGTTTGTATGAGGCCTCCTGGGAAATTTCAGAAAATCATGAACCAT
ATCACAGACTTCATGAAGAAGGACCTGGTGAAGGGCAAGCAGATTGCTGCCACGGTCATG
CTGGACAGCATCTTCAGCATCCTGCAGACCTGGGACACCATCAACCTCAACAACTTCTTC
ACCCAGTTCCAGCAGTTTTATTTTGTCGTGCGACAGCCTATGATTTATGAAGGACAGGCA
CAGCCATGGACCGCTCTGCAGTATGGGGAGAAAGAGGTGAAGAAGGACCTGTGGGAATAT
CTGCAAAAGCACATGGCACCATTTCTGGAGAGAAAAAGCGCGGACCTTTTCCCTAAAGAC
TGCCCAATGAGGAGTAAACTGAAAATGGGCCTGATTGTCCTTTTTGTAGTGGAAAAATTT
CAGTTTTTGTTATTAGAAGACGACCTGACCTCGGTGTGTCACCTCCTGTCCTCGGATGCC
AGCTCACCAGATGAGCTTCACAGTGACCTAAGCCACATCCTTGGGACATCTCAGAGCTGG
CAGCTGTACCTGGTGAACCTGTGCCAAAGATGCATGGACAAAAGTATGTACCACTGGCTG
GGCACCCTGCCTGTCCTGCACTGCTGTATGGAACTGGCCCCGCGGCACAAGGACGCCTGG
AGCCAGCCTGAGGACACCTGGGCCGCTCTGGAGGGAATCTCTTTCTCACAGTTCCGGGAA
CAAACGCAAGATACA---------------------------------------------
------------------------------------------------------------
------------------------------------------------------------
------------------------------------------------------------
------------------------------------------------------------
---------------------------ATTCCCGAGGAGGCCTTGTCACCATCCTACCTG
ACTGTGTGTCTGAAACTGCATGAAGCCGTCTGCAGCAGCACAAAGACACATGAGTTTTAT
GAGCTGCCAGCCTTATCTGCCGAGATTGTCTGCAGAATGATTATACTTCTATCTCTGGTG
GATTCTGCAGGACAGGGAGATGAAACTGGAAATAATTCAGTCCAAACAGTCTTCCAAGGG
ACCCTTGCTGCTACGAAAAGGTGGCTCCGAGAAGTTTTTACAAATAACATGCTCGTATAT
TCAGGTGTCTCATTCGCATACCCCAAGGAAATTGAGATCTGGAGGCGGCTGGTGGAAATC
CACTTCCCCATGGAGCATGGCTGGAAGGAGTCGTTGCTGGGAGACATGGAATGGAGGCTC
AAACAGGAGAAGCCCCTCTCCCAGATCACTGCCTACTGCAGTAGTCACTGGGACAGCGAA
GGCTTAGAGGACAGTGTGGCCAAGACCTTCGAGAAATGCATCATTGAAGCCGTGAGCTCA
GCCTGCCAGTCTCAGACCAGTATCCTTCGGGGGCTCTCTTGCTGTAATCTGCAGAAATTT
GGTACCCTCTTGTCTGCTGTGATCACGAAGTCCTGGCCTAGGAAAAATGGGGAAGCCGTG
GACAACTTGGATGACATTTTAAAACATCTGCTCACGTGGGCAGATGTCAAGCATCTCTTC
AAATTGTGTGGAACCAATGAGGAAATACTAGCAAATATTACAAAGGATGGCAAGAAGTTG
ATGGCTGCTGCTGACTCTGTGTTCACGAAAATTGCTGGTGACCTCCAAAATGGAACGATT
TTAGTTGGACAACTGAAGCTGATTATAAAGCACAAGAATCAGTTTCTTGACATCTGGCAT
CTGAAGGAAAAGAGTCTTTCACCCCAGGATGAAAAATGTGCTATGGAGGAAGCACTGGAT
TGGAGAATGGAGGAACTGTTATTTCTAGAGAAAGAGAAAAGATGTGTGGATAGTCTCCTG
AAGATGTGTGCGAATGTGAAACACCTAATACAAGTGGACTTTGGAGAGCTTGCAACAAGA
CACTCACAAGACCTCAGCAGTAAAAGATTAGATGAAGCCGTGACAGTGAGACTGCCCACG
TCCTCGAACTCACAGAGGGAAACGCATTACCACCTGAGCTCCCAGGTCCGAGAAATGGCT
GGGAAGATAGACTTGCTCAGAGACAGCCACATCTTCCAGATCTTTTGGCGGAAAGCCGCA
GAGCCGCTGAGTGAGCCTCGGGAAGAACAGGAAGCCGCAGAGTTGCTGAGCGAGCCCGAA
GAAGAATCAGAAAGGCACACCCTTGAGCTTGAAGAGTTGTATGACTATTTGTATCAGCCT
TCTTACAGAAAGTTCGCTAAACTGTGCCAGGATCTCAAGTCAGGAAAGGTCACCCTTGCA
GAGATTGATGTCATCTTCAAGGACTTTGTGAATAAATACACGGACCTGGTTTCAGAACTT
AAGATCATGTGCACTGTGGACCACCAGGGCCAGCGGGATTGGATCCAGGAGCGAGTTGAA
CAGATCAAGGAATACCATCACCTGCACCAGGCTGTCCACGCAGCCAAGGTCATCTTGCAG
GTCAAAGAGAGCTTGGGACTGACCGGTGACTTCAGTGTTCTCAGCACTTTACTACATTTT
ACTGATGACTTTGACAATTTTCGCCATGAAACCCTGGACCAAATCAACCAGGAGCTCATC
CAGGCCAAAAAGCTGCTCCAGGACGTCAGCGAGGCCCGGTGCGAGGGGCTGAAGGCTCTG
TCCCTGAGGAAGGAGTTCATTCGCTGGGTCCGGGAGGCTCTTGGAGGCATCAACGAGCTG
AAGGTGTTTGTGGACCTGGCCTCCATCTCAGCGGGGGAGAATGACATTGACGTGGACCGG
GTGGCCTGCTTCCACGACGCCGTGCAGGGCTACGCATCCCTGCTGTTTAAGCGGAACCTC
AGGGTGGACTTCGATGCATTCATGAAGCATCTGAAAAAACTGTGGAAGGCTCTGGACAAT
GACCAGTACCTGCCCAGGAAACTGTGTGACTCTGCCAGGAACTTGGAGTGGCTGAAGACT
GTGAAGGAGAGTCATGGGTCTGTGGAACTCTCATCCCTGACCCTGGCCACGGCCATCAAC
CAAAGAGGCATCTATGTGATCCACGTACCCAAAGGTGGCCAAAAGATTTCCCCAGACACG
GTTCTGCACTTGGTCCTTCCTGGGAGCCCTGGCAGCCACGAGGAGCCACGGGAGTACTCT
TTAGAGGAGCTGAAGGAGCTTTTGAACAAGTTGATGCTGATGTCTGGCAAGAAGGATCAT
AACAACACGGAAGTGGAGAGGTTTTCAGAGGTCTTCTGCAGCGTGCAGAGGCTCAGCCAG
GCCTTCATCGACCTGTGCTCTGCTGGGAATATGCTGTTCAGGAGCTGGGTCGCCATGGTC
TACTGCTCCCCCCAGCAGGGTGTGTCCATCCGAATGAACTTTGGCTTGGAGCTGGTGCCG
CAGCTGGTGGAGGGTGGAGATGTCACTGAGCTGCTGGCAGCCCTCTGCAGGCAGATGGAG
CACTTCCTTGACAGCTGGAAGGAATTCGTGACCCAGAAGCGGATGGAACACTTTTACCTC
AACTTCTACACAGCAGAGCAGCTGGTTTACCTGAGCACTGAGCTCAGGAAGCAGCCGCCC
AGTGACGCCGCCCTAATGATGCTGTCCTTCATCAAAAGCAACTGCACCCTAATGGATGTC
TTAAGGGCCTCTGTGGGGTGCGAGAGTGAGGCCGCCAGGTACCGCGTGAGGACAGTCACG
GAAGAGCTCCCGCTGATGCTCTTCTCGGAGTTCAGCCTGGTGGACAAGCTAAGGGTCATC
ATGGAGCAGTCCATGGGGTGCCTTCCTGCCTTCCTGCCCGACTGCCTCGACCTGGAGACC
CTTGGCCGCTGTCTGGCTCACCTGGCAGGGATGCGTGGGTCTCTCGTGGAGCGGCATCTC
CCGAGAGGCCTGCATGTCGGCCAGCCCAACCTGGTTGTGTGTGGCCACTCGGAGGTGTTG
CCAGCCGCCCTGGCTGTCTACATGCAAACCCCGAGCCAGCCCCTGCCCACCTACGATGAG
GTGCTGCTCTGCACCCCGGCAACCACCTTTGAGGAGGTGGCACTGCTGCTGCACCGCTGC
CTGACCCTGGGCTCCCCGGGGCACAAGGTCTACAGCCTGCTGTTCGCAGATCAGCTGAGC
TACGAGGTGGCACGCCAAGCCGAGGAGCTCTTCCAGAAACTGTGCACGCAGCAGCACCGG
GAAGACTACCAGCTCGTGATGGTCTGCGATGGGGACTGGGAGCACTGCTACCTCCCCTCT
GCCTTCAGCCAGCACAAGGTCTTCGTCACCCCCCAGGCACCCCTCGAGGCCATCCAAGCC
TACCTGGCAGATCACTACCGGGTCCCGAAGCAGACCCTGTCGGCAGCGGCCGTGTTCAAG
GACCGCCTGTGTGTTGGGATCGTGGCCTCGGAGCGAGCAGGTGTTGGAAAGTCTCTTTAC
GTGAAGAGGTTGCACGACAAGCTAAAGACGCAGTTAGACAGGGAAAAGGTGCCTCTGAAA
ACGATTCGACTGATCGACCCTCAGGTGGATGAGAGCCAAGTCCTGGGTGCCCTGCTGCCC
TTCCTGGACACGCAATATCAGAAGGTCCCCATGCTCTTTCATTTGGACGTGACCTCCTCA
GTGCAGACTGGAATTTGGGTGTTTCTTTTCAAGCTCCTCATTTTACAATACTTAATGGAT
ATAAACGGGAAAATGTGGCTTCGGAACCCCTGCCATTTGTATATCATTGAAATCCTGGAA
AGGAGGACGTCAGTGCCGTCGAGGAGGTCTTCAAAGCTGCGTACACGTGTCCCCCAGTTC
AGTTTTCTTGACATCTTCCCAAAAGTCACCTGCAGGCCTCCCAAAGAGGTGATAGACATG
GAGCTGAGTCCCTGGAGGAGTGACACAGAGCCTGGGATGGATAAGTGGGAGTTCTGCAGC
GAAACTTTCCAAAGACCTTACCAATATTTAAGACGATTCCATCAAAACCAAGACCTAGAC
ATGTTTAAGTATCAAGAAGGCTCGGTCGAAGGCACCCGGGAGGAATGCCTCCAGCATTTC
CTGATTTACTGCGGGGTAATAAACCCATCCTGGTCAGAGCTTCGGAACTTTGCGCGGTTC
CTGAATTATCAGCTCAGAGATTGTGAGGCCTCTCTCTTCTGCAATCCAAGTTTTATTGGC
GACACACTGAGAGGCTTCAAGAACTTTGTGGTGACCTTCATGATCTTTATGGCAAGAGAT
TTTGCCACACCAACACTCCACACCTCTGACCAAAGCCCGGGGAAGCACATGGTCACCATG
GATGGGGTTAAGGAAGAAGATCTAGCACCCTTCTCTCTCCGGAAGAGGTGGGAGTCGGAG
CCCCACCCATACGTTTTCTTCAATGACGACCACACCACCATGACGTTCATCGGCTTCTAT
CTGCAGCCCAACAGCAAGGGCAGTGTCGACGCCATCAATCACTTGACTAGGAAGGTCATC
AAGAGAGACGTCATGACCATGGACCTGTATGAGGGGCTGCTGCTCCAGAGGGTGCCCTTC
AATGTCGACTTTGATAAACTGCCCAGACTCGAGAAACTTGATTGGCTCTGCCTGACCTTA
GGGATCCACCGGGTCATTGACCCGGACAAAACGTATGAGCTCACGACAGACAACATGCTT
AAGATCCTTGCTATTGAGATGCGGTTCCGGTGTGGGATCCCGGTTATCATCATGGGAGAA
ACTGGCTGTGGCAAAACCAGGCTTATTAAATTCCTTAGCGACCTGCGGCGTGCTGGTGCC
GATGCTGACACCATAAAGCTGGTCAAGGTGCACGGAGGAACAACCGCAGACATGATCTAC
TCCAGAGTCAGGGAGGCTGAAAATGTGGCCTTCGCCAATAAGGACCAACATCAGCTGGAC
ACCATCTTGTTTTTTGATGAAGCCAACACGACGGAAGCTATAAGCTGTATCAAAGAAGTC
CTGTGTGATTGTACGGTGGACGGCCAGCCCCTGGCTGAGGACTCTGGCCTGCATATTATA
GCCGCCTGCAACCCGTACCGGAAGCACTCTGAGGAGATGATCTGCCGTTTGGAGTCAGCT
GGTTTGGGCTACAGGGTGAGTGCGGAGGAGACGGCCGACAAGCTGGGCTCCATTCCTCTG
AGGCAGCTGGTGTACCGAGTCCACGCTCTGCCCCCGAGCCTGATTCCTCTGGTGTGGGAC
TTTGGACAACTGAGTGACACTGCTGAAAAGCTCTACATCCAGCAGATTGTCCAGAGACTG
GTTGACTCCATCAGCCTAGATGAAAACAGGACTCGCGTGATCACAGAAGTCCTCTGTGCC
TCTCAGGGTTTCATGAGGAAAAGAGAAGATGAGTGTGGCTTTGTCAGCCTCAGGGACGTG
GAGCGCTGTGTGAAAGTTTTCAGATGGTTCCATGAGCACAGCGCGATGCTCTTAGCGCAG
CTGAATTCCTTTCTCTCCAAGTCCAGCGTCAGCAAAAATCACCTTGAG---AGAGATCCC
GTCCTCTGGTCGTTGATGCTGGCCATCGGGGTGTGTTACCACGCCTCTTTAGAAAAGAAA
GACTCATATCGGGAAGCCATCGCCAGGTTCTTTCCAAAACCGTATGACAACAGCAGGCTG
CTTCTGGATGAAATAACGCGGGCACAGGATCTTTTTCTGGACGGCGTACCTCTGAGGAAA
ACCATCGCCAAGAACTTGGCCTTGAAGGAGAACGTCTTCATGATGGTCATCTGCATCGAG
CTGAAGATTCCCCTCTTCCTGGTGGGGAAGCCTGGCAGCTCCAAGTCCCTCGCCAAGACC
ATCGTGGCCGACGCCATGCAGGGCCCGGCCGCCTACTCGGATCTCTTCCGCAGCCTGAAG
CAGGTCCACCTGGTGTCCTTCCAGTGCAGCCCGCACTCCACCCCACAGGGCATCATTGGC
ACCTTCCGGCAGTGTGCCCGCTTTCAGCAGGGGAAGGACCTGCAGCAGTATGTCTCCGTG
GTGGTGTTAGATGAGGTGGGGCTGGCGGAAGACTCACCCAAAATGCCCCTGAAGACTCTC
CACCCGCTGCTGGAAGACGGATGCATTGAAGACGATCCCGCCCCCCACAAAAAGGTTGGC
TTTGTGGGCATCTCCAACTGGGCCCTTGACCCTGCCAAGATGAACCGGGGCATTTTCGTG
TCACGTGGCAGCCCCAACAAGCGAGAGCTCATAGACAGCGCCAAGGGCATCTGCTCCTCA
GACAGCCTCGTCCAGGACCGAGTCCAAGGGTACTTTGCGTCCTTTGCCAAAGCCTACGAA
ACGGTGTGTGAGAACCAGGACAAGGAATTCTTTGGGCTTCGTGACTACTACAGCCTCATC
AAAATGGTCTTTGCTGCAGCGAAGGCTTCAAATAGAAAGCCTTCCCCGCAAGACATTGCA
CAGGCTGTCCTTAGGAACTTCAGTGGCAAGGATGACATCCACGCTTTAGACATCTTTCTG
GCCAATTTGCCTGAGGCCAAGTGCTCAGAGGAAGTCAGTCCCCTGCAGCTGATCAAACAG
AACATCTTTGGGCCTTCTCAGAAGGTG---------------CCGGGTGGACAGCTGGAA
GATGCTGAGTCCCGCTACTTACTCTTGCTGACCAAAAACTACGTGGCACTGCAGATCCTG
CAGCAGACGTTCTTCAAGGAGGACCAGCAGCCAGAGATCATTTTTGGTTCTGGTTTCCCC
AAGGACCAGGAGTACACCCAGATCTGCAGAAACATCAATCGTGTGAAGATCTGCATGGAA
ACAGGCAAGATGGTGGTGCTCCTCAACCTGCAGAACCTCTACGAGAGCCTCTACGACGCC
CTCAACCAGTACTACGTCCACCTCGGTGGCCAGAAGTACGTGGACCTCGGTCTGGGGACC
CACCGCGTCAAATGTCGGGTTCACCCCAACTTCCGCCTGATCGTCATCGAAGAGAAAGAC
ATCGTGTACAAACACTTTCCCATCCCCCTCATTAACCGGCTGGAGAAGCACTATCTGGAC
ATCAACACGGTGCTGGAGAAATGGCAGAAGAGCGTCGTGAAGGAGCTCCGTGCGTGGGTG
GAGAAGTTTATCGACGTCAAAGCAGAGCATTTCCTGAACAGGCACAAATACAGCCCCTCT
GACGTCTTCATCGGCTACCACTCGGACGCCTGCGCCTCTGTGGTGCTGCAGGTCACACAG
AGGCAGGGTCATAGAGAGGCCTTGACGGAGGAACTTTACCAGAAGGTGTCTGAGGAGGCC
AGACTGATCCTGCTGAACTGCGCTACGCCCGATGCCGTGGTCCGGCTGAGCGCCTCC---
------TCGTTCCCAGCCAAGTCGCTGTCGCAGGAGTACTTCTACAAACAGAGGCACAAC
TCCTTTGCAGATTTCCTTCAGACGCACCTGCACGTGACAGACCTGGAGCGCCACGCCATC
TTCACAGAGATCACCACTTTCTCCAGGCTGCTAACAAGTCACGACTGTGACATTTTAGAA
TCGGAGGTCACAGGCAGCGCTTCGAAACTCACACTCCTGTGGCTGCAGCTGTTTGACACG
GAGTTCTCATTCCTCAAAGAAGTCCGAAACTGTTTAACGAATACAGCCAAATGTAAAATC
CTCATTATTCAGACAGATTTTGAAGATGGAATCCATAGTGCCCAGCTCATTGCCTCAGCT
AAGTATTCTGCTATAAATGAAATCAACAAAATACAAGAAAACGAGGACCGTATCTTCGTC
TATTTCATCACAAAACTGTCCCGGATGGGAAGAGGAACAGCCTATGTGGGTTTCCATGGA
GGGCTGTGGCAGTCTGTCCACATCGATGACCTCCGGAGATCCACCCTCATGGTTTCAGAT
ATGACCAGGCTGCAGAGTGTCACCATCAGCCAGCTGTTCGCGCCCAGAGACTTGCCTGAG
TTGGGCTTGGAACACCGGGTGGAAGACGGCCATGAGGAGGCGATGGAAACGGAGGCCAGC
ACGTCAGGGGAGGTG---------------------------GCAGAGGAGGCCATGGAA
ACAGAAAGTTCTGAGAAGGTGGAAAAGGAAACCTCTGAACTGGGAGGCAGTGATGTGTCG
ATCCTGGACACCACCAGGCTGCTGAGGAGCTGTGTGCAGAGCGCCGTGGGCATGCTCAGA
GACCAGAACGGGAGCTGCACGCGCAATATGCGGAGGGTGGTGCTCCTCCTGGACCTCTTA
AACGAGGACAGCGCGTGCCACGCCTCTTTCTTGCGGGTATCCAAGATGCGCCTCAACGTC
CTTTTAAAGACGCAAGAAGAGAGCCAGTTGCACACTCTG---GAGTGGGTGGCGAGAGAA
GCCTGCAACCAGGACGCCCTCCAGGAGGCGGGCACGTTCAGGCACACCCTCTGGAAGCGG
GTCCAAGGTGCTGTCACCCCTCTGCTGGCAAGCATGACATCGTTCATCGACAGAGACGGC
AACCTTGAGCTACTGACTAGGCCAGATACTCCTCCCTGGGCAAGAGACCTTTGGATGTTT
ATTTTCAGTGACACGAAGCTTCTGAACATTCCTCTTGTGATGAATAATGCAAGACATAAA
GGCGAGATGGCCTACGTCATGGTGCAGAACTACATGAACCTTTCCGAGAACGCTTCCAAC
AACGTACCTTTCAGCTGGAGAATCAAGGACTATCTGGAGGAGCTGTGGGTCCAGGCTCAG
TACATCACAGACGCAGAAGGACTGCCAAAGAAGTTCGTGGACATCTTTCAGCAGACTCCC
CTGGGCAGGTTTCTCGCCCAGCTCCATGGAGAGCCGCAGCAGGAACTTCTTCAGTGTTAC
TCGAAGGACTTCATTCTCTTGACCATGCGTGTGGCAACGGAGGAGGAGTTAAAGTTTCTG
CAGATGGCTCTGTGGTCCTGCATTAGGGAATTGAAAGCGGCACCAGAAGCGCCTGAGGAA
GAGGTTTCCTTACCGTGGGTGCACCTTGCTTACCAGCATTTCAGAAGCCGGCTGCAGAAC
TTCTCCAGGATCCTGACCATCTACCCTCAGGTTCTCCACAGCCTGATGGAAGCCCCTCAG
AACCATGAGCTGGCTGGATGTGAGATGACCCTGGACGCATTTGCTGCGGTGGCCTGCACG
GAGATGCTGACGAGAGATACCCTGAAGCCCAGTCCCCAGGCGTGGCTACAGTTGGTGAAG
AATCTTTCTATGCCACTGGAGCTCATCTGCTCCGATGGGCACATGGAAGGCAGTGGGAGC
CTGACCCAGGCTGTCATCAGGGAAGTCAGAGCCCAGTGGAGTCGGATTTTCTCTACCGCA
CTCTTTGTGGAGCATGTGCTCCTAGGAACCGAGAGCCGGGTCCCCGAGTTATGCGGGCTG
GTGACCGAGCACGTCTTCTTACTAGACAAGTGTCTTCGAGAGAACTCAGACGTCAAGACG
CACAGGCCTTTTGAGGCCGTGATGAGCGCCCTCTGTGAATGCAAGGAGAGAGCCAGCAAG
ACCCTCAGCAGGTTTGGGGTCCAGCCGTGCCCCATCTGCCTGGGAGACGCACAGGACCCC
GTCTGTCTGCCCTGTGACCACGTGTACTGCCTGCGCTGCCTCAGGGCCTGGTTTGCCCCA
GGGCAGATGATGTGCCCCTACTGTTTAACCGACTTGCCAGACAAATTCTCTCCAACTGTT
TCCCAAGGGTACAGGGAAGTCATTGAAAAGCATGCCCACTTCCGGCAGATGTGCAACAGC
TTCTTCGTAGACCTGGTGTCCACCATGTGCTTCAAGGACAACGCTCCGCCTGAGAAGGAA
GTGATTGAGAGCCTGCTCTCTCTCCTCTTCGTCCAAAAGGAGCTCTTAAGAGACGCTCCC
CAGAGGCGCCGTGAACACACAAAATCTCTCTCTCCGTTCAATGATGTTGTGGATAAGACT
CCTGTCATCCGCTCAGTGATACTGAAACTGCTTTTGAAGTACAGCTTCGATGATGTAAAA
GATTATATTCAGGACTACTTGACCCTGTTAAAAAAGAAAGCATTCATAATTGAAGATAAA
ACTGAACTGTACATGCTCTTCATCAACTGCCTGGAGGATTCAATACATGAGAAGACCAGT
GCTTGCTCCAGAAATGATGAACTGAACCACCTAAGAGAGGAAGGTCGTTTCCTTAACACG
TATTCTCCAGTAAGACGTGGCCGAGAGCCGGCCAACGAGGCCTCAGTTGAATACCTGCAA
GAGGTGGCCCGGATCCGCCTCTGCCTGGACAGAGCTTCAGATTTCCTCTCGGAGCCTGAG
GGAGGCCCAGAGATGGCCGAGGAGAAGCAGTGCTACCTGTGGCAAGTCAAGCACTTCTGC
ACCCGGGTGGAGAACGACTGGCACCGGGTGTACCTGGTGCGGAAGCTCAGCAGCCAGCGG
GGGATGGAGTTCGTTCAGGGCCTCTCCAAGCCCGGCCATCCGTGCCAGTGGGTGTTCCCC
AAGGAAGTCATTGAGCAGCAGGGGCTGCAGAAGGACCACCCAGGCCAGATGGATAGGTAC
CTGGTGTACGGCAATGAATACAAGGCTCTCCGTGATGCTGTGGCCAAAGCTGTCCTCGAG
TGTAAGCCGCTGGGCATTGAGACTGCTCTGAAGGCCTGCAAGACCCCCCAAAGCCAGCAG
TCAGCCTACTTCCTGTTAACACTGTTCAGAGAGGTGGCTATTTTGTATAGATCCCACAAG
GCAAGCCTCCACCCCACGCCAGAGCAATGTGAAGCTGTGAGCAAATTCATTGGCGAATGC
AAGATCCTTTCACCTCCTGAGATCAGCCATTTTGCAACATCGCTCGTGGACAATTCTCTG
CCGTTGTTGAGGGCGGGCCCCAGTGACAACCACCTTCAGGGAACAGTGACAGAAATGGCC
ATTCATGCTGCAGCCATCCTTCTGTGTGGACAGAATAAAGTCTTGGAACCCCTAAAGAAT
CTGGCCTTCTCCCCAGCCAACATGGCGCATGCTTTTCTTCCAACCATGCCTGAAGACTTG
CTGGCTCAAGCTCGGAGGTGGAAGGGTCTGGAGGGAGTCCACTGGTACACTTGTCCCAAC
GGCCATCCTTGCTCCGTGGGAGAGTGTGGCAGGCCGATGGAACAGAGCACCTGCATTGAC
TGCCATGCGCCAATTGGAGGCATTAATCACAGACCTCAGGACGGCTTTAACCTGGTCAGC
AACAGCACAGACAGAACACAGACCGGCCATGTGCTAGGCGACCCGCAGCAGAGAGAC---
GTGGTGACGTGTGACCGAGGGCTGCCCCCAGTGGTCTTCATCCTTATCCGGCTACTCACT
CACTTGGCTCTGCTTCTGGGAGCTTCCCAGAGTTCCCAGGCTCTGATAAACATCATTAAG
CCTCCAGTGAGGGATCCCAAAGGCTTTCTGCAGCAGCACATCCTGAAGGACCTGGAGCTG
TTGACCAAGATGCTGGGACACAGCGCCGACGAGACCATCAGTGTGGTCCACCTCATCTTG
CGCAGGCTTCTCCAAGAGCAGCACCAGCTCTCTGGCAACAGGTTTTTAAATTTTGACACA
AGATTGTCAACCAAAGAAATGAGGAACAACTGGGAAAAGGAAATCGCAGCTGTGATTTCT
CCTGAACTGGAGCATCTAGATAAAACCCTTCCCACCATGAATATTCTCATCAGCCAAGAT
AAGCGTATCAGCTCTAACCCTGTGGCCAAAATAATCTATGGTGACCCAGTGACCTTCCTG
CCCCACCTGCCCCAGAAAAGTGTGGTCCATTGCTCTAAGATTTGGAGCTGCAGAAAAAGA
ATTACAGTTGAGTACCTGCAGCACGTTGTGGAACAGAAAAATGGCAAAGAAAGAGTGCCC
ATCCTCTGGCATTTCCTGCAGAAGGAAGCAGAGCTGAGGCTGGTAAAGTTCCTGCCTGAG
ATTTTGGCCCTGCAAAGAGGTCTAGTGAAGCGGTTCCAGAACGTCCCGCAAGCTGAATAC
AGCTCCATCAGAGGCTTCCTCAGCAGCCATAGCTCAGAGGGGCTGAGGCAGCTACTTCAG
AAGAGAATCACAATCTTCCTGTCAACATGGAACAAACTGAGGAGATCACTTGAGACGAAC
GGTGAGATCAACCTACCCAAAGACTACTGCAGCACTGACTTGGATCTGGAGGCTGATTTT
GAGATCCTCTTGCCACGCCGACGGGGCCTGGGCCTCTGTGCTACCGCTCTCGTCAGCTAC
TTGATTCGCCTACACAATGAAATTGTCTACGCGGTGGAAAAACTCTCCGAGGGAAACAAC
GGCTATTCCGTGGATGCCGCCGATGTCACTGACCTGCACGTCATCAGTTACGAAGTAGAG
CGGGACCTGACTCCACTGATTCTCTCCAACTGCCAGTACCAGGTGGAGCAGGGCAGACAG
ACCCTGCAGGAGTTCGACCTGGAGAAGATTCAGCGGCAGATCGTCAGCCGCTTCCTCCAG
GGCAAGCCCCGGCTGAGCCTCAAGGGAATACCCACTCTGGTATACAGACATGACTGGAAC
TACGAGCATCTCTTTATGGACATCAAGAACAAAATGGCGCAGGACTCCCTCCCCAGCTCG
GTCATTAGTGCCATCAGCGGACAGCTGCAGTCCTACAGCGACGCCTGTGAAGCGCTGTCC
GTCGTAGAAGTCACTCTGGGGTTTCTGAGCACAGCTGGTGGGGATCCAAACATGCACCTG
AATGTGTATATCCAAGACGTCCTGCGCATGGGTGATCAGACGACTCACGTGTCAAAGGCC
TTAAACAGATGCCAGTTAAAACACACCATTGCCCTCTGGCAGTTCCTGTCTGCTCATAAG
TCTGAACAGCTGCTGCGGCTGCAGAAAGAGCCATTTGGGGAAATCAGTTCAAGATACAAA
GCAGATCTGAGCCCAGAAGATGCTAAGCTCCTTAGCACATTCCTAAATCAGATTGGCCTA
GACGCCTTCCTGCTAGAGCTGCACGAAATGATAATCTTGAAACTAAAGAACCCCCAAACC
------GAGGGGAGCTTCAACCCTGAGTGGAGCCTGAGAGACACTCTGGTAAGTTACATG
GAAACTAAAGAAAACGAAACTCTTCCAGAAATGGAATCTCAGTTCCCAGAAAAGATACTG
CTCGCCAGCTGTGTCTCAGTGTGGAAAACAGCTGCTGTGCTGAAACGGGATCGACAAATG
AGA
>human_RNF213_ORF_NM_001256071_ORF
ATGGAGTGTCCTTCGTGCCAGCATGTCTCCAAGGAGGAAACCCCCAAGTTCTGCAGCCAG
TGCGGAGAGAGGCTGCCTCCTGCAGCCCCCATAGCAGATTCTGAGAACAATAACTCCACA
ATGGCGTCGGCCTCGGAGGGTGAAATGGAGTGTGGGCAGGAGCTGAAGGAGGAAGGGGGC
CCGTGCTTGTTCCCGGGCTCAGACAGTTGGCAAGAAAACCCCGAGGAGCCCTGTTCCAAA
GCCTCCTGGACCGTCCAAGAAAGCAAAAAGAAGAAAAGGAAGAAGAAAAAGAAGGGGAAC
AAGTCCGCTTCCTCAGAGCTGGCTTCCTTGCCCCTTTCTCCTGCCAGCCCCTGTCACCTG
ACTTTGCTTTCAAACCCGTGGCCTCAG------GACACAGCCCTGCCCCACAGCCAAGCC
CAGCAGAGTGGCCCCACTGGCCAGCCGAGCCAGCCCCCAGGCACAGCCACCACGCCACTG
GAGGGTGACGGCCTCTCCGCGCCCACCGAGGTTGGCGACAGCCCCCTGCAGGCCCAGGCT
TTGGGAGAGGCAGGAGTGGCCACAGGAAGTGAGGCTCAGAGCAGCCCGCAATTCCAGGAC
CACACGGAAGGGGAGGACCAGGACGCTTCCATCCCCTCTGGGGGCAGAGGCCTGTCCCAG
GAGGGGACCGGTCCCCCCACCTCTGCTGGTGAAGGCCATTCTAGGACTGAAGATGCTGCC
CAGGAGCTCCTGTTGCCTGAGTCAAAAGGAGGCAGCTCTGAGCCCGGGACAGAACTGCAG
ACCACCGAGCAACAGGCAGGGGCCTCAGCCTCTATGGCAGTTGATGCTGTAGCTGAGCCA
GCCAATGCAGTTAAAGGGGCCGGGAAGGAAATGAAAGAGAAGACCCAGAGAATGAAACAG
CCACCAGCAACCACTCCTCCTTTCAAAACACACTGCCAGGAAGCTGAGACCAAGACCAAG
------GACGAGATGGCTGCTGCTGAAGAAAAAGTCGGTAAGAATGAACAAGGGGAGCCT
GAAGACCTCAAGAAGCCAGAGGGGAAGAACAGAAGT---GCAGCTGCTGTGAAAAACGAG
AAGGAGCAAAAAAACCAGGAAGCAGATGTCCAGGAAGTGAAGGCAAGCACGCTGAGCCCG
GGTGGAGGAGTCACCGTGTTCTTCCACGCCATCATCTCTCTTCATTTCCCATTCAATCCT
GACCTCCATAAAGTCTTCATCAGAGGAGGAGAAGAATTTGGGGAGTCAAAATGGGACAGC
AATATCTGTGAGCTGCACTACACCAGAGACTTGGGTCATGACCGCGTTCTTGTTGAAGGC
ATTGTCTGCATTTCCAAGAAGCACCTAGATAAATACATTCCTTACAAGTACGTCATTTAT
AAT---GGGGAATCTTTTGAGTATGAGTTCATTTACAAGCACCAGCAGAAGAAGGGCGAG
TACGTCAACCGCTGTCTGTTCATAAAATCTTCACTT---CTGGGCTCAGGAGACTGGCAT
CAGTACTATGACATAGTTTATATGAAGCCTCATGGGAGACTCCAGAAAGTCATGAACCAC
ATCACAGACGGGCCGAGGAAGGACCTGGTGAAGGGGAAGCAGATTGCCGCTGCGCTCATG
CTGGACAGCACCTTCAGCATCCTGCAGACCTGGGACACCATCAACCTGAACAGCTTCTTC
ACCCAGTTCGAGCAGTTTTGCTTTGTCCTGCAACAGCCTATGATTTATGAAGGACAGGCA
CAGCTGTGGACCGATTTGCAGTACAGGGAGAAAGAGGTGAAGAGATACCTGTGGCAACAT
CTGAAAAAACACGTGGTACCATTGCCGGACGGAAAAAGCACGGACTTTTTGCCTGTGGAC
TGCCCAGTGAGGAGTAAACTGAAAACAGGCCTGATTGTCCTTTTTGTAGTGGAAAAAATT
GAGCTTTTATTA---GAAGGCAGCCTGGACTGGTTGTGTCACCTCCTAACCTCAGATGCC
AGCTCACCAGATGAGTTTCACCGTGACCTAAGCCACATCCTTGGGATACCTCAGAGCTGG
CGGCTGTACCTGGTGAACCTGTGCCAAAGATGCATGGACACAAGGACGTACACCTGGCTG
GGCGCCCTGCCTGTCCTGCACTGCTGTATGGAGCTGGCCCCGCGGCACAAGGATGCCTGG
AGACAGCCTGAGGACACCTGGGCCGCTCTGGAGGGACTCTCCTTCTCACCGTTCCGGGAA
CAAATGCTAGATACG---------------AGTTCCCTACTTCAGTTTATGAGAGAGAAG
CAGCATTTGCTGAGCATAGACGAGCCTCTCTTCCGGTCCTGGTTTAGTCTGCTACCTCTG
AGTCACCTGGTTATGTATATGGAAAACTTCATTGAGCACCTGGGTCGTTTTCCTGCTCAT
ATCCTGGACTGTCTTTCAGGGATTTACTACCGGCTTCCGGGACTTGAGCAAGTC------
TTGAATACGCAGGATGTTCAGGATGTTCAGAACGTTCAGAACATTTTAGAAATGCTGTTG
CGACTCCTGGACACTTACCGGGACAAGATTCCCGAGGAGGCCTTGTCACCATCCTACCTG
ACTGTGTGTCTGAAACTGCATGAAGCCATCTGCAGCAGCACAAAGCTACTTAAGTTTTAC
GAGCTGCCAGCCTTATCTGCCGAGATTGTCTGCAGAATGATTAGACTTCTATCTCTGGTG
GATTCTGCAGGACAGAGAGATGAAACTGGAAATAATTCAGTCCAAACAGTCTTCCAAGGG
ACCCTTGCTGCTACGAAAAGGTGGCTCCGAGAAGTTTTTACAAAGAACATGCTCACATCT
TCAGGTGCCTCATTCACATACGTCAAGGAAATTGAGGTCTGGAGGCGGCTGGTGGAAATC
CAATTCCCCGCGGAGCATGGCTGGAAGGAGTCGTTGCTGGGAGACATGGAATGGAGGCTC
ACAAAGGAGGAACCCCTCTCCCAGATCACTGCCTACTGCAATAGTTGCTGGGACACCAAA
GGCTTAGAGGACAGTGTGGCCAAGACCTTCGAGAAATGCATCATTGAAGCCGTGAGCTCA
GCCTGCCAGTCTCAGACCAGTATCCTTCAGGGGTTCTCTTACTCTGATTTGCGGAAATTT
GGCATCGTCTTGTCTGCTGTGATCACTAAGTCCTGGCCTAGG------------ACCGCG
GACAACTTCGATGACATTTTAAAGCATCTGCTCACGTTGGCAGATGTCAAGCACGTCTTC
AGATTGTGTGGAACCGACGAGAAAATACTAGCAAATGTCACAGAGGATGCCAAGAGGCTG
ATAGCTGTTGCCGACTCTGTGTTGACGAAAGTTGTTGGTGACCTCCTAAGTGGCACGATT
TTAGTTGGACAACTGGAGCTGATTATAAAGCACAAGAATCAGTTTCTTGACATCTGGCAA
CTGAGGGAAAAAAGTCTTTCACCCCAGGATGAACAATGTGCTGTGGAGGAAGCACTGGAT
TGGAGAAGGGAGGAACTGTTACTTCTAAAGAAAGAGAAAAGATGTGTTGATAGTCTCCTG
AAGATGTGTGGGAACGTGAAACATCTGATACAAGTGGACTTTGGAGTGCTTGCAGTAAGA
CACTCACAAGACCTCAGCAGTAAAAGATTAAATGACACCGTGACAGTGAGACTGTCCACC
TCCTCGAACTCGCAGAGGGCAACGCATTACCACCTGAGCTCCCAGGTCCAAGAAATGGCT
GGGAAGATAGACTTGCTCAGAGACAGCCACATCTTCCAGCTCTTCTGGCGGGAAGCCGCA
GAGCCGCTGAGTGAGCCTAAGGAGGACCAGGAAGCCGCAGAGTTGCTGAGTGAGCCCGAA
GAAGAATCAGAAAGGCACATCCTTGAGCTTGAAGAGGTGTATGACTATTTGTATCAGCCT
TCTTACAGAAAGTTCATTAAGTTGCACCAGGATCTAAAGTCAGGAGAGGTCACCCTTGCA
GAGATTGATGTCATCTTCAAGGACTTTGTGAATAAATACACGGACCTGGATTCAGAACTT
AAGATCATGTGCACCGTGGACCACCAGGACCAAAGAGATTGGATCAAGGACCGAGTCGAA
CAGATCAAGGAATACCATCACCTGCACCAGGCTGTCCACGCAGCCAAGGTCATCTTGCAG
GTCAAAGAGAGCCTGGGACTGAACGGTGACTTCAGTGTTCTCAACACTTTACTAAATTTT
ACTGATAACTTCGACGACTTTCGCCGTGAAACACTGGACCAGATCAACCAGGAGCTCATC
CAGGCCAAAAAGCTGCTCCAGGACATCAGCGAGGCCCGGTGCAAGGGGCTGCAGGCTCTG
TCCCTGAGAAAGGAGTTCATCTGCTGGGTCCGGGAGGCTCTTGGAGGCATCAATGAGCTG
AAGGTGTTTGTGGACCTGGCCTCCATCTCAGCGGGGGAGAATGACATTGATGTGGACCGG
GTGGCCTGCTTCCATGACGCTGTGCAGGGCTACGCATCCCTGCTATTTAAGCTGGACCCC
AGCGTGGACTTCAGTGCATTCATGAAGCATCTGAAAAAGCTGTGGAAGGCTCTGGATAAG
GACCAGTACCTGCCCAGGAAACTGTGTGACTCCGCCAGGAACTTGGAATGGCTGAAGACT
GTGAATGAGAGTCATGGGTCTGTGGAACGCTCATCCCTGACCCTGGCCACGGCCATCAAC
CAAAGAGGCATCTATGTGATCCAGGCGCCCAAAGGTGGCCAAAAGATTTCCCCAGACACG
GTTCTGCACTTGATCCTTCCTGAGAGCCCTGGCAGCCACGAGGAGTCACGAGAGTACTCT
TTAGAGGAGGTGAAGGAGCTTTTGAACAAGTTGATGCTGATGTCTGGCAAGAAGGATCGT
AACAACACGGAAGTGGAGAGGTTTTCAGAGGTCTTCTGCAGTGTGCAGAGGCTCAGCCAG
GCCTTCATCGACCTGCACTCTGCTGGGAATATGCTGTTCAGGACGTGGATCGCCATGGCC
TACTGCTCCCCCAAGCAGGGTGTGTCCCTCCAAATGGACTTTGGCTTGGACCTGGTGACG
GAGCTTAAAGAAGGTGGAGATGTCACTGAGCTGCTGGCAGCCCTCTGCAGGCAGATGGAG
CACTTCCTTGACAGCTGGAAGAGATTTGTGACCCAGAAGCGAATGGAGCACTTTTACCTG
AACTTCTACACGGCAGAGCAGCTGGTTTACCTGAGCACTGAGCTCAGGAAGCAGCCCCCG
AGTGATGCCGCCCTAACGATGCTATCCTTCATCAAAAGCAACTGCACCCTGAGGGATGTC
TTAAGGGCCTCTGTGGGGTGTGGGAGTGAGGCCGCCAGGTACCGCATGAGGAGAGTCATG
GAAGAGCTCCCGCTGATGCTCTTATCAGAGTTCAGCCTGGTGGACAAGCTGAGGATCATC
ATGGAGCAGTCCATGAGGTGCCTTCCTGCCTTCCTGCCCGACTGCCTCGACCTAGAGACC
CTTGGCCACTGTCTGGCTCACCTGGCAGGGATGGGTGGGTCTCCCGTGGAGCGTTGTCTC
CCGAGAGGTCTGCAGGTCGGCCAGCCCAACCTCGTCGTCTGTGGCCACTCCGAGGTGTTG
CCAGCCGCCCTGGCTGTCTACATGCAAACCCCAAGCCAGCCCCTGCCCACTTACGATGAG
GTGCTGCTCTGCACCCCGGCAACCACCTTTGAGGAGGTGGCACTGTTGCTGCGCCGCTGC
CTGACCCTGGGCTCCCTGGGGCACAAGGTCTACAGCCTGCTGTTCGCAGATCAGCTGAGC
TACGAGGTGGCACGCCAAGCGGAGGAGCTTTTCCACAATCTGTGCACGCAGCAGCACCGA
GAAGACTACCAGCTCGTCATGGTCTGTGATGGGGACTGGGAGCACTGCTACCTCCCCTCT
GCCTTCAGCCAGCACAAGGTCTTCGTCACCCCCCAGGCACCCCTCGAGGCCATCCAAGCC
TACCTGGCAGGTCACTACCGGGTCCCGAAGCAGACCCTGTCGGCGGCAGCCGTGTTCAAT
GACCGGCTGTGTGTTGGGATCGTGGCCTCGGAGCGAGCAGGTGTTGGAAAGTCTCTGTAC
GTGAAGAGGTTGCACGACAAAATGAAGATGCAGTTAAACGTGAAAAATGTGCCTCTGAAA
ACAATTCGACTGATCGACCCTCAGGTGGATGAGAGCCGAGTCCTGGGCGCCCTGCTGCCC
TTCCTGGATGCGCAGTATCAGAAGGTCCCCGTGCTCTTTCACCTGGACGTGACCTCCTCA
GTGCAGACTGGAATTTGGGTGTTTCTTTTCAAGCTCCTCATTTTACAATACTTAATGGAT
ATAAATGGGAAAATGTGGCTTCGGAACCCCTGCCATTTGTATATCGTTGAAATCCTGGAA
AGGAGGACGTCAGTGCCGTCGAGGAGCTCTTCAGCGCTGCGTACACGTGTACCCCAGTTC
AGTTTTCTTGACATCTTCCCAAAAGTCACCTGCAGGCCTCCCAAAGAGGTGATAGACATG
GAGCTGAGTGCCCTGAGGAGTGACACAGAGCCTGGGATGGATCTGTGGGAGTTCTGCAGC
GAAACTTTCCAAAGACCTTACCAGTATTTAAGACGATTCAATCAAAACCAAGACCTAGAC
ACGTTTCAGTATCAAGAAGGCTCTGTCGAAGGCACCCCGGAGGAATGCCTCCAGCATTTC
CTGTTTCACTGCGGGGTAATAAACCCATCCTGGTCAGAGCTTCGGAACTTTGCTCGGTTC
CTGAATTATCAGCTCAGAGATTGTGAGGCCTCTCTCTTCTGCAATCCGAGTTTTATTGGC
GACACACTGAGGGGCTTCAAGAAGTTCGTGGTGACCTTCATGATCTTTATGGCAAGAGAT
TTTGCCACACCATCACTCCACACCTCTGACCAAAGCCCGGGGAAGCACATGGTCACCATG
GATGGGGTTAGGGAAGAAGATCTAGCGCCCTTCTCCCTCCGGAAGAGGTGGGAGTCGGAG
CCTCACCCATACGTTTTCTTCAATGACGACCACACAACCATGACATTCATCGGCTTCCAT
CTGCAGCCCAACATCAACGGCAGTGTCGATGCCATCAGTCACTTGACTGGGAAGGTCATC
AAGAGAGACGTCATGACCAGGGACCTGTACCAGGGCCTGCTGCTCCAGAGGGTGCCCTTC
AATGTCGACTTTGATAAACTGCCCAGACACAAGAAACTTGAGAGGCTCTGCCTGACCTTA
GGGATCCCCCAGGCCACCGACCCCGACAAAACGTATGAGCTCACAACCGACAATATGCTT
AAAATCCTTGCCATCGAGATGCGGTTCCGGTGTGGGATCCCGGTTATCATCATGGGAGAA
ACTGGCTGTGGGAAAACCAGGCTTATTAAATTCCTTAGCGACCTGCGGCGTGGTGGTACC
AATGCTGACACCATAAAGCTGGTCAAGGTGCACGGAGGAACAACTGCAGACATGATCTAC
TCCAGAGTCAGGGAGGCTGAAAATGTGGCCTTCGCCAATAAGGACCAACATCAGTTGGAC
ACCATCTTGTTTTTTGATGAAGCCAACACAACGGAAGCTATAAGCTGTATCAAAGAAGTC
CTGTGTGATCATATGGTGGATGGCCAGCCTCTGGCTGAGGACTCTGGCCTGCATATTATA
GCTGCCTGCAATCCATACCGGAAGCACTCTGAGGAGATGATCTGCCGTTTGGAGTCAGCT
GGTTTGGGCTACAGGGTTAGTATGGAGGAGACGGCCGACAGGCTGGGCTCCATTCCTCTG
AGGCAGCTGGTATACCGGGTCCATGCTCTGCCCCCGAGCCTGATTCCTCTGGTGTGGGAC
TTTGGACAACTGAGTGACGTTGCTGAAAAGCTCTACATCCAGCAGATTGTCCAGAGACTG
GTTGAGTCCATCAGCCTAGATGAAAACGGGACTCGCGTGATCACAGAAGTCCTCTGCGCC
TCTCAGGGTTTCATGAGGAAAACAGAAGATGAGTGCAGCTTTGTCAGCCTCAGGGACGTG
GAGCGCTGTGTGAAAGTTTTCAGGTGGTTCCACGAGCACAGCGCGATGCTCTTAGCGCAG
CTGAATGCCTTTCTCTCCAAGTCCAGCGTCAGCAAAAATCACACCGAG---AGAGATCCC
GTCCTCTGGTCGTTGATGCTGGCCATCGGGGTGTGTTACCATGCCTCTTTAGAAAAGAAA
GACTCATATCGGAAAGCCATCGCCAGGTTCTTTCCGAAACCGTATGACGACAGCAGGCTG
CTTCTGGATGAAATAACACGGGCACAGGATCTTTTTCTGGACGGCGTACCTCTGAGGAAA
ACCATCGCCAAGAACTTGGCCTTGAAGGAGAACGTCTTCATGATGGTCGTCTGCATCGAG
CTGAAGATTCCCCTCTTCCTGGTGGGGAAGCCCGGCAGCTCCAAGTCTCTCGCCAAGACC
ATCGTGGCAGACGCCATGCAGGGCCCGGCTGCCTACTCAGATCTCTTCCGCAGCCTGAAG
CAGGTCCACCTGGTGTCCTTCCAGTGCAGCCCGCACTCCACCCCACAGGGCATCATCAGC
ACCTTCCGGCAGTGCGCCCGCTTTCAGCAGGGGAAGGACCTGCAGCAGTACGTCTCTGTG
GTGGTGTTAGATGAGGTGGGGCTGGCGGAAGACTCACCCAAAATGCCCCTGAAGACTCTG
CACCCGCTGCTGGAAGACGGATGCATTGAAGACGATCCCGCCCCCCACAAAAAGGTCGGC
TTCGTGGGCATCTCCAACTGGGCCCTTGACCCTGCCAAGATGAACCGGGGCATTTTTGTG
TCACGTGGCAGCCCCAACGAGACAGAGCTCATAGAGAGCGCCAAGGGCATCTGCTCCTCA
GACATCCTCGTCCAGGACCGAGTCCAAGGGTACTTTGCGTCCTTTGCCAAAGCCTACGAA
ACGGTGTGTAAGCGCCAGGACAAGGAATTCTTCGGGCTTCGTGACTACTACAGCCTCATC
AAAATGGTCTTTGCTGCAGCAAAGGCTTCAAATAGAAAGCCTTCCCCGCAAGACATTGCA
CAGGCTGTCCTTAGGAACTTCAGTGGCAAGGATGACATCCAAGCTTTGGACATCTTTCTG
GCCAATTTGCCCGAGGCCAAGTGCTCAGAGGAAGTCAGCCCCATGCAGCTGATCAAACAG
AACATCTTTGGGCCTTCTCAGAAGGTG---------------CCGGGTGGAGAGCAGGAA
GATGCTGAGTCCCGCTACTTACTCGTGCTGACCAAAAACTACGTGGCACTGCAGATCCTG
CAGCAGACATTCTTCGAGGGGGACCAGCAGCCGGAGATTATTTTTGGTTCTGGTTTCCCC
AAGGACCAAGAGTACACCCAGCTCTGCAGAAACATCAATCGTGTGAAGATCTGCATGGAA
ACAGGCAAGATGGTGTTGCTTCTCAACCTGCAGAACCTCTACGAGAGCCTCTACGACGCA
CTCAACCAGTACTACGTCCACCTCGGCGGCCAGAAGTACGTGGACCTCGGTCTGGGGACC
CACCGCGTCAAATGTCGGGTTCACCCCAACTTCCGCCTGATTGTCATTGAAGAGAAAGAC
GTCGTGTACAAACACTTTCCCATCCCCCTCATTAACCGGCTGGAGAAGCACTATCTGGAT
ATCAACACGGTGCTGGAGAAATGGCAGAAGAGCATCGTGGAGGAGCTCTGTGCGTGGGTG
GAGAAGTTCATCAATGTCAAAGCACATCATTTCCAGAAGAGGCACAAATACAGCCCCTCT
GACGTCTTCATCGGCTACCACTCGGACGCCTGCGCGTCTGTGGTGCTGCAGGTCATAGAG
AGGCAGGGTCCCCGG---GCCTTGACGGAGGAACTTCACCAGAAGGTGTCTGAGGAGGCC
AAATCGATCCTGCTGAACTGCGCTACGCCCGATGCCGTGGTCCGGCTGAGCGCCTACTCG
CTGGGCGGGTTCGCAGCGGAGTGGCTGTCGCAGGAGTACTTTCACAGACAGAGGCACAAC
TCCTTTGCAGATTTCCTTCAGGCACACCTGCACACGGCAGACCTGGAGCGCCACGCCATC
TTCACAGAGATCACCACTTTCTCCAGGCTGCTAACAAGTCACGACTGTGAAATTTTAGAA
TCAGAGGTCACAGGCAGGGCTCCGAAACCCACACTCCTGTGGCTGCAGCAGTTTGACACC
GAGTACTCATTCCTCAAAGAAGTCCGAAACTGTTTAACGAATACAGCCAAATGTAAAATC
CTCATTTTTCAGACAGATTTTGAAGATGGAATCCGTAGCGCCCAGCTCATTGCCTCAGCT
AAGTATTCTGTTATAAATGAAATCAACAAAATACGAGAAAATGAGGACCGTATCTTCGTC
TATTTCATCACAAAACTGTCCCGGGTGGGAAGAGGAACAGCCTATGTGGGCTTCCACGGA
GGGCTGTGGCAGTCTGTCCACATCGATGACCTCCGGAGATCCACCCTCATGGTTTCTGAT
GTGACCAGGCTGCAGCATGTCACCATCAGCCAGCTGTTCGCGCCCGGAGACTTGCCTGAG
CTGGGCTTGGAACACCGGGCGGAAGACGGCCATGAGGAGGCGATGGAGACGGAGGCCAGC
ACATCAGGGGAGGTG------------------GCAGAGGTGGCAGAGGAGGCCATGGAA
ACAGAAAGTTCTGAGAAGGTGGGAAAGGAAACCTCTGAACTCGGAGGCAGTGATGTGTCG
ATCCTGGACACCACCAGGCTGCTGAGAAGCTGTGTGCAGAGCGCCGTGGGCATGCTCAGA
GACCAGAACGAGAGCTGCACGCGCAATATGCGGAGGGTGGTGCTCCTCCTGGGCCTCTTG
AATGAGGATGACGCGTGCCACGCCTCTTTCTTGCGGGTATCCAAGATGCGCCTCAGTGTC
TTTTTAAAGAAGCAAGAAGAGAGCCAGTTTCACCCTCTG---GAGTGGTTGGCAAGGGAA
GCCTGCAACCAGGACGCTCTCCAGGAGGCGGGCACATTCAGGCACACCCTCTGGAAGCGG
GTCCAAGGTGCTGTCACCCCTCTGCTGGCGAGCATGATATCATTCATCGACAGAGACGGC
AACCTAGAGTTACTGACCAGGCCAGATACTCCGCCCTGGGCAAGAGATCTTTGGATGTTT
ATTTTCAGTGACACGATGCTTCTGAACATTCCTCTTGTGATGAATAATGAAAGACATAAA
GGTGAGATGGCCTACATCGTGGTGCAGAACCACATGAACCTTTCCGAGAACGCTTCCAAC
AACGTCCCTTTCAGCTGGAAAATCAAGGACTATCTGGAGGAGCTGTGGGTCCAGGCTCAG
TACATCACAGACGCAGAAGGACTGCCCAAGAAGTTCGTGGACATCTTTCAGCAGACTCCT
CTGGGCAGGTTTCTTGCCCAGCTCCATGGAGAGCCGCAGCAGGAACTTCTTCAGTGTTAC
TTGAAGGATTTCATTCTCTTGACCATGCGTGTGTCAACGGAGGAGGAATTAAAGTTTCTG
CAGATGGCTCTGTGGTCCTGCACTAGGAAACTGAAAGCGGCGTCAGAAGCGCCCGAGGAA
GAGGTTTCCTTACCGTGGGTGCACCTTGCCTACCAGCGTTTCAGAAGCCGTCTGCAGAAC
TTTTCCAGAATCCTGACCATCTACCCTCAGGTTCTCCACAGCCTGATGGAAGCCCGTTGG
AACCATGAGCTGGCTGGATGTGAGATGACCCTGGACGCATTTGCCGCAATGGCCTGCACG
GAGATGCTGACAAGAAACACCCTGAAGCCCAGTCCCCAGGCGTGGCTACAGTTGGTGAAG
AATCTTTCCATGCCGCTGGAGCTCATCTGCTCCGATGAGCACATGCAAGGCAGCGGGAGC
CTGGCCCAGGCTGTCATCAGGGAAGTCAGAGCCCAGTGGAGTCGGATTTTCTCCACCGCA
CTCTTCGTGGAGCACGTGCTCCTAGGAACCGAGAGCCGCGTCCCCGAGTTACAGGGGCTG
GTGACCGAGCACGTCTTCTTACTAGACAAGTGTCTTCGAGAGAACTCTGACGTGAAGACG
CACGGGCCTTTTGAGGCCGTGATGCGCACTCTCTGTGAATGCAAGGAGACAGCCAGCAAG
ACCCTCAGCAGGTTTGGGATTCAGCCGTGCTCCATCTGCCTGGGAGATGCAAAGGACCCC
GTCTGTCTGCCCTGCGACCACGTGCACTGCCTGCGCTGCCTCAGGGCCTGGTTTGCCTCA
GAGCAGATGATATGCCCCTACTGTTTAACTGCCTTGCCAGACGAATTCTCTCCAGCTGTT
TCCCAAGCGCACAGGGAAGCCATTGAAAAGCATGCCCGCTTCCGGCAGATGTGCAACAGT
TTCTTCGTAGACCTGGTGTCCACCATTTGCTTCAAGGACAACGCTCCGCCTGAGAAGGAA
GTGATTGAGAGCCTGCTCTCTCTCCTCTTCGTCCAAAAGGGGCGCTTAAGAGATGCTGCC
CAGAGACACTGTGAACACACAAAATCTCTCTCTCCATTCAATGATGTTGTGGATAAGACT
CCTGTCATCCGCTCAGTGATACTGAAACTGCTTTTGAAGTACAGCTTTCATGATGTAAAA
GATTATATTCAGGAATATTTGACCCTGTTAAAAAAGAAAGCATTCATAACTGAAGATAAA
ACTGAACTGTACATGCTCTTCATCAACTGCCTGGAGGATTCAATACTTGAGAAGACCAGT
GCTTACTCCAGAAATGATGAACTGAACCACCTAGAAGAGGAAGGTCGTTTCCTTAAGGCA
TATTCTCCAGCAAGCCGGGGCCGAGAGCCTGCCAACGAGGCCTCGGTTGAATACCTGCAA
GAGGTGGCCCGGATCCGCCTCTGCCTCGACAGAGCTGCAGATTTCCTCTCGGAGCCTGAG
GGAGGCCCAGAGATGGCCAAGGAGAAGCAGTGCTACCTGCAGCAAGTCAAGCAGTTCTGT
ATCCGGGTGGAGAACGACTGGCACCGGGTGTACCTGGTGCGGAAGCTCAGCAGCCAGCGG
GGGATGGAGTTCGTGCAGGGCCTCTCCAAGCCCGGCCGCCCGCACCAGTGGGTGTTTCCC
AAGGACGTTGTCAAGCAGCAGGGGCTGCGGCAGGACCACCCAGGCCAGATGGATAGGTAC
CTGGTGTACGGCGATGAATACAAGGCTCTCCGTGATGCTGTGGCCAAAGCTGTCCTCGAG
TGCAAGCCACTGGGCATTAAGACTGCTCTGAAGGCCTGCAAGACCCCCCAAAGCCAGCAG
TCAGCCTACTTCCTGTTAACACTGTTTAGAGAGGTGGCTATTTTGTACAGATCCCACAAT
GCAAGCCTCCACCCCACGCCAGAGCAATGTGAAGCTGTGAGCAAATTCATTGGCGAATGC
AAGATCCTTTCACCTCCTGATATCAGCCGTTTTGCAACATCGCTCGTGGACAATTCTGTG
CCATTGTTGAGGGCGGGGCCTAGTGACAGCAACCTTGATGGAACGGTGACAGAAATGGCC
ATTCATGCTGCAGCCGTCCTTCTGTGTGGACAGAATGAACTCTTGGAGCCCCTAAAGAAT
CTGGCCTTCTCCCCAGCCACCATGGCGCATGCTTTTCTTCCAACCATGCCTGAAGACTTG
CTGGCTCAAGCTCGGAGGTGGAAGGGTCTGGAGCGAGTCCACTGGTACACTTGTCCCAAC
GGCCATCCTTGCTCCGTGGGAGAGTGTGGCAGGCCGATGGAACAGAGCATCTGCATTGAC
TGCCATGCGCCGATTGGAGGCATTGACCACAAACCTCGGGACGGCTTTCATCTGGTCAAA
GACAAGGCAGACAGAACGCAGACCGGCCACGTGCTGGGCAACCCGCAGCGGAGAGAC---
GTGGTGACATGTGACCGAGGGCTGCCCCCAGTGGTCTTCCTCCTTATCCGGCTACTCACT
CACTTGGCTCTGCTTCTGGGAGCGTCCCAGAGTTCCCAGGCTCTGATAAACATCATTAAG
CCTCCAGTGAGGGATCCAAAAGGCTTTCTGCAGCAGCACATCCTGAAGGACCTGGAGCAG
TTGGCCAAGATGCTGGGACACAGTGCCGACGAGACCATCGGCGTGGTCCACCTCGTCCTG
CGCAGGCTTCTCCAAGAGCAGCACCAGCTCTCTAGCAGAAGGCTTTTAAATTTTGACACA
GAATTGTCAACTAAAGAAATGAGGAACAACTGGGAAAAGGAAATCGCAGCTGTGATTTCT
CCTGAACTGGAGCATCTAGATAAAACCCTTCCCACCATGAATAATCTCATCAGCCAAGAT
AAGCGTATCAGCTCTAACCCTGTGGCCAAAATAATATATGGTGACCCAGTGACCTTCCTG
CCCCACCTGCCCCGGAAAAGTGTGGTCCATTGCTCTAAGATTTGGAGCTGCAGGAAAAGA
ATTACAGTTGAGTACCTCCAGCACATTGTGGAACAGAAAAATGGCAAAGAAAGAGTGCCC
ATCCTCTGGCATTTCCTGCAGAAGGAAGCAGAGCTGAGGCTGGTAAAGTTCCTGCCTGAG
ATTTTGGCCTTGCAAAGGGATCTAGTGAAGCAGTTCCAGAACGTCCAGCAAGTTGAATAC
AGCTCCATCAGAGGCTTCCTCAGCAAGCACAGCTCAGATGGGTTGAGGCAGCTGCTTCAC
AACAGGATCACAGTCTTTCTGTCCACATGGAACAAACTGAGGAGATCGCTTGAGACGAAC
GGTGAGATCAACCTACCCAAAGACTACTGCAGCACTGACTTGGATCTGGACACTGAGTTT
GAGATCCTCTTGCCACGCCGACGGGGCCTGGGCCTCTGTGCTACCGCTCTCGTCAGCTAC
TTGATTCGCCTACACAATGAAATTGTCTACGCCGTGGAAAAACTCTCCAAGGAAAACAAC
AGCTATTCCGTGGATGCCGCCGAGGTCACTGAACTGCATGTCATCAGTTATGAAGTGGAG
CGGGACCTGACTCCACTGATTCTCTCCAACTGCCAGTACCAGGTGGAGGAGGGCAGAGAG
ACCGTGCAGGAGTTCGATCTGGAGAAGATTCAGCGGCAGATCGTCAGCCGCTTCCTCCAG
GGCAAGCCCCGGCTGAGCCTCAAGGGAATACCCACTCTGGTGTACAGACACGACTGGAAC
TATGAACATCTCTTTATGGACATCAAGAACAAAATGGCACAGGACTCCCTCCCCAGCTCG
GTCATTAGTGCCATCAGTGGACAGCTGCAGTCCTACAGCGATGCCTGTGAAGTGCTGTCT
GTCGTAGAAGTCACTCTGGGGTTTCTGAGCACAGCTGGTGGGGATCCAAACATGCAGCTG
AATGTGTATACTCAAGACATCCTGCAAATGGGTGATCAGACGATTCACGTGTTAAAGGCC
TTAAACAGATGCCAGTTAAAACACACCATTGCCCTCTGGCAGTTCCTGTCTGCTCATAAG
TCTGAACAGCTGCTGCGGCTGCACAAAGAGCCATTTGGGGAAATCAGTTCAAGGTACAAA
GCGGATCTGAGCCCGGAAAATGCTAAGCTCCTCAGCACATTCCTAAATCAGACTGGCCTA
GACGCCTTCCTGCTAGAGCTGCACGAAATGATAATCTTGAAACTAAAGAACCCCCAAACC
CAAACCGAGGAGCGCTTCCGCCCTCAGTGGAGCCTGAGAGACACTCTCGTAAGTTACATG
CAAACTAAAGAAAGTGAAATTCTTCCTGAAATGGCATCTCAGTTCCCAGAAGAGATACTG
CTCGCCAGCTGTGTCTCAGTGTGGAAAACAGCTGCTGTGCTGAAATGGAATCGAGAAATG
AGA
>pygmy_chimpanzee_RNF213_ORF_XM_003831141_ORF
ATGGAGTGTCCTTCGTGCCAGCATGTCTCCAAGGAGGAAACCCCCAGGTTCTGCAGCCAG
TGCGGAGAGAGGCTGCCTCCTGCAGCCCCCATAGCAGATTCTGAGAACAATAACTCCACA
ATGGCCTCGGCCTCGGAGGGTGAAATGGAGTCTGGGCAGGAGCTGAAGGAGGAAGGGGGC
CCGTGCTTGTTCCCGGGCTCAGACAGTTGGCAAGAAAACCCCGAGGAGCCCTGTTCCAAA
GCCTCCTGGACCGTCCAAGAAAGCAAAAAGAAGAAAAGGAAGAAGAAAAAGAAGGGGAAC
AAGTCCGCTTCCTCAGAGCTGGCTTCCTTGCCCCTGTCTCCTGCCAGCCCCTGTCACCTG
ACTTTGCTTTCAAACCCGTGGCCTCAG------GACACAGCCCTGCCCCACAGCCAAGCC
CAGCAGAGTGGCCCCACTGGCCAGCCGAGCCAGCCCCCGGGCACAGCCACCACGCCACTG
GAGGGTGACGGCCTCTCCGCGCCCACCGAGGTTGGCGACAGCCCCCTGCAGGCCCAGGCT
TTGGGAGAGGCAGGAGTGGCCACAGGAAGTGAGGCTCAGAGCAGCCCCCAATCCCAGGAC
CACACGGAAGGGGAGGACCAGGACGCTTCCATCCCCTCTGGGGGCAGAGGCCTGTCCCAG
GAGGGGACCGGTCCCCCTACCTCTGCTGGTGAAGGCCGTTCTAGGACTGAAGATGCTGCC
CAGGAGCTCCTGTTGCCTGAGTCAAAAGGAGGCAGCTCTGAGCCCAGGACAGAACTGCAG
ACCACCGAGCAACAGGCAGGGGCCTCAGCCTCTACGGCAGTTGATGCTGCAGCTGAGCCA
GCCAATGCAGTTAAAGGGGCCGGGAAGGAAATGAAAGAGAAGACCCAGAGAATGAAACAG
CCGCCAGCAACCACTCCTGCTTCCAAAACACACTGCCAGGAAGCTGAGACCAAGACCAAG
------GACGAGATGGCTGCTGCTGAAGAAAAAGTCGGTAAAAATGAACGAGGGGAGCCT
GAAGACCTCAAGAAGCCAGAGGGGAAGAACAGAAGT---GCAGCTGCTGTGAAAAACGAG
AAGGAGCAAAAAAACCAGGAAGCAGATGTCCAGGAAGTGAAGGCAAGCATGCTGAGCCCG
GGCGGAGGAGTCACCGTGTTCTTCCACGCCATCATCTCTCTTCATTTCCCATTCATTCCT
GACCTCCATAAAGTCGTCATCAGAGGAGGAGAAGAATTTGGGGGGTCAAAATGGGACAGC
AATGTCTGTGAGCTGCACTACACCAGAGACTTGGGTCATGACCGCGTTCTTGTTGAAGGC
ATTGTCTGCATTTCCAAGAAGCACCTAGATAAATACATTCCTTACAAGTACGTCATTTAT
AAT---GGGGAATCTTTTGAGTATGAGTTCATTTACAAGCACCAGCAGAAGAAGGGCGAG
TACGTCAACCGCTGTCTGTTCATAAAATCTTCACTT---CTGGGCTCAGGAGACTGGCAT
CAGTACTATGACATAGTTTATATGAAGCCTCATGGGAGACTCCAGAAAGTCATGAGCCAC
ATCATAGACGGGCCGAGGAAGGACCTGGTGAAGGGGAAGCAGATTGCCGCTGTGCTCATG
CTGGACAGCACCTTCAGCATCCTGCAGACCTGGGACACCATGAACCTGAACAGCTTCTTC
ACCCAGTTCGAGCAGTTTTGCTTTGTCCTGCAACAGCCTATGATTTATGAAGGACAGGCA
CAGCTGTGGACCGATTTGCAGTACAGGGAGAAAGAGGTGAAGAGATACCTGTGGCAACAT
CTGAAAAAGCACGTGGTATCATTGCTGTACGGAAAAAGCACGGACTCTTTGCCTATGGAC
TGCCCAGTGAGGAGTAAACTGAAAATAGGCCTGATTGTCCTTTTTGTAGTGGAAAAAATT
GAGCTTTTATTA---GAAGGCAGCCTGGACTGGTTGTGTCACCTCCTAATCTCAGATGCC
AGCTCACCAGATGAGTTTCACCATGACCTAAGCCACATCCTTGGGATACCTCAGAGCTGG
CGGCTGTACCTGGTGAACCTGTGCCAAAGATGCATGGACACAAGGACGTACGCCTGGCTG
GGCGCCCTGCCTGTCCTGCACTGCTGTATGGAGCTGGCCCCGCGGCACAAGGATGCCTGG
AGACAGCCTGAGGACACCTGGGCCGCTCTGGAGGGACTCTCCTTCTCACCGTTCCGGGAA
CAAATGCTAGATACG---------------AGCTCCCTACTTCAGTTTATGAGAGAGAAG
CAGCATTTGCTGAGCATAGACGAGCCTCTCTTCCGGTCCTGGTTTAGTCTGCTACCTCTG
AGTCACCTGGTTAAGTATATGGAAAACTTCATTGAGCACCTGGGTCGTTTTCCTGCTCAT
ATCCTGGACTGTTTTTCAGGGATTTACTACCGGCTTCCGGGACTTGAGCAAGTC------
TTGAATATGCAGGATGTTCAGGATGTTCAGAACGTTCAGAACATTTTAGAAATGCTGTTG
CGACTCCTGGACACTTACCGGGACAAGATTCCCGAGGAGGCCTTGTCACCATCCTACCTG
ACTGTGTGTCTGAAACTGCATGAAGCCATCTGCAGCAGCACAAAGCTACTTAAGTTTTAC
GAGCTGCCAGCCTTATCTGCCGAGATTGTCTGCAGAATGATTAGACTTCTATCTCTGGTG
GATTCTGCAGGACAGGGAGATGAAACTGGAAAGAATTCAGTCCAAACAGTCGTCCAAGGG
ACCCTTGCTGCTACGAAAAGGTGGCTCCGAGAAGTTTTTACAAAGAACATGCTCACATAT
TCAGGTGCCTCATTCACATACGTCAAGGAAATTGAGGTCTGGAGGCGGCTGGTGGAAATC
CAATTCCCCGCGGAGCATGGCTGGAAGGAGTCGTTGCTGGGAGACATGGAATGGAGGCTC
ACAAAGGAGGAACCCCTCTCCCAGATCACTGCCTACTGCAATAGTTGCTGGGACACCAAA
GGCTTAGAGGACAGTGTGGCCAAGACCTTCGAGAAATGCATCATTGAAGCCGTGAGCTCA
GCCTGCCAGTCTCAGACCAGTATCCTTCAGGGGTTCTCTTACTCTGATTTGCGGAAATTT
GGCATCGTCTTGTCTGCTGTGATCACTAAGTCCTGGCCTAGG------------ACCGCG
GACAACTTCGATGACATTTTAAAGCATCTGCTCACGTTGGCAGATGTCAAGCACGTCTTC
AGATTGTGTGGAACCGACGAGAAAATACTAGCAAATGTCACAGAGGATGCCAAGAGGCTG
ATAGCTGTTGCCGACTCTGTGTTGACGAAAGTTGTTGGTGACCTCCTAAATGGCACGATT
TTAGTTGGACAACTGGAGCTGATTATAAAGCACAAGAATCAGTTTCTTGACATCTGGCAA
CTGAGGGAAAAAAGTCTTTCACCCCAGGATGAAAAATGTGCTGTGGAGGAAGCACTGTAT
TGGAGAAGGGAGGAACTGTTATTTCTAAAGAAAGAGAAAAGATGTGTTGATAGTCTCCTG
AAGATGTGTGCGAACGTGAAACATCTGATACAAGTGGACTTTGGAGTGCTTGCAGTAAGA
CACTCACAAGACCTCAGCAGTAAAAGATTAAATGACGCCGTGACAGTGAGACTGTCCACC
TCCTCGAACTCGCAGAGGACAACGCATTACCACCTGAGCTCCCAGGTCCAAGAAATGGCT
GGGAAGATAGACTTGCTCAGAGACAGCCACATCTTCCAGATCTTCTGGCGGGAAGCCGCA
GAGCCGCTGAGTGAGCCTAAGGAGGACCAGGAAGCCGCAGAGTTGCTGAGTGAGCCCGAA
GAAGAATCAGAAAGGCACATCCTTGAGCTTGAAGAGGTGTATGACTATTTGTATCAGCCT
TCTTACAGAAAGTTCATTAAGTTGCACCAGGATCTAAAGTCAGGAGAGGTCACCCTTGCA
GAGATTGATGTCATCTTCAAGGACTTTGTGAATAAATACACGGACCTGGATTCAGAACTT
AAGATCATGTGCACTGTGGACCACCAGGGCCAAAGAGATTGGATCAAGGACCGAGTCGAA
CAGATCGAGGAATACCATCACCTGCACCAGGCTGTCCACGCAGCCAAGGTCATCTTGCAG
GTCAAAGAGAGCCTGGGACTGACCGGTGACTTCAGTGTTCTCAACACTTTACTAAATTTT
ACTGATAACTTCGACGACTTTCGCCATGAAACACTGGACCAGATCAACCAGGAGCTCATC
CAGGCCAAAAAGCTGCTCCAGGACATCAGCGAGGCCCGGTGCAAGGGGCTGCAGGCTCTG
TCCCTGAGAAAGGAGTTCATCTGCTGGGTCCGGGAGGCTCTTGGAGGCATCAATGAGCTG
AAGGTGTTTGTGGACCTGGCCTCCATCTCAGCGGGGGAGAATGACATTGACGTAGGCCGG
GTGGCCTGCTTCCATGACGCTGTGCAGGGCTACGCATCCCTGCTATTTAAGCTGGACCCC
AGCGTGGACTTCAGTGCATTCATGAAGCATCTGAAAAAGCTGTGGAAGGCTCTGGATAAG
GACCAGTACCTGCCCAGGAAACTGTGTGACTCCGCCAGGAACTTGGAATGGCTGAAGACT
GTGAATGAGAGTCATGGGTCTGTGGAACGCTCATCCCTGACCCTGGCCACGGCCATCAAC
CAAAGAGGCATCTATGTGATCCAGGCACCCAAAGGTGGCCAAAAGATTTCCCCAGACACG
GTTCTGCACTTGATCCTTCCTGAGAGCCCTGGCAGCCACGAGGAGTCGCGAGAGTACTCT
TTAGAGGAGGTGAAGGAGCTTTTGAACAAGTTGATGCTGATGTCTGGCAAGAAGGATCGT
AACAACACGGAAGTGGAGAGGTTTTCAGAGGTCTTCTGCAGTGTGCAGAGGCTCAGCCAG
GCCTTCATCGACCTGCACTCTGCTGGGAATATGCTGTTCAGGACGTGGATCGCCATGGCC
TACTGCTCCCCCAAGCAGGGTGTGTCCCTCCAAATGGACTTTGGCTTGGACCTGGTGACG
GAGCTTAAAGAAGGTGGAGATGTCACTGAGCTGCTGGCAGCCCTCTGCAGGCAGATGGAG
CACTTCCTTGACAGCTGGAAGAGATTCGTGACCGAGAAGCGAATGGAGCACTTTTACCTG
AACTTCTACACGGCAGAGCAGCTGGTTTACCTGAGCACTGAGCTCAGGAAGCAGCCCCCG
AGTGATGCCGCCCTAACGATGCTATCCTTCATCAAAAGCAACTGCACCCTGAGGGATGTC
TTAAGGGCCTCTGTGGGGTGTGGGAGTGAGGTCGCCAGGTACCACATGAGGAGAGTCATG
GAAGAGCTCCCGCTGATGCTCTTATCAGAGTTCAGCCTGGTGGACAAGCTGAGGATCATC
ATGGAGCAGTCCATGAGGTGCCTTCCTGCCTTCCTGCCCGACTGCCTCGACCTAGAGACC
CTTGGCCACTGTCTGGCTTACCTGGCAGGGATGGGTGGGTCTCCCGTGGAGCGTCGTCTC
CCGAGAGGTCTGCAGGTCGGCCAGCCCAACCTCGTCGTCTGTGGCCACTCCGAGGTGTTG
CCAGCCGCCCTGGCTGTCTACATGCAAACCCCAAGCCAGCCCCTGCCCACTTACGATGAG
GTGCTGCTCTGCACCCCGGCAACCACCTTTGAGGAGGTGGCACTGTTGCTGCGCCGCTGC
CTGACCCTGGGCTCCCTGGGGCACAAGGTCTACAGCCTGCTGTTCGCAGATCAGCTGAGC
TACGAGGTGGCACGCCAGGCGGAGGAGCTTTTCCACAATCTGTGCACGCAGCAGCACCGA
GAAGACTACCAGCTCGTCATGGTCTGTGATGGGGACTGGGAGCACTGCTACCTCCCCTCT
GCCTTCAGCCAGCACAAGGTCTTCGTCACCCCCCAGGCACCCCTCGAGGCCATCCAAGCC
TACCTGGCAGGTCACTACCGGGTCCCAGAGCAGACCCTGTCGGCGGCGGCCGTGTTCAAT
GACCGGCTGTGTGTTGGGATCGTGGCCTCGGAGCGAGCAGGTGTTGGAAAGTCTCTGTAC
GTGAAGAGGTTGCATGACAAAATGAAGATGCAGTTAAACGTGAAAAATGTGCCTCTGAAA
ACAATTCGACTGATCGACCCTCAGGTGGATGAGAGCCGAGTCCTGGGCGCCCTGCTGCCC
TTCCTGGATGCGCAGTATCAGAAGGTCCCCGTGCTCTTTCACCTGGATGTGACCTCCTCA
GTGCAGACTGGAATTTGGGTGTTTCTTTTCAAGCTCCTCATTTTACAATACTTAATGGAT
ATAAATGGGAAAATGTGGCTTCGGAACCCCTGCCATTTGTATATCGTTGAAATCCTGGAA
AGGAGGACATCAGTGCCGTCGAGGAGCTCTTCAGCGCTGCGTACACGTGTCCCCCGGTTC
AGTTTTCTTGACATCTTCCCAAAAGTCACCTGCAGGCCTCCCAAAGAGGTGATAGACATG
GAGCTGAGTGCCCTGAGGAGTGACACAGAGCCTGGGATGGATCTGCGGGAGTTCTGCAGC
GAAACTTTCCAAAGACCTTACCAGTATTTAAGACGATTCAATCAAAACCAAGACCTAGAC
ACGTTTCAGTATCAAGAAGGCTCTGTCGAAGGCACCCCGGAGGAATGCCTCCAGCATTTC
CTGTTTCACTGCGGGGTAATAAACCCATCCTGGTCAGAGCTTCGGAACTTTGCTCGGTTC
CTGAATTATCAGCTCAGAGATTGTGAGGCCTCTCTCTTCTGCAATCCGAGTTTTATTGGC
GACACACTGAGGGGCTTCAAGAAGTTCGTGGTGACCTTCATGATCTTTATGGCAAGAGAT
TTTGCCACACCATCACTCCACACCTCTGACCAAAGCCCAGGGAAGCACATGGTCACCATG
GATGGGGTTAGGGAAGAAGATCTAGCGCCCTTCTCCCTCCGGAAGAGGTGGGAGTCGGAG
CCTCACCCATACGTTTTCTTCAATGATGACCACACAACCATGACATTCATCGGCTTCCAT
CTGCAGCCCAACATCAACGGCAGTGTCGATGCCATCAATCACTTGACTAGGAAGGTCATC
AAGAGAGACGTCATGACCAGGGACCTGTACCAGGGCCTGCTGCTCCAGAGGGTGCCCTTC
AATGTCGACTTTGATAAACTGCCCAGACACAAGAAACTTGAGAGGCTCTGCCTGACCTTA
GGGATCCCCCAGGCCACCGACCCCGACAAAACGTATGAGCTCACAACCGACAATATGCTT
AAAATCCTTGCCATCGAGATGCGGTTCCGGTGTGGGATCCCGGTTATCATCATGGGAGAA
ACTGGCTGTGGGAAAACCAGGCTTATTAAATTCCTTAGCGACCTGCGGCGTGGTGGTACC
AATGCTGACACCATAAAGCTGGTCAAGGTGCACGGAGGAACAACTGCAGACATGATCTAC
TCCAGAGTCAGGGAGGCTGAAAATGTGGCCTTCGCCAATAAGGACCAACATCAGTTGGAC
ACCATCTTGTTTTTTGATGAAGCCAACACAACGGAAGCTATAAGCTGTATCAAAGAAGTC
CTGTGTGATCATATGGTGGACGGCCAGCCTCTGGCTGAGGACTCTGGCCTACATATTATA
GCTGCCTGCAATCCATACCGGAAGCACTCTGAGGAGATGATCTGCCGTTTGGAGTCAGCT
GGTTTGGGCTACAGGGTTAGTATGGAGGAGACGGCCGACAGGCTGGGCTCCATTCCTCTG
AGGCAGCTGGTATACCGGGTCCATGCTCTGCCCCCGAGCCTGATTCCTCTGGTGTGGGAC
TTTGGACAACTGAGTGACGTTGCTGAAAAGCTCTACATCCAGCAGATTGTCCAGAGACTG
GTTGATTCCATCAGCCTAGATGAAAACGGGACTCACGTGATCACAGAAGTCCTCTGCGCC
TCTCAGGGTTTCATGAGGAAAACAGAAGATGAGTGCAGCTTTGTCAGCCTCAGGGACGTG
GAGCGCTGTGTGAAAGTTTTCAGGTGGTTCCACGAGCACAGCGCGATGCTCTTAGCGCAG
CTGAATGCCTTTCTCTCCAAGTCCAGCGTCAGCAAAAATCACACCGAG---AGAGATCCC
GTCCTCTGGTCGTTGATGCTGGCCATCGGGGTGTGTTACCACGCCTCTTTAGAAAAGAAA
GACTCATATCGGAAAGCCATCGCCAGGTTCTTTCCGAAACCGTATAACGACAGCAGGCTG
CTTCTGGATGAAATAACACAGGCACAGGATCTTTTTCTGGACGGCGTACCTCTGAGGAAA
ACCATCGCCAAGAACTTGGCCTTGAAGGAGAACTTCTTCATGATGGTCATCTGCATCGAG
CTGAAGATTCCCCTCTTCCTGGTGGGGAAGCCCGGCAGCTCCAAGTCTCTCGCCAAGACC
ATCGTGGCAGACGCCATGCAGGGCCCGGCCGCCTACTCAGATCTCTTCCGCAGCCTGAAG
CAGGTCCACCTGGTGTCCTTCCAGTGCAGCCCGCACTCCACCCCACAGGGCATCATCAGC
ACCTTCCGGCAGTGCGCCCGCTTTCAGCAGGGGAAGGACCTGCAGCAGTACGTCTCTGTG
GTGGTGTTAGATGAGGTGGGGCTGGCGGAAGACTCACCCAAAATGCCCCTGAAGACTCTG
CACCCGCTGCTGGAAGACGGATGCATTGAAGACGATCCCGCCCCCCACAAAAAGGTCGGC
TTCGTGGGCATCTCCAACTGGGCCCTTGACCCTGCCAAGATGAACCGGGGCATTTTTGTG
TCACGTAGCAGCCCCAACGAGACAGAGCTCATAGAGAGCGCCAAGGGCATCTGCTCCTCA
GACATCCTCGTCCAGGACCGAGTCCAAGGGTACTTTGCGTCCTTTGCCAAAGCCTACGAA
ACGGTGTGTAAGCGCCAGGACAAGGAATTCTTCGGGCTTCGTGACTACTACAGCCTCATC
AAAATGGTCTTTGCTGCAGCAAAGGCTTCAAATAGAAAGCCTTCCCCGCAAGACATTGCA
CAGGCTGTCCTTAGGAACTTCAGTGGCAAGGATGACATCCAAGCTTTGGACATCTTTCTG
GCCAATTTGCCCGAGGCCAAGTGCTCAGAGGAAGTCAGCCCCATGCAGCTGATCAAACAG
AACATCTTTGGGCCTTCTCAGAAAGTG---------------CCGGGTGGAGAGCAGGAA
GATGCTGAGTCCCGCTACTTACTCGTGCTGACCAAAAACTACGTGGCACTGCAGATCCTG
CAGCAGACATTCTTCGAGGGGGACCAGCAGCCGGAGATTATTTTTGGTTCTGGTTTCCCC
AAGGACCAAGAGTACACCCAGCTCTGCAGAAACATCAATCGTGTGAAGATCTGCATGGAA
ACAGGCAAGATGGTGTTGCTTCTCAACCTGCAGAACCTCTACGAGAGCCTCTACGACGCA
CTCAACCAGTACTACGTCCACCTCGGCGGCCAGAAGTACGTGGACCTCGGTCTGGGGACC
CACCGCGTCAAATGTCGGGTTCACCCCAACTTCCGCCTGATTGTCATTGAAGAGAAAGAC
GTCGTGTACAAACACTTTCCCATCCCCCTCATTAACCGGCTGGAGAAGCACTATCTGGAT
ATCAACACGGTGCTGGAGAAATGGCAGAAGAGCATCGTGGAGGAGCTCCGTGCGTGGGTG
GAGAAGTTCATCAATGTCAAAGCAGATCATTTCCAGAAGAGGCACAAATACAGCCCCTCT
GACGTCTTCATCGGCTACCACTCGGACGCCTGCGCGTCTGTGGTGCTGCAGGTCATAGAG
AGGCAGGGTCCCTGG---GCCTTGACGGAGGAACTTCACCAGAAGGTGTCTGGGGAGGCC
AAATTGATCCTGCTAAACTGCGCTACGCCCGACGCCGTGGTCCGGCTGAGCGCCTACTCG
CTGGGCGGGTTCGAGGCGGAGTCGCTGTCGCAGGAGTACTTTTACAGACAGAGGCACAAC
TCCTTTGCAGATTTCCTTCAGGCACACCTGCACACGGCAGACCTGGAGCGCCACGCCATC
TTCACAGAGATCACCACTTTCTCCAGGCTGCTAACAAGTCACGACTGTGAAATTTTAGAA
TCAGAGGTCACAGGCAGGGCTCCGAAACCCACACTCCTGTGGCTGCAGCAGTTTGACACC
GAGTACTCATTCCTCAAAGAAGTCCGAAACTGTTTAACGAATACAGCCAAATGTAAAATC
CTCATTTTTCAGACAGATTTTGAAGATGGAATCCGTAGTGCCCAGCTCATTGCCTCAGCT
AAGTATTCTGTTATAAATGAAATCAACAAAATACGAGAAAATGAGGACCGTATCTTCGTC
TATTTCATCACAAAACTGTCCCGGGTGGGAAGAGGAACAGCCTATGTGGGCTTCCACGGA
GGGCTGTGGCAGTCTGTCCACATCGATGACCTCCGGAGATCCACCCTCATGGTTTCTGAT
GTGACCAGGCTGCAGCATGTCACCATCAGCCAGCTGTTCGCGCCCGGAGACTTGCCTGAG
CTGGGCTTGGAACACTGGGCGGAAGACGGCCATGAGGAGGCGATGGAAACGGAGGCCAGC
ACATCAGGGGAGGTG------------------GCAGAGGTGGCAGAGGAGGCCATGGAA
ACAGAAAGTTCTGAGAAGGTGGGAAAGGAAACCTCTGAACTCGGAGGCAGTGATGTGTCG
ATCCTGGACACCACCAGGCTGCTGAGAAGCTGTGTGCAGAGCGCCGTGGGCATGCTCAGA
GACCAGAACGAGAGCTGCACGCGCAATATGCGGAGGGTGGTGCTCCTCCTGGGCCTCTTG
AATGAGGATGACACGTGCCACGCCTCTTTCTTGCGGGTATCCAAGAGGCGCCTCAATGTC
CTTTTAAAGAAGCAAGAAGAGAGCCAGTTTCACCCTCTG---GAGTGGTTGGCAAGGGAA
GCCTGCAACCAGGACGCTCTCCAGGAGGCGGGCACATTCAGGCACACCCTCTGGAAGCGG
GTCCAAGGTGCTGTCACCCCTCTGCTGGCGAGCATGATATCATTCATCGACACAGACGGC
AACCTAGAGTTACTGACCAGGCCAGATACTCCGCCCTGGGCAAGAGATCTTTGGATGTTT
ATTTTCAGTGACACGATGCTTCTGAACATTCCTCTTGTGATGAATAATGAAAGACATAAA
GGTGAGATGGCCTACATCGTGGTGCAGAACTACATGAACCTTTCCGAGAACGCTTCCAAC
AATGTCCCTTTCAGCTGGAGAATCAAGGACTATCTGGAGGAGCTGTGGGCCCAGGCTCAG
TACATCACGGACGCAGAAGGACTGCCCAAGAAGTTCGTGGACATCTTTCAGCAGACTCCT
CTGGGCAGGTTTCTTGCCCAGCTCCATGGAGAGCCGCAGCAGGAACTTCTTCAGTGTTAC
TTGAAGGATTTCATTCTCTTGACCATGCGTGTGTCAACGGAGGAGGAATTAAAGTTTCTG
CAGATGGCTCTGTGGTCCTGCACTAGGAAACTGAAAGCAGCGTCAGAAGCGCCCGAGGAA
GAGGTTTCCTTACCGTGGGTGCACCTTGCCTACCAGCGTTTCAGAAGCCATCTGCAGAAC
TTTTCCAGAATCCTGACCATCTACCCTCAGGTTCTCCACAGCCTGATGGAAGCCCGTTGG
AACCATGAGCTGGCTGGATGTGAGATGACCCTGGACGCGTTTGCCGCAATGGCCTGCACG
GAGATGCTGACAAGAAACACCCTGAAGCCCAGTCCCCAGGCGTGGCTACAGTTGGTGAAG
AATCTTTCCATGCCGCTGGAGCTCATCTGCTCCGATGAGCACGTGCAAGGCAGCGGGAGC
CTGGCCCAGGCTGTCATCAGGGAAGTCAGAGCCCAGTGGAGTCGGATTTTCTCCACCGCA
CTCTTTGTGGAGCATGTGCTCCTAGGAACCGAGAGCCATGTCCCCGAGTTACAGGGGCTG
GTGACCGAGCACGTCTTCTTACTAGACAAGTGTCTTCGAGAGAACTCTGACGTGAAGACG
CACGGGCCTTTTGAGGCCGTGATGCGCACTCTCTGTGAATGCAAGGAGATAGCCAGCAAG
ACCCTCAGCAGGTTTGGGGTTCGGCCGTGCCCCATCTGCCTGGGAGATGCAAAGGACCCC
GTCTGTCTGCCCTGCGACCACGTGCACTGCCTGCACTGCCTCAGGGCCTGGTTTGCCTCA
GAGCAGATGATATGCCCCTACTGTTTAACTGCCTTGCCAGACGAATTCTCTCCAGCTGTT
TCCCAAGCGCACAGGGAAGCCATTGAAAAGCATGCCCGCTTCCGGCAGATGTGCAACAGT
TTCTTCGTAGACCTGGTGTCCACCATTTGCTTCAAGGACAACGCTCCGCCTGAGAAGGAA
GTGATTGAGAGCCTGCTCTCTCTCCTCTTCGTCCAAAAGGAGCGCTTAAGAGATGCTCCC
CAGAGACACCGTGAACACACAAAATCTCTCTCTCCATTCAATGATGTTGTGGATAAGACT
CCTGTCATCCGCTCAGTGATACTGAAACTGCTTTTGAAGTACAGCTTTCATGATGTAAAA
GATTATATTCAGGAATATTTGACCCTGTTAAGAAAGAAAGCATTCATAATTGAAGATAAA
ACTGAACTGTACATGCTCTTCATCAACTGCCTGGAGGATTCAATACTTGAGAAGACCAGT
GCTTACTCCAGAAATGATGAATTGAACCACCTAGAAGAGGAAGGTCGTTTCCTTAAGGCG
TATTCTCCAGCAAGCCGTGGCCGAGAGCCTGCCAACGAGGCCTCGGTTGAATACCTGCAA
GAGGTGGCCCGGATCCGCCTCTGCCTCGACAGAGCTGCAGATTTCCTCTCGGAGCCTGAG
GGAGGCCCAGAGATGGCCAAGGAGAAGCAGTGCTACCTGCAGCAAGTCAAGCAGTTCTGT
ATCCGGGTGGAGAACGACTGGCACCGGGTGTACCTGGTGCGGAAGCTCAGCAGCCAGCGG
GGGATGGAGTTCGTGCAGGGCCTCTCCAAGCCCGGCCGCCCGCACCAGTGGGTGTTTCCC
AAGGACGTTGTCAAGCAGCAGGGGCTGCAGCAGGACCACCCAGGCCAGATGGATAGGTAC
CTGGTGTACGGCGATGAATACAAGGCTCTCCGTGATGCTGTGGCCAAAGCTGTCCTCGAG
TGCAAGCCACTGGGCATTAAGACTGCTCTGAAGGCCTGCAAGACCCCCCAAAGCCAGCAG
TCAGCCTACTTCCTGTTAACACTGTTTAGAGAAGTGGCTATTTTGTACAGATCCCACAAT
GCAAGCCTCCACCCCACGCCAGAGCAACGTGAAGCTGTGAGCAAATTCATTGGCGAATGC
AAGATCCTTTCACCTCCTGATATCAGCCGTTTTGCAACATCGCTCGTGGACAATTCTCTG
CCATTGTTGAGGGCGGGGCCCAGTGACAGCAACCTTGACGGAACGGTGACAGAAATGGCC
ATTCATGCTGCAGCCGTCCTTCTGTGTGGACAGAATGAACTCTTGGGGCCCCTAAAGAAT
CTGGCCTTCTCCCCAGCCACCATGGCGCATGCTTTTCTTCCAACCATGCCTGAAGACTTG
CTGGCTCAAGCTCGGAGGTGGAAGGGTCTGGAGAGAGTCCACTGGTACACTTGTCCCAAC
GGCCATCCTTGCTCCGTGGGAGAGTGTGGCAGGCCGATGGAACAGAGCATCTGCATTGAC
TGCCATGCGCCGATTGGAGGCATTGACCACAAACCTCGGGACGGCTTTCATCTGGTCAAA
GACAAGGCAGACAGAACGCAGACCGGCCATGTGCTGGGCAACCCGCAGCGGAGAGAC---
GTGGTGACATGTGACCGAGGGCTGCCCCCAGTGGTCTTCCTCCTTATCCGGCTACTCACT
CACTTGGCTCTGCTTCTGGGAGCTTCCCAGAGTCCCCAGGCTCTGATAAACATCATTAAG
CCTCCTGCGAGGGATCCAAAAGGCTTTCTGCAGCAGCACATCCTGAAGGACCTGGAGCAG
TTGGCCAAGATGCTGGGACACAGTGCCGACGAGACCATCGGCGTGGTCCACCTCGTCCTG
CGCAGGCTTCTCCAAGAGCAGCACCAGCTCTCTAGCAGAAGGCTTTTAAATTTTGACACA
GAATTGTCAACTAAAGAAATGAGGAACAACTGGGAAAAGGAAATCGCAGCTGTGATTTCT
CCTGAACTGGAGCATCTAGATAAAACCCTTCCCATCATGAATAATCTCATCAGCCAAGAT
AAGCGTATCAGCTCTAACCCTGTGGCCAAAATAATATATGGTGACCCAGTGACCTTCCTG
CCCCACCTGCCCCGGAAAAGTGTGGTCCATTGCTCTAAGATTTGGAGCTGCAGGAAAAGA
ATTACAGTTGAGTACCTCCAGCACATTGTGGAACAGAAAAATGGCAAAGAAAGAGTGCCC
ATCCTCTGGCATTTCCTGCAGAAGGAAGCAGAGCTGAGGCTGGTAAAGTTCCTGCCTGAG
ATTTTGGCCTTGCAAAGGGATCTAGTGAAGCAGTTCCAGAACGTCCAGCAAGTTGAATAC
AGCTCCATCAGAGGCTTCCTCAGCAAGCACAGCTCAGATGGGTTGAGGCAGCTGCTTCAC
AACAGGATCACAGTCTTTCTGTCGACATGGAACAAACTGAGGAGATCACTTGAGACGAAC
GGTGAGATCAAGCTACCCAAAAACTACTGCAGCACTGACTTGGATCTGGACACTGAGTTT
GAGATCCTCTTGCCACGCCGACAGGGCCTGGGCCTCTGTGCTACCGCTCTCGTCAGCTAC
TTGATTCGCCTACACAATGAAATTGTCTACGCCGTGGAAAAACTCTCCGAGGAAAACAAC
AGCTATTCCGTGGATGCCGCCGAGGTCACTGACCTGCATGTCATCAGTTATGAAGTGGAG
CGGGACCTGACTCCACTGATTCTCTCCAACTGCCAGTACCAGGTGGAGGAAGGCAGAGAG
ACCGTGCAGGAGTTCGATCTGGAGAAGATTCAGCGGCAGATCGTCAGCCGCTTCCTCCAG
GGCAAGCCCCAGCTGAGCCTCAAGGGAATACCCACTCTGGTGTACAGACACGACTGGAAC
TATGAACATCTCTTTATGGACATCAAGAACAAAATGGCACAGGACTCCCTCCCCAGCTCG
GTCATTAGTGCCATCAGTGGACAGCTGCAGTCCTACAGCGATGCCTGTGAAGTGCTGTCT
GTCGTAGAAGTCACTCTGGGGTTTCTGAGCACAGCTGGTGGGGATCCAAACATGCAGCTG
AATGTGTATACTCAAGACATCCTGCAAATGGGTGATCAGACGATTCACGTGTTAAAGGCC
TTAAACAGATGCCAGTTAAAACACACCATTGCCCTCTGGCAGTTCCTGTCTGCTCATAAG
TCTGAACAGCTGCTGCGGCTGCACAAAGAGCCATTTGGGGAAATCAGTTCAAGGTACAAA
GCGGATCTGAGCCCGGAAAATGCTAAGCTCCTCAGCACATTCCTAAATCAGATTGGCCTA
GACGCCTTCCTGCTAGAGCTGCACGAAATGATAATCTTGAAACTAAAGAACCCCCAAACC
CAAACCGAGGAGCGCTTCCGCCCTCAGTGGAGCCTGAGAGACACTCTCGTAAGTTACATG
CAAACTAAAGAAAGTGAAATTCTTCCTGAAATGGCATCTCAGTTCCCAGAAGAGATACTG
CTCGCCAGCTGTGTCTCAGTGTGGAAAACAGCTGCTGTGCTGAAATGGAATCGAGAAATG
AGA
>chimpanzee_RNF213_ORF_XM_016933091_ORF
ATGGAGTGTCCTTCGTGCCAGCATGTCTCCAAGGAGGAAACCCCCAGGTTCTGCAGCCAG
TGCGGAGAGAGGCTGCCTCCTGCAGCCCCCATAGCAGATTCTGAGAACAATAACTCCACA
ATGGCCTCGGCCTCGGAGGGTGAAATGGAGTCTGGGCAGGAGCTGAAGGAGGAAGGGGGC
CCGTGCTTGTTCCCGGGCTCAGACAGTTGGCAAGAAAACCCCGAGGAGCCCTGTTCCAAA
GCCTCCTGGACCGTCCAAGAAAGCAAAAAGAAGAAAAGGAAGAAGAAAAAGAAGGGGAAC
AAGTCCGCTTCCTCAGAGCTGGCTTCCTTGCCCCTGTCTCCTGCCAGCCCCTGTCACCTG
ACTTTGCTTTCAAACCCGTGGCCTCAG------GACACAGCCCTGCCCCACAGCCAAGCC
CAGCAGAGTGGCCCCACTGGCCAGCCGAGCCAGCCCCCGGGCACAGCCACCACGCCACTG
GAGGGTGACGGCCTCTCCGCGCCCACCGAGGTTGGCGACAGCCCCCTGCAGGCCCAGGCT
TTGGGAGAGGCAGGAGTGGCCACAGGAAGTGAGGCTCAGAGCAGCCCCCAATCCCAGGAC
CACACGGAAGGGGAGGACCAGGACGCTTCCATCCCCTCTGGGGGCAGAGGCCTGTCCCAG
GAGGGGACCGGTCCCCCTACCTCTGCTGGTGAAGGCCATTCTAGGACTGAAGATGCTGCC
CAGGAGCTCCTGTTGCCTGAGTCAAAAGGAGGCAGCTCTGAGCCCAGGACAGAACTGCAG
ACCACCGAGCAACAGGCAGGGGCCTCAGCCTCTACGGCAGTTGATGCTGCAGCTGAGCCA
GCCAATGCAGTTAAAGGGGCCGGGAAGGAAATGAAAGAGAAGACCCAGAGAATGAAACAG
CCGCCAGCAACCACTCCTGCTTCCAAAACACACTGCCAGGAAGCTGAGACCAAGACCAAG
------GACGAGATGGCTGCTGCTGAAGAAAAAGTTGGTAAAAATGAGCGAGGGGAGCCT
GAAGACCTCAAGAAGCCAGAGGGGAAGAACAGAAGT---GCAGCTGCTGTGAAAAACGAG
AAGGAGCAAAAAAACCAGGAAGCAGATGTCCAGGAAGTGAAGGCAAGCATGCTGAGCCCG
GGCGGAGGAGTCACCGTGTTCTTCCACGCCATCATCTCTCTTCATTTCCCATTCATTCCT
GACCTCCATAAAGTCGTCATCAGAGGAGGAGAAGAATTTGGGGGGTCAAAATGGGACAGC
AATGTCTGTGAGCTGCACTACACCAGAGACTTGGGTCATGACCGCGTTCTTGTTGAAGGC
ATTGTCTGCATTTCCAAGAAGCACCTAGATAAATACATTCCTTACAAGTACGTCATTTAT
AAT---GGGGAATCTTTTGAGTATGAGTTCATTTACAAGCACCAGCAGAAGAAGGGCGAG
TACGTCAACCGCTGTCTGTTCATAAAATCTTCACTT---CTGGGCTCAGGAGACTGGCAT
CAGTACTATGACATAGTTTATATGAAGCCTCATGGGAGACTCCAGAAAGTCATGAGCCAC
ATCATAGACGGGCCGAGGAAGGACCTGGTGAAGGGGAAGCAGATTGCCGCTGTGCTCATG
CTGGACAGCACCTTCAGCATCCTGCAGACCTGGGACACCATGAACCTGAACAGCTTCTTC
ACCCAGTTCGAGCAGTTTTGCTTTGTCCTGCAACAGCCTATGATTTATGAAGGACAGGCA
CAGCTGTGGACCGATTTGCAGTACAGGGAGAAAGAGGTGAAGAGATACCTGTGGCAACAT
CTGAAAAAGCACGTGGTATCATTGCTGTACGGAAAAAGCACGGACTCTTTGCCTATGGAC
TGCCCAGTGAGGAGTAAACTGAAAATAGGCCTGATTGTCCTTTTTGTAGTGGAAAAAATT
GAGCTTTTATTA---GAAGGCAGCCTGGACTGGTTGTGTCACCTCCTAATCTCAGATGCC
AGCTCACCAGATGAGTTTCACCATGACCTAAGCCACATCCTTGGGATACCTCAGAGCTGG
CGGCTGTACCTGGTGAACCTGTGCCAAAGATGCATGGACACAAGGACGTACGCCTGGCTG
GGCACCCTGCCTGTCCTGCACTGCTGTATGGAGCTGGCCCCGCGGCACAAGGATGCCTGG
AGACAGCCTGAGGACACCTGGGCCGCTCTGGAGGGACTCTCCTTCTCACCGTTCCGGGAA
CAAATGCTAGATACG---------------AGCTCCCTACTTCAGTTTATGAGAGAGAAG
CAGCATTTGCTGAGCATAGACGAGCCTCTCTTCCGGTCCTGGTTTAGTCTGCTACCTCTG
AGTCACCTGGTTAAGTATATGGAAAACTTCATTGAGCACCTGGGTCGTTTTCCTGCTCAT
ATCCTGGACTGTTTTTCAGGGATTTACTACCGGCTTCCGGGACTTGAGCAAGTC------
TTGAATATGCAGGATGTTCAGGATGTTCAGAACGTTCAGAACATTTTAGAAATGCTGTTG
CGACTCCTGGACACTTACCGGGACAAGATTCCCGAGGAGGCCTTGTCACCATCCTACCTG
ACTGTGTGTCTGAAACTGCATGAAGCCATCTGCAGCAGCACAAAGCTACTTAAGTTTTAC
GAGCTGCCAGCCTTATCTGCCGAGATTGTCTGCAGAATGATTAGACTTCTATCTCTGGTG
GATTCTGCAGGACAGGGAGATGAAACTGGAAATAATTCAGTCCAAACAGTCGTCCAAGGG
ACCCTTGCTGCTACGAAAAGGTGGCTCCGAGAAGTTTTTACAAAGAACATGCTCACATAT
TCAGGTGCCTCATTCACATACGTCAAGGAAATTGAGGTCTGGAGGCGGCTGGTGGAAATC
CAATTCCCCGCGGAGCATGGCTGGAAGGAGTCGTTGCTGGGAGACATGGAATGGAGGCTC
ACAAAGGAGGAACCCCTCTCCCAGATCACTGCCTACTGCAATAGTTGCTGGGACACCAAA
GGCTTAGAGGACAGTGTGGCCAAGACCTTCGAGAAATGCATCATTGAAGCCGTGAGCTCA
GCCTGCCAGTCTCAGACCAGTATCCTTCAGGGGTTCTCTTACTCTGATTTGCGGAAATTT
GGCATCGTCTTGTCTGCTGTGATCACTAAGTCCTGGCCTAGG------------ACCGCG
GACAACTTCGATGACATTTTAAAGCATCTGCTCACGTTGGCAGATGTCAAGCACGTCTTC
AGATTGTGTGGAACCGACGAGAAAATACTAGCAAATGTCACAGAGGATGCCAAGAGGCTG
ATAGCTGTTGCCGACTCTGTGTTGACGAAAGTTGTTGGTGACCTCCTAAATGGCACGATT
TTAGTTGGACAACTGGAGCTGATTATAAAGCACAAGAATCAGTTTCTTGACATCTGGCAA
CTGAGGGAAAAAAGTCTTTCACCCCAGGATGAAAAATGTGCTGTGGAGGAAGCACTGTAT
TGGAGAAGGGAGGAACTGTTATTTCTAAAGAAAGAGAAAAGATGTGTTGATAGTCTCCTG
AAGATGTGTGCGAACGTGAAACATCTGATACAAGTGGACTTTGGAGTGCTTGCAGTAAGA
CACTCACAAGACCTCAGCAGTAAAAGATTAAATGACGCCGTGACAGTGAGACTGTCCACC
TCCTCGAACTCGCAGAGGACAACGCATTACCACCTGAGCTCCCAGGTCCAAGAAATGGCT
GGGAAGATAGACTTGCTCAGAGACAGCCACATCTTCCAGATCTTCTGGCGGGAAGCCGCA
GAGCCGCTGAGTGAGCCTAAGGAGGACCAGGAAGCCGCAGAGTTGCTGAGTGAGCCCGAA
GAAGAATCAGAAAGGCACATCCTTGAGCTTGAAGAGGTGTATGACTATTTGTATCAGCCT
TCTTACAGAAAGTTCATTAAGTTGCACCAGGATCTAAAGTCAGGAGAGGTCACCCTTGCA
GAGATTGATGTCATCTTCAAGGACTTTGTGAATAAATACACGGACCTGGATTCAGAACTT
AAGATCATGTGCACTGTGGACCACCAGGGCCAAAGAGATTGGATCAAGGACCGAGTCGAA
CAGATCGAGGAATACCATCACCTGCACCAGGCTGTCCACGCAGCCAAGGTCATCTTGCAG
GTCAAAGAGAGCCTGGGACTGACCGGTGACTTCAGTGTTCTCAACACTTTACTAAATTTT
ACTGATAACTTCGACGACTTTCGCCATGAAACACTGGACCAGATCAACCAGGAGCTCATC
CAGGCCAAAAAGCTGCTCCAGGACATCAGTGAGGCCCGGTGCAAGGGGCTGCAGGCTCTG
TCCCTGAGAAAGGAGTTCATCTGCTGGGTCCGGGAGGCTCTTGGAGGCATCAATGAGCTG
AAGGTGTTTGTGGACCTGGCCTCCATCTCAGCGGGGGAGAATGACATTGACGTAGGCCGG
GTGGCCTGCTTCCATGACGCTGTGCAGGGCTACGCATCCCTGCTATTTAAGCTGGACCCC
AGCGTGGACTTCAGTGCATTCATGAAGCATCTGAAAAAGCTGTGGAAGGCTCTGGATAAG
GACCAGTACCTGCCCAGGAAACTGTGTGACTCCGCCAGGAACTTGGAATGGCTGAAGACT
GTGAATGAGAGTCATGGGTCTGTGGAACGCTCATCCCTGACCCTGGCCACGGCCATCAAC
CAAAGAGGCATCTATGTGATCCAGGCACCCAAAGGTGGCCAAAAGATTTCCCCAGACACG
GTTCTGCACTTGATCCTTCCTGAGAGCCCTGGCAGCCACGAGGAGTCGCGAGAGTACTCT
TTAGAGGAGGTGAAGGAGCTTTTGAACAAGTTGATGCTGATGTCTGGCAAGAAGGATCGT
AACAACACGGAAGTGGAGAGGTTTTCAGAGGTCTTCTGCAGTGTGCAGAGGCTCAGCCAG
GCCTTCATCGACCTGCACTCTGCTGGGAATATGCTGTTCAGGACGTGGATCGCCATGGCC
TACTGCTCCCCCAAGCAGGGTGTGTCCCTCCAAATGGACTTTGGCTTGGACCTGGTGACG
GAGCTTAAAGAAGGTGGAGATGTCACTGAGCTGCTGGCAGCCCTCTGCAGGCAGATGGAG
CACTTCCTTGACAGCTGGAAGAGATTCGTGACCGAGAAGCGAATGGAGCACTTTTACCTG
AACTTCTACACGGCAGAGCAGCTGGTTTACCTGAGCACTGAGCTCAGGAAGCAGCCCCCG
AGTGATGCCGCCCTAACGATGCTATCCTTCATCAAAAGCAACTGCACCCTGAGGGATGTC
TTAAGGGCCTCTGTGGGGTGTGGGAGTGAGGTCGCCAGGTACCACATGAGGAGAGTCATG
GAAGAGCTCCCGCTGATGCTCTTATCAGAGTTCAGCCTGGTGGACAAGCTGAGGATCATC
ATGGAGCAGTCCATGAGGTGCCTTCCTGCCTTCCTGCCCGACTGCCTCGACCTAGAGACC
CTTGGTCACTGTCTGGCTTACCTGGCAGGGATGGGTGGGTCTCCCGTGGAGCGTCGTCTC
CCGAGAGGTCTGCAGGTCGGCCAGCCCAACCTCGTCGTCTGTGGCCACTCCGAGGTGTTG
CCAGCCGCCCTGGCTGTCTACATGCAAACCCCAAGCCAGCCCCTGCCCACTTACGATGAG
GTGCTGCTCTGCACCCCGGCAACCACCTTTGAGGAGGTGGCACTGTTGCTGCGCCGCTGC
CTGACCCTGGGCTCCCTGGGGCACAAGGTCTACAGCCTGCTGTTCGCAGATCAGCTGAGC
TACGAGGTGGCACGTCAAGCGGAGGAGCTTTTCCACAATCTGTGCATGCAGCAGCACCGA
GAAGACTACCAGCTTGTCATGGTCTGTGATGGGGACTGGGAGCACTGCTACCTCCCCTCT
GCCTTCAGCCAGCACAAGGTCTTCGTCACCCCCCAGGCACCCCTCGAGGCCATCCAAGCC
TACCTGGCAGGTCACTACCGGGTCCCAGAGCAGACCCTGTCGGCGGCGGCCGTGTTCAAT
GACCGGCTGTGTGTTGGGATCGTGGCCTCGGAGCGAGCAGGTGTTGGAAAGTCTCTGTAC
GTGAAGAGGTTGCATGACAAAATGAAGATGCAGTTAAACGTGAAAAATGTGCCTCTGAAA
ACAATTCGACTGATCGACCCTCAGGTGGATGAGAGCCGAGTCCTGGGCGCCCTGCTGCCC
TTCCTGGATGCGCAGTATCAGAAGGTCCCCGTGCTCTTTCACCTGGATGTGACCTCCTCA
GTGCAGACTGGAATTTGGGTGTTTCTTTTCAAGCTCCTCATTTTACAATACTTAATGGAT
ATAAATGGGAAAATGTGGCTTCGGAACCCCTGCCATTTGTATATCGTTGAAATCCTGGAA
AGGAGGACATCAGTGCCGTCGAGGAGCTCTTCAGCGCTGCGTACACGTGTCCCCCGGTTC
AGTTTTCTTGACATCTTCCCAAAAGTCACCTGCAGGCCTCCCAAAGAGGTGATAGACATG
GAGCTGAGTGCCCTGAGGAGTGACACAGAGCCTGGGATGGATCTGCGGGAGTTCTGCAGC
GAAACTTTCCAAAGACCTTACCAGTATTTAAGACGATTCAATCAAAACCAAGACCTAGAC
ACGTTTCAGTATCAAGAAGGCTCTGTCGAAGGCACCCCGGAGGAATGCCTCCAGCATTTC
CTGTTTCACTGCGGGGTAATAAACCCATCCTGGTCAGAGCTTCGGAACTTTGCTCGGTTC
CTGAATTATCAGCTCAGAGATTGTGAGGCCTCTCTCTTCTGCAATCCGAGTTTTATTGGC
GACACACTGAGGGGCTTCAAGAAGTTCGTGGTAACCTTCATGATCTTTATGGCAAGAGAT
TTTGCCACACCATCACTCCACACCTCTGACCAAAGCCCAGGGAAGCACATGGTCACCATG
GATGGGGTTAGGGAAGAAGATCTAGCGCCCTTCTCCCTCCGGAAGAGGTGGGAGTCGGAG
CCTCACCCATACGTTTTCTTCAATGATGACCACACAACCATGACATTCATCGGCTTCCAT
CTGCAGCCCAACATCAACGGCAGTGTCGATGCCATCAATCACTTGACTAGGAAGGTCATC
AAGAGAGACGTCATGACCAGGGACCTGTACCAGGGCCTGCTGCTCCAGAGGGTGCCCTTC
AATGTTGACTTTGATAAACTGCCCAGACACAAGAAACTTGAGAGGCTCTGCCTGACCTTA
GGGATCCCCCAGGCCACCGACCCCGACAAAACGTATGAGCTCACAACCGACAATATGCTT
AAAATCCTTGCCATCGAGATGCGGTTCCGGTGTGGGATCCCGGTTATCATCATGGGAGAA
ACTGGCTGTGGGAAAACCAGGCTTATTAAATTCCTTAGCGACCTGCGGCGTGGTGGTACC
AATGCTGACACCATAAAGCTGGTCAAGGTGCACGGAGGAACAACTGCAGACATGATCTAC
TCCAGAGTCAGGGAGGCTGAAAATGTGGCCTTCGCCAATAAGGACCAACATCAGTTGGAC
ACCATCTTGTTTTTTGATGAAGCCAACACAACGGAAGCTATAAGCTGTATCAAAGAAGTC
CTGTGTGATCATATGGTGGACGGCCAGCCTCTGGCTGAGGACTCTGGCCTACATATTATA
GCTGCCTGCAATCCATACCGGAAGCACTCTGAGGAGATGATCTGCCGTTTGGAGTCAGCT
GGTTTGGGCTACAGGGTTAGTATGGAGGAGACGGCCGACAGGCTGGGCTCCATTCCTCTG
AGGCAGCTGGTATACCGGGTCCATGCTCTGCCCCCGAGCCTGATTCCTCTGGTGTGGGAC
TTTGGACAACTGAGTGACGTTGCTGAAAAGCTCTACATCCAGCAGATTGTCCAGAGACTG
GTTGATTCCATCAGCCTAGATGAAAACGGGACTCACGTGATCACAGAAGTCCTCTGCGCC
TCTCAGGGTTTTATGAGGAAAACAGAAGATGAGTGCAGCTTTGTCAGCCTCAGGGACGTG
GAGCGCTGTGTGAAAGTTTTCAGGTGGTTCCACGAGCACAGCGCGATGCTCTTAGCGCAG
CTGAATGCCTTTCTCTCCAAGTCCAGCGTCAGCAAAAATCACACCGAG---AGAGATCCC
GTCCTCTGGTCGTTGATGCTGGCCATCGGGGTGTGTTACCACGCCTCTTTAGAAAAGAAA
GACTCATATCGGAAAGCCATCGCCAGGTTCTTTCCGAAACCGTATAACGACAGCAGGCTG
CTTCTGGATGAAATAACACAGGCACAGGATCTTTTTCTGGACGGCGTACCTCTGAGGAAA
ACCATCGCCAAGAACTTGGCCTTGAAGGAGAACTTCTTCATGATGGTCATCTGCATCGAG
CTGAAGATTCCCCTCTTCCTGGTGGGGAAGCCCGGCAGCTCCAAGTCTCTCGCCAAGACC
ATCGTGGCAGACGCCATGCAGGGCCCGGCCGCCTACTCAGATCTCTTCCGCAGCCTGAAG
CAGGTCCACCTGGTGTCCTTCCAGTGCAGCCCGCACTCCACCCCACAGGGCATCATCAGC
ACCTTCCGGCAGTGCGCCCGCTTTCAGCAGGGGAAGGACCTGCAGCAGTACGTCTCTGTG
GTGGTGTTAGATGAGGTGGGGCTGGCGGAAGACTCACCCAAAATGCCCCTGAAGACTCTG
CACCCGCTGCTGGAAGACGGATGCATTGAAGACGATCCCGCCCCCCACAAAAAGGTCGGC
TTCGTGGGCATCTCCAACTGGGCCCTTGACCCTGCCAAGATGAACCGGGGCATTTTTGTG
TCACGTAGCAGCCCCAACGAGACAGAGCTTATAGAGAGCGCCAAGGGCATCTGCTCCTCA
GACATCCTCGTCCAGGACCGAGTCCAAGGGTACTTTGCGTCCTTTGCCAAAGCCTACGAA
ACGGTGTGTAAGCGCCAGGACAAGGAATTCTTCGGGCTTCGTGACTACTACAGCCTCATC
AAAATGGTCTTTGCTGCAGCAAAGGCTTCAAATAGAAAGCCTTCCCCGCAAGACATTGCA
CAGGCTGTCCTTAGGAACTTCAGTGGCAAGGATGACATCCAAGCTTTGGACATCTTTCTG
GCCAATTTGCCCGAGGCCAAGTGCTCAGAGGAAGTCAGCCCCATGCAGCTGATCAAACAG
AACATCTTTGGGCCTTCTCAGAAAGTG---------------CCGGGTGGAGAGCAGGAA
GATGCTGAGTCCCGCTACTTACTCGTGCTGACCAAAAACTACGTGGCACTGCAGATCCTG
CAGCAGACATTCTTCGAGGGGGACCAGCAGCCGGAGATTATTTTTGGTTCTGGTTTCCCC
AAGGACCAAGAGTACACCCAGCTCTGCAGAAACATCAATCGTGTGAAGATCTGCATGGAA
ACAGGCAAGATGGTGTTGCTTCTCAACCTGCAGAACCTCTACGAGAGCCTCTACGACGCA
CTCAACCAGTACTACGTCCACCTCGGCGGCCAGAAGTACGTGGACCTCGGTCTGGGGACC
CACCGCGTCAAATGTCGGGTTCACCCCAACTTCCGCCTGATTGTCATTGAGGAGAAAGAC
GTCGTGTACAAACACTTTCCCATCCCCCTCATTAACCGGCTGGAGAAGCACTATCTGGAT
ATCAACACGGTGCTGGAGAAATGGCAGAAGAGCATCGTGGAGGAGCTCCGTGCGTGGGTG
GAGAAGTTCATCAATGTCAAAGCAGATCATTTCCAGAAGAGGCACAAATACAGCCCCTCT
GACGTCTTCATCGGCTACCACTCGGACGCCTGCGCGTCTGTGGTGCTGCAGGTCATAGAG
AGGCAGGGTCCCCGG---GCCTTGACGGAGGAACTTCACCAGAAGGTGTCTGGGGAGGCC
AAATTGATCCTGCTAAACTGCGCTACGCCCGACGCCGTGGTCCGGCTGAGCGCCTACTCG
CTGGGCGGGTTCGAGGCGGAGTCGCTGTCGCAGGAGTACTTTTACAGACAGAGGCACAAC
TCCTTTGCAGATTTCCTTCAGGCACACCTGCACACGGCAGACCTGGGGCGCCACGCCATC
TTCACAGAGATCACCACTTTCTCCAGGCTGCTAACAAGTCACGACTGTGAAATTTTAGAA
TCAGAGGTCACAGGCAGGGCTCCGAAACCCACACTCCTGTGGCTGCAGCAGTTTGACACC
GAGTACTCATTCCTCAAAGAAGTCCGAAACTGTTTAACGAATACAGCCAAATGTAAAATC
CTCATTTTTCAGACAGATTTTGAAGATGGAATCCGTAGTGCCCAGCTCATTGCCTCAGCT
AAGTATTCTGTTATAAATGAAATCAACAAAATACGAGAAAATGAGGACCGTATCTTCGTC
TATTTCATCACAAAACTGTCCCGGGTGGGAAGAGGAACAGCCTATGTGGGCTTCCACGGA
GGGCTGTGGCAGTCTGTCCACATCGATGACCTCCGGAGATCCACCCTCATGGTTTCTGAT
GTGACCAGGCTGCAGCATGTCACCATCAGCCAGCTGTTCGCGCCCGGAGACTTGCCTGAG
CTGGGCTTGGAACACTGGGCGGAAGACGGCCATGAGGAGGCGATGGAAACGGAGGCCAGC
ACATCAGGGGAGGTG------------------GCAGAGGTTGCAGAGGAGGCCATGGAA
ACAGAAAGTTCTGAGAAGGTGGGAAAGGAAACCTCTGAACTCGGAGGCAGTGATGTGTCG
ATCCTGGACACCACCAGGCTGCTGAGAAGCTGTGTGCAGAGCGCCGTGGGCATGCTCAGA
GACCAGAACGAGAGCTGCACGCGCAATATGCGGAGGGTGGTGCTCCTCCTGGGCCTCTTG
AATGAGGATGACGCGTGCCATGCCTCTTTCTTGCGGGTATCCAAGAGGCGCCTCAATGTC
CTTTTAAAGAAGCAAGAAGAGAGCCAGTTTCACCCTCTG---GAGTGGTTGGCAAGGGAA
GCCTGCAACCAGGACGCTCTCCAGGAGGCGGGCACATTCAGGCACACCCTCTGGAAGCGG
GTCCAAGGTGCTGTCACCCCTCTGCTGGCGAGCATGATATCATTCATCGACACAGACGGC
AACCTAGAGTTACTGACCAGGCCAGATACTCCGCCCTGGGCAAGAGATCTTTGGATGTTT
ATTTTCAGTGACACGATGCTTCTGAACATTCCTCTTGTGATGAATAATGAAAGACATAAA
GGTGAGATGGCCTACATCGTGGTGCAGAACTACATGAACCTTTCCGAGAACGCTTCCAAC
AATGTCCCTTTCAGCTGGAGAATCAAGGACTATCTGGAGGAGCTGTGGGCCCAGGCTCAG
TACATCACGGACGCAGAAGGACTGCCCAAGAAGTTTGTGGACATCTTTCAGCAGACTTCT
CTGGGCAGGTTTCTTGCCCAGCTCCATGGAGAGCCGCAGCAGGAACTTCTTCAGTGTTAC
TTGAAGGATTTCATTCTCTTGACCATGCGTGTGTCAACGGAGGAGGAATTAAAGTTTCTG
CAGATGGCTCTGTGGTCCTGCACTAGGAAACTGAAAGCAGCGTCAGAAGCGCCCGAGGAA
GAGGTTTCCTTACCGTGGGTGCACCTTGCCTACCAGCGTTTCAGAAGCCATCTGCAGAAC
TTTTCCAGAATCCTGACCATCTACCCTCAGGTTCTCCACAGCCTGATGGAAGCCCGTTGG
AACCATGAGCTGGCTGGATGTGAGATGACCCTGGACGCGTTTGCCGCAATGGCCTGCACG
GAGATGCTGACAAGAAACACCCTGAAGCCCAGTCCCCAGGCGTGGCTACAGTTGGTGAAG
AATCTTTCCATGCCGCTGGAGCTCATCTGCTCCGATGAGCACGTGCAAGGCAGCGGGAGC
CTGGCCCAGGCTGTCATCAGGGAAGTCAGAGCCCAGTGGAGTCGGATTTTCTCCACCGCA
CTCTTTGTGGAGCACGTGCTCCTAGGAACCGAGAGCCATGTCCCCGAGTTACAGGGGCTG
GTGACCGAGCACGTCTTCTTACTAGACAAGTGTCTTCGAGAGAACTCTGACGTGAAGACG
CACGGGCCTTTTGAGGCCGTGATGCACACTCTCTGTGAATGCAAGGAGATAGCCAGCAAG
ACCCTCAGCAGGTTTGGGGTTCGGCCGTGCCCCATCTGCCTGGGAGATGCAAAGGACCCC
GTCTGTCTGCCCTGCGACCACGTGCACTGCCTGCGCTGCCTCAGGGCCTGGTTTGCCTCA
GAGCAGATGATATGCCCCTACTGTTTAACTGCCTTGCCAGACGAATTCTCTCCAGCTGTT
TCCCAAGCGCACAGGGAAGCCATTGAAAAGCATGCCCGCTTCCGGCAGATGTGCAACAGT
TTCTTCGTAGACCTGGTGTCCACCATTTGCTTCAAGGACAACGCTCCGCCTGAGAAGGAA
GTGATTGAGAGCCTGCTCTCTCTCCTCTTCGTCCAAAAGGAGCGCTTAAGAGATGCTCCC
CAGAGACACCGTGAACACACAAAATCTCTCTCTCCATTCAATGATGTTGTGGATAAGACT
CCTGTCATCCGCTCAGTGATACTGAAACTGCTTTTGAAGTACAGCTTTCATGATGTAAAA
GATTATATTCAGGAATATTTGACCCTGTTAAGAAAGAAAGCATTCATAATTGAAGATAAA
ACTGAACTGTACATGCTCTTCATCAACTGCCTGGAGGATTCAATACTTGAGAAGACCAGT
GCTTACTCCAGAAATGATGAACTGAACCACCTAGAAGAGGAAGGTCGTTTCCTTAAGGCG
TATTCTCCAGCAAGCCGTGGCCGAGAGCCTGCCAACGAGGCCTCGGTTGAATACCTGCAA
GAGGTGGCCCGGATCCGCCTCTGCCTCGACAGAGCTGCAGATTTCCTCTCGGAGCCTGAG
GGAGGCCCAGAGATGGCCAAGGAGAAGCAGTGCTACCTGCAGCAAGTCAAGCAGTTCTGT
ATCCGGGTGGAGAACGACTGGCACCGGGTGTACCTGGTGCGGAAGCTCAGCAGCCAGCGG
GGGATGGAGTTCGTGCAGGGCCTCTCCAAGCCCGGCCGCCCGCACCAGTGGGTGTTTCCC
AAGGACGTTGTCAAGCAGCAGGGGCTGCAGCAGGACCACCCAGGCCAGATGGATAGGTAC
CTGGTGTACGGCGATGAATACAAGGCTCTCCGTGATGCTGTGGCCAAAGCTGTCCTCGAG
TGCAAGCCACTGGGCATTAAGACTGCTCTGAAGGCCTGCAAGACCCCCCAAAGCCAGCAG
TCAGCCTACTTCCTGTTAACACTGTTTAGAGAGGTGGCTATTTTGTACAGATCCCACAAT
GCAAGCCTCCACCCCACACCAGAGCAACGTGAAGCTGTGAGCAAATTCATTGGCGAATGC
AAGATCCTTTCACCTCCTGATATCAGCCGTTTTGCAACATCGCTCGTGGACAATTCTCTG
CCATTGTTGAGGGCGGGGCCCAGTGACAGCAACCTTGACGGAACGGTGACAGAAATGGCC
ATTCATGCTGCAGCCGTCCTTCTGTGTGGACAGAATGAACTCCTGGGGCCCCTAAAGAAT
CTGGCCTTCTCCCCAGCCACCATGGCGCATGCTTTTCTTCCAACCATGCCTGAAGACTTG
CTGGCTCAAGCTCGGAGGTGGAAGGGTCTGGAGAGAGTCCACTGGTACACTTGTCCCAAC
GGCCATCCTTGCTCCGTGGGAGAGTGTGGCAGGCCGATGGAACAGAGCATCTGCATTGAC
TGCCATGCGCCGATTGGAGGCATTGACCACAAACCTCGGGACGGCTTTCATCTGGTCAAA
GACAAGGCAGACAGAACGCAGACCGGCCATGTGCTGGGCAACCCGCAGCGGAGAGAC---
GTGGTGACATGTGACCGAGGGCTGCCCCCAGTGGTCTTCCTCCTTATCCGGCTACTCACT
CACTTGGCTCTGCTTCTGGGAGCTTCCCAGAGTCCCCAGGCTCTGATAAACATCATTAAG
CCTCCAGCGAGGGATCCAAAAGGCTTTCTGCAGCAGCACATCCTGAAGGACCTGGAGCAG
TTGGCCAAGATGCTGGGACACAGTGCCGACGAGACCATCGGCGTGGTCCACCTCGTCCTG
CGCAGGCTTCTCCAAGAGCAGCACCAGCTCTCTAGCAGAAGGCTTTTAAATTTTGACACA
GAATTGTCAACTAAAGAAATGAGGAACAACTGGGAAAAGGAAATCGCAGCTGTGATTTCT
CCGGAACTGGAGCATCTAGATAAAACCCTTCCCATCATGAATAATCTCATCAGCCAAGAT
AAGCGTATCAGCTCTAACCCTGTGGCCAAAATAATATATGGTGACCCAGTGACCTTCCTG
CCCCACCTGCCCCGGAAAAGTGTGGTCCATTGCTCTAAGATTTGGAGCTGCAGGAAAAGA
ATTACAGTTGAGTACCTCCAGCACATTGTGGAACAGAAAAATGGCAAAGAAAGAGTGCCC
ATCCTCTGGCATTTCCTGCAGAAGGAAGCAGAGCTGAGGCTGGTAAAGTTCCTGCCTGAG
ATTTTGGCCTTGCAAAGGGATCTAGTGAAGCAGTTCCAGAACGTCCAGCAAGTTGAATAC
AGCTCCATCAGAGGCTTCCTCAGCAAGCACAGCTCAGATGGGTTGAGGCAGCTGCTTCAC
AACAGGATCACAGTCTTTCTGTCGACATGGAACAAACTGAGGAGATCACTTGAGACGAAC
GGTGAGATCAAGCTACCCAAAAACTACTGCAGCACTGACTTGGATCTGGACACTGAGTTT
GAGATCCTCTTGCCACGCCGACAGGGCCTGGGCCTCTGTGCTACCGCTCTCGTCAGCTAC
TTGATTCGCCTACACAATGAAATTGTCTACGCCGTGGAAAAACTCTCCGAGGAAAACAAC
AGCTATTCCGTGGATGCCGCCGAGGTCACTGACCTGCATGTCATCAGTTATGAAGTGGAG
CGGGACCTGACTCCACTGATTCTCTCCAACTGCCAGTACCAGGTGGAGGAAGGCAGAGAG
ACCGTGCAGGAGTTCGATCTGGAGAAGATTCAGCGGCAGATCGTCAGCCGCTTCCTCCAG
GGCAAGCCCCAGCTGAGCCTCAAGGGAATACCCACTCTGGTGTACAGACACGACTGGAAC
TATGAACATCTCTTTATGGACATCAAGAACAAAATGGCACAGGACTCCCTCCCCAGCTCG
GTCATTAGTGCCATCAGTGGACAGCTGCAGTCCTACAGCGATGCCTGTGAAGTGCTGTCT
GTCGTAGAAGTCACTCTGGGGTTTCTGAGCACAGCTGGTGGGGATCCAAACATGCAGCTG
AATGTGTATACTCAAGACATCCTGCAAATGGGTGATCAGACGATTCACGTGTTAAAGGCC
TTAAACAGATGCCAGTTAAAACACACCATTGCCCTCTGGCAGTTCCTGTCTGCTCATAAG
TCTGAACAGCTGCTGCGGCTGCACAAAGAGCCATTTGGGGAAATCAGTTCAAGGTACAAA
GCGGATCTGAGCCCGGAAAATGCTAAGCTCCTCAGCACATTCCTAAATCAGATTGGCCTA
GACGCCTTCCTGCTAGAGCTGCACGAAATGATAATCTTGAAACTAAAGAACCCCCAAACC
CAAACCGAGGAGCGCTTCCGCCCTCAGTGGAGCCTGAGAGACACTCTCGTAAGTTACATG
CAAACTAAAGAAAGTGAAATTCTTCCTGAAATGGCATCTCAGTTCCCAGAAGAGATACTG
CTCGCCAGCTGTGTCTCAGTGTGGAAAACAGCTGCTGTGCTGAAATGGAATCGAGAAATG
AGA
>western_lowland_gorilla_RNF213_ORF_XM_019027158_ORF
ATGGAGTGTCCTTCGTGCCAGTATGTCTCCAAGGAGGAAACCCCCAGGTTCTGCAGCCAG
TGCGGAGAGAGGCTGCCTCCTGCAGCCCCCATAGCAGATTCTGAGAACAATAACTCCACA
ATGGCCTCGGCCTCGGAGGGTGAAATGGAGTGTGGGCAGGAGCTGAAGGAGGAAGGGGGC
CCGTGCTTGTTCCCGGGCTCAGACAGTTGGCAAGAAAACCCCGAGGAGCCCTGTTCCAAA
GCCTCCTGGACCGTCCAAGAAAGCAAAAAGAAGAAAAGGAAG---AAAAAGAAGGGGAAC
AAGTCCGCTTCCTCAGAGCTGGCTGCCTTGCCCCTGTCTCCTGCCAGCCCCTGTCACCTG
ACTTTGCTTTCAAACCTGTGGCGTCAG------GACACAGCCCTGCCCCACAGCCAAGCC
CAGCAGAGTGGCCCCACTGGCCAGCTGAGCCAGCCCCCGGGCACAGCCACCACGCCACTG
GAGGGTGACGGCCTCTCTGCGCCCACCGAGGTTGGCAACAGCCCCCTGCAGGCTCAGGCT
TTGGGAGAGGCAGGAGTGGCCACAGGAAGTGAGGCTCAGAGCAGCCCCCAATCCCAGGAC
CACACGGAAGGGGAGGACCAGGACGCTTCCATCCCCTCTGGGGGCAGAGGCCTGTCCCAG
GAGGGGACCGGTCCCCCCACCTCTGCTGGTGAAGGCCGTTCTAGGACTGAAGATGCTGCC
CAGGAGCTCCTGTTGCCTGAGTCAAAAGGAGGCAGCTCTGAGCCCGGGACAGAACTGCAG
ACCACCGAGCAACAGGCAGGGGCCTCAGCCTCTACGGCAGTTGATGCTGCAGCTGAGCCA
GCCAATGCAGTTAAAGGGGCCGGGAAGGAAATGAAAGAGAAGACCCAGAGAATGAAACAG
CTGCCAGCAACCACTCCTGCTTCCAAAACACACTGCCAGGAAGCTGAGACCAAGACCAAG
------GACGAGACGGCTGCTGCTGAAGAAAAAGTCGGTAAAAATGAACAAGGGGATCCT
GAAGACCTCAAGAAGCCAGAGGGGAAGAATAGAAGT---GCAGCTGCTGTGAAAAACGAG
---GAGCAAAAAAACCAGGAAGCAGATGTCCAGGAAGTGAAGGCAAGCACGCTGAGCCTG
GGCGGAGGAGTCACCGTGTTCTTCCACGCCATCATCTCTCTTCATTTCCCATTCAATCCT
GACCTCCATAAAGTCTTCATCAGAGGAGGAGAAGAATTTGGGGAGTCAAAATGGGCCAGC
AATATCTGTGAGCTGCACTACACCAGAGACTTGGGTCATGACCGTGTTCTTGTTGAAGGC
ATTGTTTGCATTTCCAAGAAGCACCTAGATAAATACATTCCTTACAAGTACGTCATTTAT
AAT---GGGGAATCTTTTGAGTATGAGTTCATTTACAAGCACCAGCAGAAGAAGGGCGAG
TACGTCAACCGCTGTCTGTTCATAAAATCTTCACTT---CTGGGCTCAGGAGACTGGCAT
CAGTACTATGACATAGTTTATATGAAGCCTCATGGGAGACTCCAGAAAGTCATGAGCCAC
ATCACAGACGGGCCGAGGAAGGACCTGGTGAAGGGGAAGCAGATTGCCGCTGCGCTCATG
CTGGACAGCACCTTCAGCATCCTGCAGACCTGGGACGCCATCAACCTGAACAGCTTCTTC
ACCCAGTTCGAGCAGTTTTGCTTTGTCCTGCAACAGCCTATGATTTATGAAGGACAGGCA
CAGCTGTGGACCGATTTGCAGTACAGGGAGAAAGAGGTGAAGAGATACCTGTGGCAACAT
CTGAAAAAGCACGTGGTATCATTGCTGGACAGAAAAAGCACGGACTCTTTGCCTATGGAC
TGCCCAGTGAGGCGTAAACTGAAAATAGGCCTGATTGTCCTTTTTGTAGTGGAAAAAATT
GAGCTTTTATTA---GAAGGCAGCCTGGACTGGTTGTGTCACCTCCTAACCTCAGATGCC
AGCTCACCAGATGAGTTTCACCGTGACCTAAGCCACATCCTTGGGATACCTCAGAGCTGG
CAGCTGTACCTGGTGAACCTGTGCCAAAGATGCATGGACACAAGGACGTACGCCTGGCTG
GGTGCCCTGCCTGTCCTGCACTGCTGTATGGAGCTGGCCCCGCGGCACAAGGATGCCTGG
AGACAGCCTGAGGACACCTGGGCCGCTCTGGAGGGACTCTCCTTCTCACCGTTCCGGGAA
CAAATGCTAGATACG---------------AGCTCCCTACTTCAGTTTATGAGAGAGAAG
CAGCATTTGCTGAGCATAGACGAGCCTCTCTTCCGGTCCTGGTTTAGTCTGCTACCTCTG
AGTCACCTGGTTACGTATATGGAAAACTTCATTGAGCACCTGGGTCGTTTTCCTGCTCAT
ATCCTGGACTGTCTTTCAGGGATTTACTACCGGCTTCCGGGACTTCAGCAAGTC------
TTGAATACGCAGGATGTTCAGGATGTTCAGAACGTTCAGAACATTTTAGAAATGCTGTTG
ACACTCCTGGACACTTACCGGGACAAGATTCCCGAGGAGGCCTTGTCACCATCCTACCTG
ACTGTGTGTCTAAAACTGCATGAAGCCATCTGCAGCAGCACAAAGCTACTTAAGTTTTAC
GAGCTGCCAGCCTTATCTGCCGAGATTGTCTGCAGAATGATTAGACTTCTATCTCTGGTG
GATTCTGCAGGACAGGGAGATGAAACTGGAAATAATTCAGTCCAAACAGTCGTCCAAGGG
ACCCTTGCTGCTACGAAAAGGTGGCTCCGAGAAGTTTTTACAAAGAACATGCTCACATAT
TCAGGTGCCTCATTCACATACGTCGAGGAAATTGAGGTCTGGAGGCGGCTGGTGGAAATC
CAATTCCCTGCGGAGCATGGCTGGAAGGAGTCGTTGCTGGGAGACATGGAATGGAGGCTC
ACAAAGGAGGAACCCCTCTCCCAGATCACTGCCTACTGCAATAGTTGCTGGGACGCCAAA
GGCTTAGAGGACAGTGTGGCCAAGACCTTCGAGAAATGCATCATTGAAGCCGTGAGCTCA
GCCTGCCAGTCTCAGACCAGTATCCTCCAGGGGTTCTCTTACTGTGATTTGCGGAAATTT
GGCATCGTCTTGTCTGCTGTGATCACTAAGTCCTGGCCTAGG------------ACCGCG
GACAACTTCGATGACATTTTAAAGCATCTGCTCACATTGGCAGATGTCAAGCACGTCTTC
AGATTGTGTGGAACCGACGAGAAAATACTAGCAAATGTCACAGAGGATGCCAAGAAGCTG
ATAGCTGTTGCTGACTCTGTGTTCACGAAAGTTGTTGGTGACCTCCTAAATGGCAAGATT
TTAGTTGGACAACTGGAGCTGATTATAAAGCACAAGAATCAGTTTCTTGACATCTGGCAA
CTGAGGAAAAAAAGTCTTTCACCCCAGGATGAAAAATGTGCTGTGGAGGAAGCACTGGAT
TGGAGAAGGGAGGAACTGTTATTTCTAAAGAAAGAGAAAAGATGTGTTGATAGTCTCCTG
AAGATGTGTGGGAACGTGAAACATCTGATACAAGTGGACTTTGGAGTGCTTGCAGTAAGA
CACTCACAAGACCTCAGCAGTAAAAGATTAAATGACGCCGTGACAGTGAGACTGTCCACC
TCCTCGAACTCGCAGAGGACAACGCATTACCACCTGAGCTCCCAGGTCCAAGAAATGGCT
GGGAAGATAGACTTGCTCAGAGACAGCCACATCTTCCAGATCTTCTGGCGGGAAGCCGCA
GAGCCGCTGAGTGAGCCTAAGGAGGACCAGGAAGCCGCAGAGTTGCTGAGTGAGCCCGAA
GAAGAATCAGAAAGGCACATCCTTGAGCTTGAAAAGGTGTATGACTATTTGTATCAGCCT
TCTTACAGAAAGTTCATTAAGTTGCACCAGGATCTAAAGTCAGGAGAGGTCACCCTTGCA
GAGATTGATGTCATCTTCAAGGACTTTGTGAATAAATACACGGACCTGGATTCAGAACTT
AAGATCATGTCCACTGTGGACCACCAGGGCCAAAGAGATTGGATCAAGGACCGAGTCGAA
CAGATCGAGGAATACCATCACCTGCACCAGGCTGTCCACGCAGCCAAGGTCATCTTGCAG
GTCAAAGAGAGCCTGGGACTGACCGGTGACTTCAGTGTTCTCAACACTTTACTAAATTTT
ACTGATAACTTCGACGACTTTCGCCATGAAACACTGGACCAGATCAACCAGGAGCTCATC
CAGGCCAAAAAGCTGCTCCAGGACATCAGCGAGGCCCGGTGCAAGGGGCTGCAGGTTCTG
TCCCTGAGAAAGGAGTTCATCTGCTGGGTCCGGGAGGCTCTTGGAGGCATCAATGAGCTG
AAGGTGTTTGTGGACCTGGCCTCCATCTCAGCAGGGGAGAATGACATTGACGTGGACCGG
GTGGCCTGCTTCCATGACGCTGTGCAGGGCTACGCATCCCTGCTGTTTAAGCTGGACCCC
AGCGTGGACTTCAGTGCGTTCATGAAGCATCTGAAAAAGCTGTGGAAGGCTCTGGATAAG
GACCAGTACCTGCCCAGGAAACTGTGTGACTCCGCCAGGAACTTGGAATGGCTGAAGACT
GTGAATGAGAGTCATGGGTCTGTGGAACGCTCATCCCTGACCCTGGCCACGGCCATCAAC
CAAAGAGGCATCTATGTGATCCAGGCACCCAAAGGTGGCCAAAAGATTTCCCCAGACACG
GTTCTGCACTTGATCCTTCCTGAGAGCCCTGGCAGCCACGAGGAGTCACGAGAGTACTCT
TTAGAGGAGGTGAAGGAGCTTTTGAACAAGTTGATGCTGATGTCTGGCAAGAAGGATCGT
AACAACACGGAAGTGGAGAGGTTTTCAGAGGTCTTCTGCAGTGTGCAGAGGCTCAGCCGG
GCCTTCATCGACCTGCACTCTGCTGGGAATATGCTGTTCAGGACGTGGATCGCCATGGCC
TACTGCTCCCCCAAGCAGGGTGTGTCCCTCCAAATGGACTTTGGCTTGGACCTGGTGACG
GAGCTTAAAGAAGGTGGAGATGTCACTGAGCTGCTGGCAGCCCTCTGCAGGCAGATGGAG
CACTTCCTTGACAGTTGGAAGAGATTCGTGACCCAGAAGCGAATGGAGCACTTTTACCTG
AACTTCTACACGGCAGAGCAGCTGGTTTACCTGAGCACTGAGCTCAGGAAGCAGCCCCCG
AGTGATGCCGCCCTAACGATGCTATCCTTCATCAAAAGCAACTGCACCCTGAGGGATGTC
TTAAGGGCCTCTGTGGGGTGTGGGAGTGAGGCCGCCAGGTACCGCATGAGGAGAGTCATG
GAAGAGCTCCCGCTGATGCTCTTATCAGAGTTCAGCCTGGTGGACAAGCTGGGGATCATC
ATGGAGCAGTCCATGAGGTGCCTTCCTGCCTTCCTGCCCGACTGCCTCGACCTAGAGACC
CTTGGCCACTGTCTGGCTCACCTGGCAGACATGGGTGGGTCTCCCGTGGAGCGTTGTCTC
CCGAGAGGTCTGCAGGTCGGCCAGCCCAACCTCGTCGTCTGTGGCCACTCCGAGGTGTTG
CCAGCCGCCCTGGCTGTCTACATGCAAACCCCAAGCCAGCCCCTGCCCACTTACGATGAG
GTGCTGCTCTGCACCCCGGCAACCACCTTTGAGGAGGTGGCACTGTTGCTGCGCCGCTGC
CTGACCCTGGGCTCCCTGGGGCACAAGGTCTACAGCCTGCTGTTTGCAGATCAGCTGAGC
TACGAGGTGGCACGCCAAGCGGAGGAGCTTTTCCACAATCTGTGCACGCAGCAGCACCGA
GAAGACTACCAGCTCGTCATGGTCTGTGATGGGGACTGGGAGCACTGCTACCTCCCCTCT
GCCTTCAGCCAGCACAAGGTCTTCGTCACCCCCCAGGCACCCCTCAAGGCCATCCAAGCC
TACCTGGCAGGTCACTACCGGGTCCCGAAGCAGACCCTGTCGGCGGCGGCCGTGTTCAAT
GACCGGCTGTGTGTTGGGATCGTGGCCTCGGAGCGAGCAGGTGTTGGAAAGTCTCTGTAC
GTGAAGAGGTTGCACGACAAAATGAAGACGCAGTTAAATGTGAAAAATGTGCCTCTGAAA
ACAATTCGACTGATTGACCCTCAGGTGGATGAGAGCCGAGTCCTGGGCGCCCTGCTGCCC
TTCCTGGATGCGCAGTATCAGAAGGTCCCCGTGCTCTTTCACCTGGACGTGACCTCCTCA
GTGCAGACTGGAATTTGGGTGTTTCTTTTCAAGCTCCTCATTTTACAATACTTAATGGAT
ATAAATGGGAAAATGTGGCTTCGGAACCCCTGCCATTTGTATATCGTTGAAATCCTGGAA
AGGAGGACGTCAGTGCCGTCGAGGAGCTCTTCAGCGCTGCGCACACGTGTCCCCCAGTTC
AGTTTTCTTGACATCTTCCCAAAAGTCACCTGCAGGCCTCCCAAAGAGGTGATAGACATG
GAGCTGAGTGCCCTGAGGAGTGACACAGAGCCTGGGATGGATCTGTGGGAGTTCTGCAGC
GAAACTTTCCAAAGACCTTACCAGTATTTAAGACGATTCAATCAAAACCAAGACCTAGAC
ACGTTTCAGTATCAAGAAGGCTCTGTCGAAGGCACCCCGGAGGAATGCCTCCAGCATTTC
CTGTTTCACTGCGGGGTAATAAACCCATCCTGGTCAGAGCTTCGGAACTTTGCTCGGTTC
CTGAATTATCAGCTCAGAGATTGTGAGGCCTCTCTCTTCTGCAATCCGAGTTTTATTGGC
GACACACTGAGGGGCTTCAAGAAGTTCGTGGTGACCTTCATGATCTTTATGGCAAGAGAT
TTTGCCACACCATCACTCCACACCTCTGACCAAAGCCCGGGGAAGCACATGGTCACCATG
GATGGGGTTAGGGAAGAAGATCTAGCGCCCTTCTCCCTCCGGAAGAGGTGGGAGTCGGAG
CCTCACCCATACGTTTTCTTCAATGACGACCACACAACCATGACATTCATTGGCTTCCAT
CTGCAGCCCAACATCAACGGCAGTGTCGATGCCATCAATCACTTGACTAGGAAGGTCATC
AAGAGAGACGTCATGACCAGGGACCTGTACCAGGGCCTGCTGCTCCAGAGGGTGCCCTTC
AATGTCGACTTTGATAAACTGCCCAGACACAAGAAACTTGAGAGGCTCTGCCTGACCTTA
GGGATCCCCCAGGCCACTGACCCCGACAAAACGTATGAGCTCACAACCGACAATATGCTT
AAAATCCTTGCCATCGAGATGCGGTTCCGGTGTGGGATCCCGGTTATCATCATGGGAGAA
ACTGGCTGTGGGAAAACCAGGCTTATTAAATTCCTTAGCGACCTGCGGCGTGGTGGTACC
AATGCTGACACCATAAAGCTGGTCAAGGTGCACGGAGGAACAACTGCAGACATGATCTAC
TCCAGAGTCAGGGAGGCTGAAAATGTGGCCTTTGCCAATAAGGACCAACATCAGTTGGAC
ACCATCTTGTTTTTTGATGAAGCCAACACAACGGAAGCTATAAGCTGTATCAAAGAAGTC
CTGTGTGATCATACGGTGGACGGCCAGCCTCTGGCTGAGGACTCTGGCCTGCATATTATA
GCTGCCTGCAATCCATACCGGAAGCACTCTGAGGAGATGATCTGCCGTTTGGAGTCAGCT
GGTTTGGGCTACAGGGTTAGTATGGAGGAGACGGCTGACAGGCTGGGCTCCATTCCTCTG
AGGCAGCTGGTATACCGGGTCCATGCTCTGCCCCCGAGCCTGATTCCTCTGGTGTGGGAC
TTTGGACAACTGAGTGACGTTGCTGAAAAGCTCTACATCCAGCAGATTGTCCAGAGACTG
GTTGATTCCATCAGCCTAGATGAAAACGGGACTCGCGTGATCACAGAAGTCCTCTGCGCC
TCTCAGGGTTTCATGAGGAAAACAGAAGATGAGTGCAGCTTTGTCAGCCTCAGGGACGTG
GAGCGCTGTGTGAAAGTTTTCAGGTGGTTCCATGAGCACAGCGCGATGCTCTTAGCGCAG
CTGAATGCCTTTCTCTCCAAGTCCAGCGTCAGCAAAAATCACACCGAG---AGAGATCCC
GTCCTCTGGTCGTTGATGCTGGCCATCGGGGTGTGTTACCACGCCTCTTTAGAAAAGAAA
GACTCATATCGGAAAGCCATCGCCAGATTCTTTCCGAAACCGTATGACGACAGCAGGCTG
CTTCTGGATGAAATAACACGGGCACAGGATCTTTTTCTGGACGGCGTACCTCTGAGGAAA
ACCATCGCCAAGAACTTGGCTTTGAAGGAGAACGTCTTCATGATGGTCATCTGCATCGAG
CTGAAGATTCCCCTCTTCCTGGTGGGGAAGCCCGGCAGCTCCAAGTCTCTCGCCAAGACC
ATCGTGGCAGACGCCATGCAGGGCCCGGCTGCCTACTCAGATCTCTTCCGCAGCCTGAAG
CAGGTCCACCTGGTGTCCTTCCAGTGCAGCCCGCACTCCACCCCACAGGGCATCATCAGC
ACCTTCCGGCAGTGCGCCCGCTTTCAGCAGGGGAAGGACCTGCAGCAGTACGTCTCTGTG
GTGGTGTTAGATGAGGTGGGGCTGGCGGAAGACTCACCCAAAATGCCCCTGAAGACTCTG
CACCCGCTGCTGGAAGACGGATGCATTGAAGACGATCCCGCCCCCCACAAAAAGGTCGGC
TTCGTCGGCATCTCCAACTGGGCCCTTGACCCTGCCAAGATGAACCGGGGCATTTTTGTG
TCACGTGGCAGCCCCAACGAGACAGAGCTCATAGAGAGCGCCAAGGGCATCTGCTCCTCA
GACATCCTCGTCCAGGACCGAGTCCAAGGGTACTTTGCGTCCTTTGCCAAAGCCTACGAA
ACGGTGTGTAAGAGCCAGGACAAGGAATTCTTCGGGCTTCGTGACTACTACAGCCTCATC
AAAATGGTCTTTGCTGCAGCAAAGGCTTCGAATAGAAAGCCTTCCCGGCAAGACATTGCA
CAGGCTGTCCTTAGGAACTTCAGTGGCAAGGATGACATCCAAGCTTTGGACATCTTTCTG
GCCAATTTGCCCGAGGCCAAGTGCTCAGAGGAAGTCAGCCCCATGCAGCTGATCAAACAG
AACATCTTTGGGCCTTCTCAGAAGGTG---------------CCGGGTGGAGAGCAGGAA
GATGCTGAGTCCCGCTACTTACTCGTGCTGACCAAAAACTACGTGGCACTGCAGATCCTG
CAGCAGACATTCTTCGAGGGGGACCAGCAGCCAGAGATTATTTTTGGTTCTGGTTTCCCC
AAGGACCAAGAGTACACCCAGCTCTGCAGAAACATCAATCGTGTGAAGATCTGCATGGAA
ACAGGCAAGATGGTGTTGCTTCTCAACCTGCAGAACCTCTACGAGAGCCTCTACGACGCA
CTCAACCAGTACTACGTCCACCTCGGCGGCCAGAAGTACGTGGACCTCGGTCTGGGGACC
CACCGCGTCAAATGTCGGGTTCACCCCAACTTCCGCCTGATCGTCATTGAAGAGAAAGAC
GTCGTGTACAAACACTTTCCCATCCCCCTGATTAACCGGCTGGAGAAGCACTATCTGGAT
ATCAACACGGTGCTGGAGAAATGGCAGAAGAGCATCGTGGAGGAGCTCCGTGCGTGGGTG
GAGAAGTTCATCAATGTCAAAGCAGATCATTTCCAGAAGAGGCACAAATACAGCCCCTCT
GACGTCTTCATCGGCTACCACTCGGACGCCTGCGCGTCTGTGGTGCTGCAGGTCATAGAG
AGGCAGGGTCCCCGG---GCCTTGACGGAGGAACTTCACCAGAAGGTGTCTGGGGAGGCC
AAATTGATCCTGCTGAACTGCGCTACGCCCGATGCCGTGGTCCGGCTGAGTGCCTACTCG
CTGGGTGGGTTCGCGGCGGAGTCGCTGTCGCAGGAGTACTTCTACAGACAGAGGCACAAC
TCCTTTGCAGATTTCCTTCAGGCGCACCTGCACGCGGCAGACCTGGAGCGCCACGCCATC
TTCACAGAGATCACCACTTTCTCCAGGCTGCTAACAAGTCACGACTGTGAAATTTTAGAA
TCAGAGGTCACAGGCAGGGCTCCGAAACCCACACTCCTGTGGCTGCAGCAGTTTGACACC
GAGTACTCATTCCTCAAAGAAGTCCGAAACTGTTTAACGAATACAGCCAAATGTAAAATC
CTCATTTTTCAGACAGATTTTGAAGATGGAATCCATAGTGCCCAGCTCATTGCCTCAGCT
AAGTATTCTGTTATAAATGAAATCAACAAAATACGAGAAAATGAGGACCGTATCTTCGTC
TATTTCATCACAAAACTGTCCCGGATGGGAAGAGGAGCAGCCTATGTGGGCTTCCACGGA
GGGCTGTGGCAGTCTGTCCACATCGATGACCTCCGGAGATCCACCCTCATGGTTTCTGAT
GTGACCAGGCTGCAGCATGTCGCCATCAGCCAGCTGTTCGCGCCTGGAGACTTGCCTGAG
CTGGGCTTGGAACACCGGGTGGAAGACGGCCATGAGGAGGCGATGGAAACGGAGGCCAGC
ACATCAGGGGAGGTG------------------GCAGAGGTGGCAGAGGAGGCCATGGAA
ACAGAAAGTTCTGAGAAGGTGGGAAAGGAAACCTCTGAACTCGGAGGCAGTGACGTGTCG
ATCCTGGACACCACCAGGCTGCTGAGAAGCTGTGTGCAGAGCGCCGTGGGCATGCTCAGA
GACCAGAACGAGAGCTGCACGCGCAATATGCGGAGGGTGGTGCTCCTCCTGGGCCTCTTG
AATGAGGATAACGCGTGCCACGCCTCTTTCTTGCGGGTATCCAAGATGCGCCTCAGTGTC
TTTTTAAAGAAGCAAGAAGAGAGCCAGTTGCACCCTCTG---GAGTGGCTGGCAAGGGTA
GCCTGCAACCAGGACGCTCTCCAGGAGGCGGGCACATTCAGGCACACCCTCTGGAAGCGG
GTCCAAGGTGCTGTCACCCCTCTGCTGGCGAGCATGATATCATTCATCGACAGAGACGGC
AACCTAGAGTTACTGACCAGGCCAGATACTCCGCCCTGGGCAAGAGATCTTTGGATGTTT
ATTTTCAGTGACACGATGCTTCTGAACATTCCTCTTGTGATGAATAATGAAAGACATAAA
GGTGAGATGGCCTACATCGTGGTGCAGAACTACATGAACCTTTCCGAGAGCGCTTCCAAC
AGTGTCCCTTTCAGCTGGAGAATCAAGGACTATCTGGAGGAGCTGTGGCTCCAGGCTCAG
TACATCACGGACGCAGAAGGACTGCCCAAGAAGTTCGTGGACATCTTTCAGCAGACTCCT
CTGGGCAGGTTTCTTGCCCAGCTCCATGGAGAGCCGCAGCAGGAACTTCTTCAGTGTTAC
TTGAAGGATTTCATTCTCTTGACCATGCGTGTGTCAACGGAGGAGGAATTAAAGTTTCTG
CAGATGGCTCTGTGGTCCTGCACTAGGAAACTGAAAGCGGCGTCAGAAGCGCCTGAGGAA
GAGGTTTCCTTACCGTGGGTGCACCTTGCCTACCAGCGTTTCAGAAGCCGTCTGCAGAAC
TTTTCCAGAATCCTGACCATCTACCCTCAGGTTCTCCACAGCCTGATGGAAGCCCGTTGG
AACCATGATCTGGCTGGATGTGAGATGACCCTGGACGCATTTGCCGCAATGGCCTGCACG
GAGATGCTGACAAGAAACACCCTGAAGCCCAGTCCCCAGGCGTGGCTACAGTTGGTGAAG
AATCTTTCCATGCCGCTGGAGCTCATCTGCTCCGATGAGCACATGCAAGGCAGCGGGAGC
CTAGCCCAGGCTGTCATCAGGGAAGTCAGAGCCCAGTGGAGTCGGATTTCCTCCACCGCA
CTCTTCGTGGAGCACGTGCTCCTAGGAACCGAGAGCCGCGTCCCCGAGTTACAGGGGCTG
GTGACCGAGCACGTCTTCTTACTAGACAAGTGTCTTCGAGAGAACTCTGACGTGAAGACG
CACGGGCCTTTTGAGGCCGTGATGCGCACTCTCTGTGAATGCAAGGAGACAGCCAGCAAG
ACCCTCAGCAGGTTTGGGGTTCAGCCATGCCCCATCTGCCTGGGAGATGCAAAGGACCCT
GTCTGTCTGCCCTGCGACCACGTGCACTGCCTGCGCTGCCTCAGGGCCTGGTTTGCCTCA
GAGCAGATGATATGCCCCTACTGTTTAACTGCCTTGCCAGACGAATACTCTCCAGCTGTT
TCCCAAGAGCACAGGGAAGCCATTGAAAAGCATGCCCGCTTCCGGCAGATGTGCAACAGT
TTCTTCGTAGACCTGGTGTCCACCATTTGCTTCAAGGACAACGCTCCGCCTGAGAAGGAA
GTGATTGAGAGCCTGCTCTCTCTCCTCTTCGTCCAAAAGGAGCGCTTAAGAGATGCTCCC
CAGAGCCACTGTGAACACACAAAATCTCTCTCTCCATTCAATGATGTTGTGGATAAGACT
CCTGTCATCCGCTCAGTGATACTGAAACTGCTTTTGAAGTACAGCTTTCATGATGTAAAA
GATTATATTCAGGAATATTTGACCCTGTTAAAAAAGAAAGCATTCATAACTGAAGATAAA
ACTGAACTGTACATGCTCTTCATCAACTGCCTGGAGGATTCAATACTTGAGAAGACCAGT
GCTTACTCCAGAAATGATGAACTGAACCACCTAGAAGAGGAAGGTCGTTTCCTTAAGGTG
TATTCTCCAGCAAGCCGTGGCCGAGAGCCTGCCAACGAGGCCTCGGTTGAATACCTGCAA
GAGGTGGCCCGGATCCGCCTCTGCCTCGACAGAGCTGCAGATTTCCTCTCGGAGCGTGAG
GGAGGCCCAGAGATGGCCAAGGAGAAGCAGTGCTACCTGCAGCAAGTCAAGCAGTTCTGT
ATCCGGGTGGAGAACGACTGGCACCGGGTGTACCTGGTGCGGAAGCTCAGCAGCCAGCGG
GGGATGGAGTTCGTGCAGGGCCTCTCCAAGCCCGGCCGCCCGCACCAGTGGGTGTTTCCC
AAGGACGTTGTCAAGCAGCAGGGGCTGCAGCAGGACCACCCAGGCCAGATGGATAGGTAC
CTGGTGTACGGCGATGAATACAAGGCTCTCCGTGATGCTGTGGCCAAAGCTGTCCTCGAG
TGCAAGCCACTGGGCATTAAGACTGCTCTGAAGGCCTGCAAGACCCCCCGAAGCCAGCAG
TCAGCCTACTTCCTGTTAACACTGTTTAGAGAGGTGGCTATTTTGTACAGATCCCACAAT
GCAAGCCTCCACCCCACGCCAGAGCAATGTGAAGCTGTGAGCAAATTCATTGGCGAATGC
AAGATCCTTTCACCTCCTGATATCAGCCGTTTTGCAACATCGCTCGTGGACAATTCTCTG
CCACTGTTGAGGGCGGGGCCCAGTGACAGCAACCTTGACGGAACGGTAACAGAAATGGCC
ATTCATGCTGCAGCCGTCCTTCTGTGTGGACAGAATGAACTCTTGGAGCCCCTAAAGAAT
CTGGCCTTCTCCCCAGCCACCATGGCGCATGCTTTTCTTCCAACCATGCCTGAAGACTTG
CTGGCTCAAGCTCGGAGGTGGAAGGGTCTGGAGAGAGTCCACTGGTACACTTGTCCCAAC
GGCCATCCTTGCTCCGTGGGAGAGTGTGGCAGGCCGATGGAACAGAGCACCTGCATTGAC
TGCCATGCGCCGATTGGAGGCATTGACCACAAACCTCGGGACGGCTTTCATCTGGTCAAA
GACAAGGCAGACAGAACGCAGACCGGCCATGTGCTGGGCGACCCGCAGCGGAGAGAC---
GTGGTGACATGTGACCGAGGGCTGCCCCCAGTGGTCTTCCTCCTTATCCGGCTACTCACT
CACTTGGCTCTGCTTCTGGGAGCTTCCCAGAGTTCCCAGGCTCTGATAAACATCATTAAG
CCTCCAGCGAGGGATCCAAAAGGCTTTCTGCAGCAGCACATCCTGAAGGACCTGGAGCAG
TTGGCCAAGATGCTGGGACACAGTGCCGACGAGACCATCGGAGTGGTCCACCTCGTCCTG
CGCAGGCTTCTCCAAGAGCAGCACCAGCTCTCTAGCAGAAGGCTTTTAAATTTTGACACA
GAATTGTCAACTAAAGAAATGAGGAACAACTGGGAAAAGGAAATCGCAGCTGTGATTTCT
CCTGAACTGGAGCATCTAGATAAAACCCTTCCCACCATGAATAATCTCATCAGCCAAGAT
AAGCGTATCCGCTCTAACCCTGTGGCCAAAATAATATATGGTGACCCAGTGACCTTCCTG
CCCCACCTGCCCCGGAAAAGTGTGGTCCATTGCTCTAAGATTTGGAGCTGCAGGAAAAGA
ATTACAGTTGAGTACCTCCAGCACATTGTGGAACAGAAAAATGGCCAAGAAAGAGTGCCC
ATCCTCTGGCATTTCCTGCAGAAGGAAGCAGAGCTGAGGCTGGTAAAGTTCCTGCCTGAG
ATTTTGGCCTTGCAAAGGGATCTAGTGAAGCAGTTCCAGAACGTCCAGCAAGTTGAATAC
AGCTCCATCAGAGGCTTCCTCAGCAAGCACAGCTCAGATGGGTTGAGGCAGTTGCTTCAC
AACAGGATCACAGTCTTTCTGTCTACATGGAACAAACTGAGGAGATCGCTTGAGACGAAC
GGTGAGATCAACCTACCCAAAAACTACTGCAGCACTGACTTGGATCTGGACACTGAGTTT
GAGATCCTCTTGCCACGCCGACAGGGCCTCGGCCTCTGTGCTACCGCTCTCGTCAGCTAC
TTGATTCGCCTACACAATGAAATTGTCTACGCCGTGGAAAAACTCTCCGAGGAAAACAAC
AGCTATTCCGTGGATGCCGCCGAGGTCACTGACCTGCATGTCATCAGTTATGAAGTGGAG
CGGGACCTGACTCCACTGATTCTCTCCAACTGCCAGTACCAGGTGGAGGAGGGCAGAGAG
ACCGTGCAGGAGTTCGATCTGGAGAAGATTCAGCGGCAGATCGTCAGCCGCTTCCTCCAG
GGCAAGCCCCGGCTGAGCCTCAAGGGAATACCCACTCTGGTGTACAGACACGACTGGAAC
TATGAACATCTCTTTATGGACATCAAGAACAAAATGGCACAGGACTCCCTCCCCAGCTCG
GTCATTAGTGCCATCAGTGGACAGTTGCAGTCCTACAGCGATGCCTGTGAAGTGCTGTCT
GTTGTAGAAGTCACTCTGGGGTTTCTGAGCACAGCTGGTGGGGATCCAAACATGCAGCTG
AATGTGTATACTCAAGACATCCTGCAAATGGGTGATCAGACGATTCACGTGTTAAAGGCC
TTAAACAGATGCCAGTTAAAACACACCATTGCCCTCTGGCAGTTCCTGTCTGCTCATAAG
TCTGAACAGCTGCTGCGGCTGCACAAAGAGCCATTTGGGGAAATCAGTTCAAGGTACAAA
GCGGATCTGAGCCCGGAAAATGCTAAGCTCCTCAGCACATTCCTAAATCAGATTGGCCTA
GACGCCTTCCTGCTAGAGCTGCACGAAATGATAATCTTGAAACTAAAGAACCCCCAAACC
CAAACCGAGGGGCGCTTCCGCCCTCAGTGGAGCCTGAGAGACACTCTCGTAAGTTACATG
CAAACTAAAGAAAGTGAAATTCTTCCTGAAATGGCATCTCAGTTCCCAGAAGAGATACTG
CTCGCCAACTGTGTCTCAGTGTGGAAAACAGCTGCTGTGCTGAAATGGAATCGGGAAATG
AGA
>Sumatran_orangutan_RNF213_ORF_XM_024234876_ORF
ATGGAGTGTCCTTCGTGCCAGCATGTCTCCAAGGAGGAAGCCCCCAGGTTCTGCAGCCAG
TGTGGAGAGAGGCTGCCTCCTGCAGCCCCCATAGCAGATTCTGAGAACAATAACTCCACA
ATGGCGTCAGCCCCGGAGGGTGAAATGGAGTGTGGGCAGGAGCTGAAGGAGGAAGAGGGC
CTGTGCTTGTTCCCGGGCTCAGACAGTTGGCAAGAAAACCCCGACAAGCCCTGTTCCGAT
GCCTCCTGGACCGTCCAAGAAAGCAAAAAGAAGAAAAGGAAGAAGAAAAAGATTTGGAAC
AACTCCCCTTCCTCAGAGGTGGCTTCCTTGCCCCTGTCTCCTGCCAGCCCCTGTCACCTG
ACTTTGCTTTCAAACCCGGGGCCTCAG------GACACAGCCCTGCCCCACAGCCAAGCC
CAGCAGAGTGGCCCCACTGGCCAGCCGAGCCAGCCCCCGGGCACAGCCACCACGCCACTG
GAGGGTGACGGCCTTTCCACGCCCACCGAGGTTGGCGACAGCCCCCTGCAGGCTCGGGCT
TTGGGAGAGGCAGGAGTGGCCACAGGAAGTGAGGCTCTGAGCAGCCCCCAATCCCAGCAC
CACACGGAAGGGGAGGACCAGGACGCTTCCATCCCCTCTGGGGGCAGAGGCCTGTCCCAG
GAGGGGACCATTCCCCCGACCTCTGCTGGTGAAGGCCGTTCTAGGACTGAAGATGCTGCC
CAGGAGCTCCTGTTGCCTGAGTCAAAAGGAGGCAGCTCTGAGCCCAGGACAGAACCACAG
ACCACCGAGCAGCAGGCAGGGACCCCAGCCTCTACGGCAGTTGATGCTGCAGCTGAGCCA
GCCAATACAGTTAAAGGGGCCGGGAAGGAAATGAAAGAGAAGACCCAGAGAACAAAACAG
CCGCCAGCAACCACTCCTGCTTCCAAAACACACTGCCAGGAAGCTGAGACCAAGACCAAG
ACCAAGGACGAGACGGCTGCTGCTGGAGAAAAAGTTGGTAAAAATGAACGAGGGGAGCCT
GAAGACCTGAAGAAGCCAGAGGGGAAGAACAGAAGT---GCAGCTGCTGTGAAAAAGGAC
AAGGAGCAAAAAAACCAGAAAGCAGGTGTCCAGGAAGTGAAGGCAAGCACGCTGAGCCCA
GGCGGAGGAGTCACCGTGTACTTCCACGCCATCATCTCTCATCATTTCTCATTCAGTCCC
GACCACCATAAAGTCTTCATCAGAGGAGGAGAAGAATTTGGGGAGCCGAAATGGGCCAGC
AATGTCTGTGAGCTGTACTACAGCAGAGACTTAGGTCATGACGGCGTTCTTGTTGAAGGC
AGTGTCGTCATTTCCAAGAAGCACCTAGATAAATACATTCCTTATAAGTACATCATTTAT
AAT---AAGGGCTCTGCTGAATATGAGTTCATCTACAAGCGCCAGCAGAAGGAGGGCGAG
CACGTCAACCGCTGTCTGTTAATAAAATCTTCACTT---CTGGGCTCAGGAGACTGGCAT
CAATACGATGACATAGTTTGTATGAAGCCTCCTGGGAAATTACAGAAAGTCATGAACCAC
ATCACAGACGGGTCGAGGAAGGACCTGGTGAAGGGGAAGCACACTGCCGCTACGGTCATG
CTGGACAGCATCTTCAGCATCCTGCAGACCTGGGACACCATCAACCTGAACAGCTTCTTC
ACCCAGTTCCAGCAGTTTTACTTTGTCATGCAACAGCCTATGATTTATGAAGGACAGGCA
CAGCCGTGGACCGATTTGCAGTACGGGGAGAAAGAGGTGAAGAGATACCTGTGGGAATAT
CTGAAAAAGCACATGGTACCACTTTTGGACAGAAAAAGCGCGGACTCTTTGCCTATAGAC
GGCCCAGTGAGGAGTAAACTGAAAATGGGCCTGATTGTCCTTTTCATAGTGGAAAAAATT
CAGTTTTTATTA---GAAGACAGCCTGACCTTGTTGTGTCACCTCCTAACCTCAGATGCC
AGCTCACCAGATGAGTTTCACAGTGACCTAAGCCACATCCTTGGGATACCTCAGAGCTGG
CGGCTGTACCTGGTGAACCTGTGCCAAAGGTGCATGGACACAAGTATGTACAACTGGCTG
GGAGCCCTGCCTGTCCTGCACTGCTGTATGGAGCTGGCCCCGCGGCACAAGGACGCCTGG
AGCCAGCCTGAGGACACCTGGGCCGCTTTGGAGGGAATCTCCTTCTCACAGTTCCGGGAA
CAAATGCTAGATACG---------------AGCTCCTTACTTCAGTTTATGAACCAGAAG
AAGCATTTGCTGAGCATAGACGAGCCTCTGTTCCGGTCCTGGTTTAGTCTGCTACCTCTG
AGTCACCTGGTTCAGTATATGGAAGACTTCATGGAGCACCTGTGTCATTTTCCTGCTCAT
ATCCTGGACTGTTTTTTAGGGATTTACTACCGGCTTCCGGGACTTCAGAAAGTC------
TGGAATATGCAGGAT---------GTTCAGAACGTTCAGAACATTTTAAAAATGCTGTTG
CACCTCCTGGACACTTACCAGGACAAGATTCCCGAGGAGGCCTTGTCACCATCCTACCTG
ATTGTGTGTCTGAAACTGCATGAAGCCATCTGCAGCAGCACAAAGATACCTAAGTTTTAC
GAGCTGCCAGCCTTATCTGCCGAGATTGTCTGCAGAATGATTATACTTCTATCCCTGGTG
GATTCTGCAGGACAGGGAGATGAAACTGGAAATAATTCAGTCCAAACAGTCTTCCAAGGG
ACGCTTGCTGCTACAAAAAGGTGGCTCCAAGAAGTTTTTACAGAGAACATGCTCGCATAT
TCAGGTGCCTCATTCACATACGTCGAGGAAATTGAGGTCTGGAGGCGGCTGGTGGAAATC
CACTTCCCCATGGAGCATGGCTGGAAGGAGTCGTTGCTGGGAGACATGGAATGGAGGCTC
AAACAGGAGAAACCCCTCTCCCAGATCACTGCCTACTGCAATAGCCGCTGGGACACCAAA
GGCTTAGAGGACAGTGTGGCCAAGACCTTTGAGAAATGCGCCATTGAAGCCGTGAGCTCA
GCCTGCCAGTCTCAGACCAGTATCCTTCAGGGGCTCTCTTGCTCTGATTTGCGGAAATTT
GGCACCCTCTTGTCTGCTGTGATCACTAAGTCCTGGCCTAGGAACAATGGGGAAGCCGTG
GACGACTTCGATGACATTTTAAAGCATCTGCTCACGTTGGCAGATGTCAAGCACCTCTTC
AGATTGTGTGGAACCGATGAGAAAATACGAGCAAATATCACACAGGATGGCAAGAAGTTG
ATGGCTGCTGCTGACTCTGTGTTCACGAAAGTTGTTGGTGACCTCCTAACTGGAACGATT
TTAGTTGGACAACTGGAGCTGATTATAAAGCACAAGAATCAGTTTCTTGACATCTGGCAA
CTGAAGGAAAAAAGTCTTTCACCCCAGGATGAAAAATATGCTGTGGAGGAAGCACTGGAT
TGGAGAATGGAGGAACTGTTATTTCTAAAGAAAGAGAAAAGATGTGTTGATAGTCTCCTG
AAGATGTGTGGGAACGTGAAACATCTGATACAAGTGGACTTTGGAGTGCTTGCAGTAAGA
TACTCACAAGACCTCAGCAGTAAAAGATTAAATGAAGCCGTGACAGTGAGACTGTCCACC
TCCTCAAACTCGCAGAGGACAACGCATTACGACCTGAGCTCCCGGGTCCGAGAAATGGCT
GGGAAGATAGACTTGCTCAGAGACAGCCACATCTTCCAGATCTTCTGGCGGGAAGCCGCA
GAGCCGCTGGGTGAGCCTAAGGAGGACCGGGAAGCCGCAGAGTTGCTGAGTGAGCCCGAA
GAAGAATCAGAAAGGCACATCCTTGAGCTTGAAGAGGTGTATGACTATTTGTATCAACCT
TCTTACAGAAAGTTCATTAAATTGTACCAGGATCTAAAGTCAGGAGAGGTCACCCTTGCA
GAGATTGATGTCATCTTCAAGGACTTTGTGAATAAATACATGGACTTGGATTCAGAACTT
AAGATCATGTGCACTGTGGACCACCAGGGCCAAAGAGATTGGATCAAGGAGCGAGTCGAA
CAGATCAAGGAATACCATCACCTGCACCAGGCCGTCCATGCAGCCAAGGTCATCTTGCAG
GTGAAAGAGAGCCTGGGACTGACCGGTGACTTCAGTGTTCTCAACACTTTACTAAATTTT
ACTGATAACTTCGACGACTTTCGCCATGAAACACTGGACCAGATCAACCAGGAGCTCATC
CGGGCCAAAAAGCTGCTCCAGGACATCAGCGAGGCCCGGTGCAAGGGGCTGAAGGCTCTG
TCCCTGAGAAAGGATTTCATCTGCTGGGTCCGGGAGGCTCTTGGAGGCATCAATGAGCTG
AAGGTGTTTGTGGACCTGGCCTCCATCTCAGCGGGGGAGAATGACATTGATGTGGACCGG
GTGGCCTGCTTCCATGATGCTGTGCAGGGCTACGCATCCCTGCTGTTTAAGCTGGACCCC
AGGGTGGGCTTCAGTGCATTCATGAAGCATCTGAAAGAGCTGTGGAAGGCTCTAGACAAT
GACCAGTACCTGCCCAGGAAACTGTGTGACTCTGCCAGGAACTTGGAGTGGCTGAAGACT
GTGAAGGAGAGTCATGGGTCTGTGGAACTCTCATCCCTGACCCTGGCCACGGCCATCAAC
CAAAGAGGCATCTATGTGATCCAGGCACCCAAAGGTGGCCAGAAGATTTCCCCAGACACG
GTTCTGCACTTGATCCTTCCTGAGAGCCCTGGCAGCCACGAGGAGCGACGAGAGTACTCT
TTAGAGGAGCTGAAGGAGCTTTTGAACAAGTTGATGCTGATGTCTGGCAAGAAGGATCAT
AACAACACGGAAGTGGAGAGGTTTTCAGAGGTCTTCTGCAGTGTGCAGAGGCTCAGCCAG
GCCTTCATCGACCTGCACTCTGCTGGGAATATGCTGTTCAGGACCTGGATCGCCACGGCC
TACTGCTCCCCCAAGCAGGGTGTGTCCCTCCAAATGGACTTTGGCTTGGACCTGGTGACG
AAACTTGCAGAAGGTGGAGATGTCATTGAGCTGCTGGCAGCCCTCTGCAGGCAGATGGAG
CACTTCCTTGACAGCTGGAAGAGATTCGTGACCCAGAAACGAATGGAGCACTTTTACCTG
AACTTCTACACGGCAGAGCAGCTGGTTTACCTGAGCACTGAGCTCAGGAAGCAGCCCCCG
AGTGATGCCGCCCTAACGATGCTATCCTTCATCAAAAGCAACTGCACCCTGAGGGATGTC
TTAAGGGCCTCTGTGGGGTGCGAGAGTGAGGCCGCCAGGTACCGCATGAGGACAGTCATG
GAAGAGCTCCCGCTGATGCTCTTCTCAGAGTTCAGCCTGGTGGACAAGCTGAGGGTCATC
ATGGAGCAGTCCATGGGGTGCCTTCCTGCCTTCCTGCCTGACTGCCTCGACCTAGAGACC
CTTGGCCGCTGTCTGGCTCACCTGGCAGGGATGGGTGGGTCTCCCGTGGAGCGTTGTCTC
CCGAGAGGTCTGCAGGTCGGCCAGCCCAACCTCGTCGTCTGTGGCCACTCCGAGGTGTTG
CCAGCCGCCCTGGCTGTCTACATGCAAACCCCAAGCCAGCCCCTGCCCACCTACGATGAG
GTGCTGCTCTGCACCCCGGCAACCACCTTCGAGGAGGTGGCGCTGTTGCTGCGCCGCTGC
CTGACCCTGGGCTCCCCGGGGCACAAGGTCTACAGCCTGCTGTTCGCAGATCAGCTGAGC
TACGAGGTGGCGCGCCAAGCGGAGAAGCTCTTCCAGAAACTGTGCACGCAGCAGCACCGA
GAAGACTACCAGCTCGTGATGGTCTGTGATGGGGACTGGGAGCACTGCTACCTCCCCTCT
GCCTTCAGCCAGCACAAGGTCTTCGTCACCCCCCAGGCACCCCTCGAGGCCATCCAAGCC
TACCTGGCAGGTCACTACCGGGTCCCGAAGCAGACCCTGTCGGCGGCGGCCGTGTTCAAG
GACCGGCTGTGTGTTGGGATCGTGGCCTCGGAGCGAGCAGGTGTTGGAAAGTCTCTGTAT
GTGAAGAGGTTGCACGACAAACTGAAGATGCAGTTAAACGTGAAAAAGGTGCCTCTGAAA
ACAATTCGACTGATCGACCCTCAGGTGGATGAGAGCCAAGTCCTTGGCGCCCTGCTGCCC
TTCCTGGACGTGCAGTATCAGAAGGTCCCCGTGCTCTTTCACCTGGACGTGACCTCCTCA
GTCCAGAGTGGAATTTGGGTGTTTCTTTTCAAGCTCCTCATTTTACAATACTTAATGGAT
ATAAATGGGAAAATGTGGCTTCGGAACCCCTGCCATTTGTATATCGTTGAAATCCTGGAA
AGGAGGACATCAGTGCCATCGAGGAGGTCTTCAACGCTGCGTACACGTGTCCCCCAGTTC
AGTTTTCTTGACATCTTCCCAAAAGTCACCTGCAGGCCTCCCAAAGAGGTGATAGACATG
GAGCTGAGTCCCCGGAGGAGTGACACAGAGCCTGGGATGGATCAGTGGGAGTTCTGCAGC
GAAACTTTCCAAAGACCTTACCAATATTTAAGACGATTCCATCAAAACCAAAACCTAGAC
ACGTTTCAGTATCAAGAAGGCTCTGTCGAAGGCACCCCAGAGGAATGCCTCCAGCATTTC
CTGATTTACTGTGGGGTAATAAACCCATCCTGGTCAGAGCTTCGGAACTTTGCTCGGTTC
CTGAATTATCAGCTCAGAGATTGTGAGGCCTCTCTCTTCTGCAATCCGAGTTTTATTGGC
GACACACTGAGGGGTTTCAAGAACTTTGTGGTGACCTTCATGATATTTATGGCAAGAGAT
TTTGCCACACCGTCACTCCACACCTCTGACGAAAGCCCGGGGAAGCACATGGTCACCATG
GATGGGGTTAGGGAAGAAGATCTAGCGCCCTTCTCCCTCCGGAAGAGGTGGGAGTCGGAG
CCTCACCCATACGTTTTCTTCAATGACGACCACACCACCATGACGTTCATCGGCTTCCAT
CTGCAGCCCAACAGCAAGGGCAGTGTCGACGCCATCAATCACTTGACTAGGAAGGTCATC
AAGAGAGACGTCATGACCACGGACCTGTACCAGGGCCTGCTGCTCCAGAGGGTGCCTTTC
AATGTTGACTTTGATAAACTGCCCAGACACGAGAAACTTGAGAGGCTCTGCCTGACCTTA
GGGATCCCCTGGGCCACTGACCCCGACAAAACGTATGAGCTCACGACAGACAATATGCTT
AAGATCCTTGCCATCGAGATGCGGTTCCGGTGTGGGATCCCGGTTATCATCATGGGAGAA
ACTGGCTGTGGGAAAACCAGGCTTATTAAATTCCTTAGCGACCTGCGGCGTGGTGGTGCC
AATTCTGACACCATAAAGCTGGTCAAGGTGCACGGAGGGACAACTGCAGACATGATCTAC
TCCAGAGTCAGGGAGGCTGAAGATGTGGCCTTCGCCAATAAGGACCAACATCAGCTGGAC
ACCATCTTGTTTTTTGATGAAGCCAATACAACGGAAGCTATAAGCTGTATCAAAGAAGTC
CTGTGTGATCGTATGGTGGACGGCCAGCCCCTGGCTGAGGACTCTGGCCTGCATATTATA
GCTGCCTGCAACCCGTACCGGAAGCACTCTGAGGAGATGATCTGCCGTTTGGAGTCAGCT
GGTTTGGGCTACAGGGTTAGTATGGAGGAGACGGCCGACAGGCTGGGCTCCATTCCTCTG
AGGCAGCTGGTATACCGGGTCCATGCTCTGCCCCCGAGCCTGATTCCTCTGGTGTGGGAC
TTTGGACAACTGAGTGACGTTGCTGAAAAGCTCTACATCCAGCAGATTGTCCAGAGACTG
GTTGATTCCATCAGCCTAGATGAAAACGGGACTCGCGTGATCACAGAAGTCCTCTGCGCC
TCTCAGGGTTTCATGAGGAAAAGAGAAGATGAGTGCAGCTTTGTCAGCCTCAGGGACGTG
GAGCGCTGTGTGAAAGTTTTCAGATGGTTCCACGAGCACAGCGCGATGCTCTTAGCGCAG
CTGAATGCCTTTCTCTCCAAGTCCAGAGTCAGCAAAGATCACACCAAG---AGAGATCCC
GTCCTCTGGTCGTTGATGCTGGCCATCGGGGTGTGTTACCACGCCTCTTTAGAAAAGAAA
GACTCATATCGGAAAGCCATCGCCAGGTTCTTTCCGAAACCGTATGACGACAGCAGGCTG
CTTCTGGATGAAATAACGCGGGCACAGGATCTTTTTCTGGATGGCGTACCTCTGAGGAAA
ACCATCGCCAAGAACTTGGCCTTGAAGGAGAACGTCTTCATGATGGTCATCTGCATCGAG
CTGAAGATTCCCCTCTTCCTGGTGGGGAAGCCCGGCAGCTCCAAGTCTCTCGCCAAGACC
ATTGTGGCCGACGCCATGCAGGGCCCGGCCGCCTACTCAGATCTCTTCCGCAGCCTGAAG
CAGGTCCACCTGGTGTCCTTCCAGTGCAGCCCGCACTCCACCCCACAGGGCATCATCAGC
ACCTTCCGGCAGTGTGCCCGCTTTCAGCAGGGGAAGGACCTGCAGCAGTACGTCTCTGTA
GTGGTGTTAGATGAGGTGGGGCTGGCGGAAGACTCACCCAAAATGCCCCTGAAGACTCTG
CACCCGCTGCTGGAAGACGGATGCATTGAAGATGATCCCGCCCCCCACAAAAAGGTCGGC
TTCGTAGGCATCTCCAACTGGGCCCTTGACCCTGCCAAGATGAACCGGGGCATTTTCGTG
TCACGTGGCAGCCCCAACAAGAGAGAACTCATAGAGAGTGCCAAGGGCATCTGCTCCTCA
GACATCCTCGTCCAGGACCGAGTCCAAGGGTACTTTTCGTCCTTTGCCAAAGCCTACGAA
ACGGTGTGTGAGAGCCAGGACAAGGAATTCTTCGGGCTTCGTGACTACTACAGCCTCATC
AAAATGGTCTTTGCTGCAGCAAAGGCTTCAAATAGAAAGCCTTCCCCGCAAGACATTGCA
CAGGCTGTCCTTAGGAACTTCAGTGGCAAGGATGACATCCGAGCTTTGGACATCTTTCTG
GCCAATTTGCCCGAGGCCAAGTCCTCAGAGGAAGTCAGCCCCGTGCAGCTGATCAAACAG
AACATCTTTGGGCCTTCTCAGAAGGTG---------------CCGGATGGACAGCTGGAA
GATGCTGAGTCCCGCTACTTACTCGTGCTGACCAAAAACTACGTGGCACTGCAGATCCTG
CAGCAGACATTCTTCGAGGAGGACCAGCAGCCGGAGATTATTTTTGGTTCTGGTTTCCCC
AAGGACCAAGAGTACACCCAGATCTGCAGAAACATCAATCGTGTGAAGATCTGCATGGAA
ACAGGCAAGATGGTGTTGCTTCTCAACCTGCAGAACCTCTACGAGAGCCTCTACGACGCA
CTTAACCAGTACTACGTCCACCTCGGCGGCCAGAAGTACGTGGACCTCGGTCTGGGGACC
CACCGTGTCAAATGTCGGGTTCACCCCAACTTCCGCCTGATCGTCATCGAAGAGAAAGAT
GTCGTGTACAAACACTTTCCCATCCCCCTCATTAACCGGCTGGAGAAGCACTATCTGGAT
ATCAACACGGTGCTGGAGAAATGGCAGAAGAGCATCGTGGAGGAGCTCCGTGCGTGGGTG
GAGAAGTTCATCAATGTCAAAGCAGATCATTTCCTGAACAGGCACAAATACAGCCCCTCT
GACGTCTTCATCGGCTACCACTCGGACGCCTGCGCCTCTGTGGTGCTGCAGGTCATAGAG
AGGCGGGGTCCCAGG---GCCTTGACAGAGGAACTTTACCAGAAGGTGTCTGGGGAGGCC
AAATTGATCTTGCTGAACTGCGCTACGCCCGATGCCATGGTCCGGCTGAGCGCCTACTCG
CTGGGCGGGTTCGCAGGGAAGTCGCTGTCGCGGGAGTACTTCTACAGACAGAGGCACAAC
TCCTTTGCAGATTTCCTTCAGGCGCACCTGCACGCGACAGACCTAGAGCGCCACGCCATC
TTCACAGAGATCACCACTTTCTCCAGGCTGCTAACAAGTCACGACTGTGAAATTTTAGAA
TTAGAGGTCACAGGCAGGGCTCCGAAACCCACACTCCTGTGGCTGCAGCAGTTTGACACC
GAGTACTCATTCCTCAAAGAAGTCCGAAACTGTTTAACGAATACAGCTAAATGTAAAATC
CTCATTATTCAGACAGATTTTGAAGATGGAATCCATAGTGCCCAGCTCATTGCCTCAGCT
AAGTATTCTGCTATAAATGAAATCAACAAAATACAAGAAAATGAGGACCGTATCTTCGTC
TATTTCATCACAAAACTGTCCCGGATGGGAAGAGGAACAGCCTATGTGGGTTTCCACGGA
GGGCTGTGGCAGTCTGTCCACATCGATGACCTCCGGAGATCCACCCTCATGGTTTCAGAT
GTGACCAGGCTGCAGCACGTCACCATCAGCCAGCTGTTCGCGCCCGGAGACTTGCCTGAG
CTGGGTTTGGAACACCGGGCGGAAGACGGCCACGAGGAGGCGATGGAAACGGAGGCCAGC
ACGTCAGGGGAGGTGGCAGAGGTGGCAGAGGAGGCAGAGGTGGCAGAGGAGGCCATGGAA
ACAGAAAGTTCTGAGAAGGTGGGAAAGGAAACCTCTGAACTCGGAGGCAGTGATGTGTCG
ATCCTGGACACCACCAGGCTGCTGAGGAGCTGTGTGCAGAGCGCCGTGGGCATGCTCAGA
GATGAGAATGAGAGCTGCACGCGCAATATGCGGAGGGTGGTGCTCCTCCTGGGCCTCTTA
AATGAGGACGACACGTGCCACGCCTCTTTCTTGCGGGTATCCAAGATGCGCCTCAATGTC
CTTTTAAAGAAGCAAGAAGAGAGCCAGGTGCACCCTCTG---GAGTGGGTGGCAAGGGAA
GCCTGCAACCAGGACGCTCTCCAGGAGGCGGGCACATTCAGGCACACCCTCTGGAAGCGG
GTCCAAGGTGCTGTCACCCCTCTGCTGGCGAGCATCATATCATTCATCGACAGAGACGGC
AACCTAGAGCTACTGACCAGGCCAGATACTCCGCCCTGGGCAAGAGATCTTTGGATGTTT
ATTTACAGTGACACGACGCTTCTGAACATTCCTCTTGTGATGAATAATGAAAGACATAAA
GGTGAGATGGCCTATATCATGGTGCAGAACTACATGAACCTTTCCGAGAACGCTTCCAAC
AATGTCCCTTTCAGCTGGAGAATCAAGGACTATCTGGAGGAGCTGTGGGTCCAGGCTCAG
TACATCACAGACGCAGAAGGACTGCCGAAGAAGTTCGTGGACATCTTTCAGCAGACTCCT
CTGGGCAGGTTTCTTGCCCAGCTCCATGGAGAGACGCAGCAGGAACTTCTTCAGTGTTAC
TCGAAGGATTTCATTCTCTTGACCATGCGTGTGTCAACGGAGGAGGAATTAAAGTTTCTG
CAGATGGCTCTGTGGTCCTGCACTAGGGAACTGAAAGCAGCGTCAGCAGCGCCCGAGGAA
GAGGTTTCCTTACCGTGGGTGCACCTTGCCTACCAGCGTTTCAGAAGCCGGCTGCAGAAC
TTCTCCAGAATCCTGACCATCTACCCTCAGGTTCTCCACAGCCTGATGGAAGCCCGTCGG
AACCATGAGCTGGCTGGATGTGAGATGACCCTGGATGCATTTGCCGCAATGGCCTGCACG
GAGATGCTGACAAGAGACACCCTGAAGCCCAGTCCCCAGGCGTGGCTACAGTTGGTGAAG
AATCTTTCCATGCCGCTGGAGCTCATCTGCTCCGATGGGCACACGCAAGGCAGCGGGAGC
CTGGCCCAGGCTGTCATCAGGGAAGTCAGAGCCCAGTGGAGTCGGATTTTCTCCACCGCA
CTCTTTGTGGAGCATGTGCTCCTAGGAACCGAGAGCCAGGTCCCCGAGTTACACAGGCTG
GTGACCGAGCACGTCTTCTTACTAGACAAGTGTCTTCGAGAGAACTCTGACGTGAAGACG
CACAGGCCTTTTGAGGCCGTGATGAGCACTCTCTGTGAATGCAAGGAGAGAGCCAGCAAG
ACCCTCAGCAGGTTTGGGGTTCAGCCGTGCCCCATCTGCCTGGGAGACGCAGAGGACCCC
GTCTGTCTGCCCTGCGACCACGTGCACTGCCTGCGCTGCCTCAGGGCCTGGTTTGCTCCA
GGGCAGATGATGTGCCCCTACTGTTTAACTGCCTTGCCAGACGAATTCTCTCCAGCTGTT
TCCCAAGCGCACAGGGAAGCCATTGAAAAGCATGCCCGCTTCCGGCAGATGTGCAACAGT
TTCTTCGTAGACCTGGTGTCCACCATGTGCTTCAAGGACAATGCTCCACCTGAGAAGAAA
GTGATTGAGAGCCTGCTCTCTCTCCTCTTTGTCCAAAAGGAGCTCTTAAGAGATGCTCCC
CAGAGACACCGTGAACACACAAAATCTCTCTCTCCATTCAATGATGTTGTGGATAAGACT
CCTGTCATCCGCTCAGTGATACTGAAACTGCTTTTGAAGTACAGCTTCAATGATGTAAAA
GATTATATTCAGGAATATTTGACCCTGTTAAAAAAGAAAGCATTCATAATTGAAGATAAA
ACTGAACTGTACATGCTCTTCATCAACTGCCTGGAGGATTCAATACATGAGAAGACCAGT
GCTTGCTCCAGAAATGATGAACTGAACCACCTAAGAGAGGAACGTCGTTTCCTTAAGATG
TATTCTCAAGGAAGACGTGGCCGAGAGCCTGCCAACGAGGCCTCGGTTGAATACCTGCAA
GAGGTGGCCCGGATCCGCCTCTGCCTCGACAGAGCTGCCGATTTCCTCTCAGAGCCTGAG
GAGGGCCCAGAGATGGCCGAGGAGAAGCAGTGCTACCTGCGGCAAGTCAAGCACTTCTGT
ATCTGGGTGGAGAACGACTGGCACCGGGTGTACCTGGTGCGGAAGCTCAGCAGCCAGCGG
GGGATGGAGTTCGTGCAGGGCCTCTCCAAGCCCGGCCACCCGCACCAGTGGGTGTTTCCC
AAGGACGTTGTCAAGCAGCAG---------CAGGACCACCCAGGCCAGATGGATAGGTAC
CTGGTGTACGGCGATGAATACAAGGCTCTCCGTGATGCTGTGGCCAAAGCTGTCCTCGAG
TGCAAGCCGCTGGGCATTGAGACTGCTCTGAAGGCCTGCAAGACCCCCCAAAACCGGCAG
TCAGCCTGCTTCCTGCTAACACTGTTTAGAGAGGTGGCTGTCTTGTACAGGTCCCACAGT
GCGAGCCTCCACCCCACGCCAGAGCAACGTGAAGCTGTGAGCAAATTCATTGGCGAATGC
AAGATCCTTTCACCTCCTGATATCAGCCATTTTGCAACATCGCTCGTGGACAATTCTCTG
CCATTGTTGAGGGCGGGCCCCAGTGACAGCAACCTTGACGGAACGGTGACAGAAATGGCC
ATTCATGCTGCAGCCGTCCTTCTGTGTGGACAGAATAAACTCTTGGAGCCCCTAAAGAAT
CTGGCCTTCTCCCCAGCCAACATGGCGCATGCTTTTCTTCCAACCATGCCTGAAGACTTG
CTGGCTCAAGCTCGGAGGTGGAAGGGTCTGGAGGGAGTCCACTGGTACACTTGTCCCAAC
GGCCATCCTTGCTCCGTGGGAGAGTGCGGCAAGCCGATGGAACAGAGCACCTGCATTGAC
TGCCATGCGCCGATTGGAGGCATTAACCACAAACCTCGGGACGGCTTTCGTCTGGTCAAT
GACAGGGCAGACAGAACACAGACCGGCCATGTGCTAGGCGACCCGCAGCAGAGAGAC---
GTGGTGACATGTGACCGAGGGCTGCCCCCAGTGGTCTTCATCCTCATCCGGCTACTCACT
CACTTGGCTCTGCTTCTGGGAGCTTCCCAGAGTTCCCAGGCTCTGATAAACATCATTAAG
CCTCTAGCGAGGGATCCAAAAGGCTTTCTGCAGCAGCACATCCTGAAGGACCTGGAGCAG
TTGGCCAAGATGCTGGGACACAGTGCCGACGAGACCATCACCGTGGTCCACCTTGTTCTG
CGCAGGCTTCTCCAAGGGCAGCACCAGCTCTCTAGCAAAAGGCTTTTAAATTTTGACACA
AGATTGTCAACTAAAGAAATGAGGAACAACTGGGAAAAGGAAATCGCAGCTGTGATTTCT
CCTGAACTGGAGCATCTAGATAAAACCCTTCCCACCATGAATAATCTCATCAGCCAAGAT
AAGCGTATCAGCTCTAACCCTGTGGCCAAAATAATATATGGTGACCCAGTGACCTTCCTG
CCCCACCTGCCCCAGAAGAGTGTGGTCCATTGCTCTAAGATTTGGAGCTGCAGGAAAAGA
ATTACAGTTGAGTACCTCCAGCACATTGTGGAACAGAAAAACGGCAAAGAAAGAGTGCCC
ATCCTCTGGCGTTTCCTGCAGAAGGAAGCAGAGCTGAGGCTGGTAAAGTTCCTGCCTGAG
ATTTTGGCCTTGCAAAGGGGTCTAGTGAAGCAGTTCCAGAACGTCCCGCAAGTTGAATAC
AACTCCATCAGAGGCTTCCTCAGCAAGCACAGCTCAGGTGGGTTGAGGCGGCTACTTCAG
AACAGAATCACAGTCTTTCTGTCGACATGGAACAAACTGAGGAGATCACTTGAGATGAAC
GGCGAGATCAACCTACCCAAAGCCTACTGCAGCACTGACTTGGATCTGGATGCTGATTTT
GAGATCCTCTTGCCACGCCGACGGGGCCTGGGCCTCTGTGCTACCGCTCTCGTCAGCTAC
TTGATTCGCCTACACAATGAAATTGTCTACGCCGTGGAAAAACTCCCGGAGGGAAACAAC
AGCTATTCCGTGGATGCCACCGAGGTCACTGACCTGCATGTCATCAGTTACGAAGTGGAG
CGGGACCTGACTCCACTGATTCTCTCCAACTGCCAGTACCAGGTGGAGCAGGGCAGAGAG
ACCCTGCAGGAGTTCGATCTGGAGAAGATTCAGCAGCAGATCGTCAGCCGCTTCATCCAG
GGCAAGCCCCGGCTGAGCCTCAAGGGAATACCCACTCTGGTCTACAGACACGACCGGAAC
TATGAACATCTCTTTATGGACATCAAGAACAAAATGGCGCAGGACTCCCTCCCCAGCTCG
GTCATTAGTGCCATCAGTGGACAGCTGCAGTCCTACAGCGATGCCTGTGAAGCGCTGTCT
GTCGTAGAAGTCACTCTGGGGTTTCTGAGCACAGCTGGTGGGGATCCAAACATGCACCTG
AATGTGTATACTCAAGACATCCTGCAAATGGGTGATCAGACGACTCACGTGTTAAAGGCG
TTAAACAGATGCCAGTTAAAACACACCATTGCCCTCTGGCAGTTCCTATCTGCTCATAAG
TCTGAACAGCTGCTGCGGCTGCAGAAAGAGCCATTTGGGGAAATCAGTTCAAGGTACAAA
GTGGATCTGAGTTCGGAAAATGCTAAGCTCCTCAGCACATTCCTAAATCAGATTGGCCTA
GACGCCTTCCTGCTAGAGCTGCACGAAATGATAATCTTGAAACTAAAGAACCCCCAAACC
------GAGGGGAGCTTCAACCATGAGTGGAGCCTGAGAGACACTCTCATAAGTTACATG
GAAACTAAAGAAAGTGAAATTCTTCCTGAAATGGAATCTCAGTTCCCAGAAGAGATACTG
CTCGCCAACTGTGTCTCAGTGTGGAAAACAGCTGCTGTGCTGAAACGGAATCGACAAATC
AGA
>northern_white-cheeked_gibbon_RNF213_ORF_XM_030828168_ORF
ATGGAGTGTCCTTCGTGCCAGCATGTCTCCAAGGAGGAAGCCCCCAGGTTCTGCAGCCAG
TGTGGAGAGAGGCTGCCTCCTGCAGCCCCCATAGCAGATTCTGAGAACAAGAACTCCACA
ATGGCGTCAGCCCTGGAGGGTGAAATGGAGTGTGGGCAGGAGCTGAAGGAGGAAGGGGAC
CCGTGCTTGTCCCTGGGCTCAGACAGTTGGCAAGAAGACCCCGACGAGCCCTGTTCTGAT
GCCTCCTCGACCATCCAAGAAAGCAAAAAGAAGAAAAGGAAGAAGGAAAAGAGATGGAAC
AACTCCGATTCCTCAGAGCTGGCTTCCTCGCCCCTGTCTCCCGCCAGCCCCTGTCACCTG
ACTTTGCTTTCAAACCCGAGGCCTCAG------GACACAGCCCTGCCCCACAGCCAAGCC
CAGCAGAGTGGCCCCACTGGCCAGCCGAGCCAGCCCCTGGGCACAGCCACCACGCCACTG
GAGGGTGACGGCCTCTTTGCGCCCACCGAGGTTGGCGACAGCCCCCTGCAGGCTCAGGCT
TTGGGAGAGGCAGGAGTGGCCACAGGAAGTGAGGCTCAGAGCAGCCCCCAATCCCAGGAC
CACACGGAAGGGGAGGACCAGGACGCTTCCATCCCCTTTGGGGGCAGAGGCCTGTCCCAG
GAGGGGACCGGTCCCCCCACCTCTGCTGGTGAAGGCCATTCTAGGACTGAAGATGCTGCC
CAGGCACTCCTGTTGCCTGAGTCAAAAGGAGGCAGCTCTGAGCCTGGGACAGAACCGCAG
ACCACACAGCAGCAG------------GCCTCTACGGCAGTTGATGCTGCAGCTCAGCCA
GCCAATGCAGTTAAAGGGGCCGGGGAGGAAGTGAAAGAGAAGACCCAGAGAACGAAAGAG
CCGCCAGCAACCACTCCTGCTTCCAAAACACACTGCCAGGAAGCTGAGACCAAGACTGAG
------GACGAGACGGCTGCTGCTGGAGAAAAAGTCGGTAAAAATGAACGAGGGGAGCCT
GAAGACCTCAAGAATCCAGAGGGGAAGAACAGAAGTGCAGCAGCTGCTGTGAAAAAGGAG
AAG---CAAAAAAACCAGAAAACAGGTGTCCAGGAAGTGAAGGCAAGCACGCTAAGCCCG
GGCGGAGGAGTCACCGTGTACTTCCACGCCATCATCTCTCATCATTTCTCATTCAATTCC
GACCACCATAAAGTCTTCATCAGAGGAGGAGGAGAATTTGGGGAGCCGAAATGGACCAGG
AATGTCTGTGAGCTGCACTGCACCAGAGACTTACGTCATGACAGCGTTCTTGTTGATGGC
AGTGTCGTCATTTCCAAGAAGCACCTAGATAAACACATTCCTTACAAGTACGTCATTTAT
AAT---AAGGGCTCTATTGAATATGAGTTCATCTACAAGCGCCAGCAGAAGGAGGGCGAG
TACGTCAACCGCTGTCTGTTCATAAAATCTTCACTT---CTGGACTCAGGAGACTGGCAT
CAGTACGATGGCATAGTTTGTATGAGGCCTCCTGGGAAATTACAGAAAGTCATGAACCAC
ATCACAGACGGGTTGAGGAAGGAGCTGGTGAAGGGGAAGCAGATTGCCGCTAAGGTCGTG
CTGGACAGCATCTTCAGCATCCTGCAGACCTGGGACACCATCAACCTGAACAGCTTCTTC
ACCCAGTTCCAGCAGTTTTCCTTTGTCGTGGGACAGTCTATGATTTATGAAGGATGGGCA
CAGCCGTGGACCGATTTGCAGTACGGGGAGAAAGAGGTGAAGAGAGACCTGTGGGAATAT
CTGAAAAAGCACATGGTACCGTTTCTGGACAGAAAAAGCGCGGACTCTTTGCCTATAGAC
TGCCCAGTGAGGAGTAAACTGAAAATGGGCCTGATTGTCCTTTTTGTAGTGGAAGAAATT
CAGTTTTTATTA---GAAGACAGCCTGGCCTCGTTGTGTCACCTCCTGACCTCAGATGCC
AGCTCACCAGATGAGTTCCACAGTGACCTGAGCCACATCCTTGGGATACCTCAGAGCTGG
CGGCTGTACCTGGTGGACCTGTGCCACAGGTGCATGGACACAAGTGTGTACGACTGGCTG
GGCACCCTGCCCGTTCTGCACTGCTGTATGGAGCTGGCCCCGCGGCACAAGGACGCCTGG
AGCCAGCCTGAGGACACCTGGGCCGCTCTGGAGGGAATCTCCTTCTCACAGTTCCGGGAA
CAAATGCTAGATACG---------------AGCTCCTTACTTCAGTTTATGAGCCAGAAG
AAGCATTTGCTGAGCATAGATGAGGCTCTCTTCCGGTCCTGGTTTAGTCTGCTACCTCTG
AGTCACCTGGTTCAGTATATGGAAAACTTCATTGAGCACCTGGGTCGTTTTCCTGCTCAT
ATCCTGGACTGTTTTTTAGGGATTTACTACCGGCTTCCGGGACTTGAGAAAGTC------
GAGAATATGCAGGAT------------------ATTCAGAACATTCTAGAAATGCTGTTG
CGCCTCCTGAACACTTACCAGGACAAGATTCCCGAGGAGGCCTTGTCACCATCCTACCTG
ACTGTGTGTCTGAAACTGCATGAAGCCATCTGCAGCAGCACAAAGACACCTGAGTTTTAC
GAGCTGCCAGCCTTATCTGCCGAGATTGTTTGCAGAATGATTATACTTCTACCTCTGGTG
GATTCTGCAGGACAGGGAGATGAAACTGGAAATAATTCAGTCCAAACAGTCTTCCAAGGT
ACCCTTGCTGCTACGAAAAGGTGGCTCCGAGAAGTTTTTACAAAGAACATGCTCACACAT
TCAGGTGCCTCATTCACATACATCGAGGAAATTGAGGTCTGGAGGCGGCTGGTGGAAATC
CACTTCCCCGTGGAGCATGGCTGGAAGGAGTCGTTGCTGGGAGACATGGAATGGAGGCTC
AAACAGGAGAAACCCCTCTCCCAGATCACTGCCTACTGCAATAGTCACTGGGACACCAAT
GGCTTAGAGGACAGTGTGGCCAAGACCTTTGAGAAATGCGTCATTGAAGCCGTGAGCTCA
GCCTGCCAGTCTCAGACCAGTATCCTTCAGGGACGCTCTTGCTCTAATTTGCGGAAATTT
GGCACCCTCCTGTCTGCTGTGATCACTAAGTCCTGGCCTAGGAACAATGGGGAAGCCGTG
GACAACTTGGATGACATTCTGAAGCATCTGCTCACGTTGGCAGATGTCAAGCACCTCTTC
AGACTGTGTGGAACCGATGAGGAAATACTAGCAAATATTACAGAGGATGGCAAGAAGTTG
ATGGCTGCTGCTGACTCTGTGTTCACGAAAGTTGTTGGTGACCTCCTAAATGGAACGATT
TTAGTTGGACAACTGGAGCTGATTATAAAGCACAAGAATCAGTTTCTTGACATCTGGCAA
CTGAAGGATAAACATCTTTCACCCCAGGATGAAAAATGTGCTGTGGAAGAAGCACTGGAT
TGGAGAATGGAGGAACTGTTATTTCTAAAGAAAGAGAAAAGATGTGTTGATAGTCTCCTG
AAGATGTGTGGGAACGTGAAACATCTGGTACAAGTGGACTTTGGAGTGCTTGCACTAAGA
CACTCACAAGACCTCAGCAGTAAAAGATTAAATGAAGCCGTGACAGTGAGACTGTCCACC
TCCTCGAACTCACAGAGGACAACGCATTACCAGCTGAGCTCCCAGGTCCGAGAAATGGCT
GGGAAGATAGACTTGCTCAGAGACAGCCACATCTTCCAGATCTTCTGGCAGAAAGCCGCA
GAGCCGCTAAGTGAGCCTAAGGAGGACCAGGAAGCCGCAGAGTTGCTGAGTGAGCCCGAA
GAAGAATCAGAAAGGCATACCCTTGAGCTTGAAGAGGTGTATGACTATTTGTATCAGCCT
TCTTACAGAATGTTCATTAAACTGTACCAGGATCTAAAGTCAGGACAGGTCACCCTTGCA
GAGATCGATGTCATCTTCAAGGACTTTGTGAATAAATACACAGACCTGGATTCAGAACTT
AAGATCATGTGCACTGTGGACCACCAGGGCCAAAGCGATTGGATCAAGGAGCGAGTCGAA
CAGATCAAGGAATATCATCACCTGCACCAGGCTGTCCACGCAGCCAAGGTCATCTTGCAG
GTCAAAGAGAGCCTGGGACTGACCGGTGACTTCAGTGTTCTCAACACTTTACTAAATTTT
ACTGATGACTTCGATGGCTTCGGCCATGGAACACTGGACCAGATCAACCAGGAGCTCATC
CGGGCCAAAAATCTGCTCCAGGACATCAGTGAGGCCCGGTGCAAGGGGCTGAAGGCTCTG
TCCCTGAGAAAGGAGTTCATCTGCTGGGTCCGGGAGGCTCTTGGAGGCATCAATGAGCTG
AAAGTGTTTGTGGACCTGGCCTCTATCTTAGCGGGGGAGAATGACATTGATGTGGACCGG
GTGGCCTGCTTCCATGACGCTGTACAGGGCTACGCATCCCTGCTGTTTAAGCTGGACCCC
AGGATGGGCTTCAGCGCGTTCATGAAGCATCTGAAAAAGCTGTGGAAGGCTCTGGACAAT
GACCAGCACCTGCCCAGGAAACTGTGTGACTCTGCCAGGAACTTGGAGTGGCTGAAGACT
GTGAAGGAGAGTCATGGGTCTGTGGAACTCTCAACCCTGACCCTGGCCATGGCCATCAAC
CAAAGAGGCATCTATATGATCCAGGCACCCAAAGGTGGCCAAAAGATTTCCCCAGACACG
GTTCTGCACTTGATCCTTCCTGAGAGCCCTGGCAGCCACGAGGAGCCACGAGAGTACTCT
CTAGAGGAGCTGAAGGAACTTTTGAACAAGTTGATGCTGATGTCTGGCAAGAAGGATCAT
AACAACACGGAAGTGGACAGGTTTTCAGAGGTCTTCTGCAGCGTGCAGAGGCTCAGCCAG
GCCTTCATCGACCTGCACTCTGCTGGGAATATGCTGTTCAGGACCTGGATCGCCATGGCC
TACTGCTCCCCCAAGCAGGGTGTGTCCCTCCGAATGGACTTTGGCTTGGACCTGGTGACG
GAGCTTGCAGAAGGTGGAGATGTCACTGAGCTGCTGGCAGCCCTCTGCAGGCAGATGGAG
CAGTTCCTTGACAGCTGGAAGATATTCGTGACCCAGAAGCGAATGGAGCACTTTTACCTG
AACTTCTACACGGCAGAGCAGCTGGTTTACCTGAGCACTGAGATCAGGAAGCAGCCCCCG
AGTGAGGCCGCCCTAACGATGCTGTCCTTCATCAAAAGCAACTGCACCCTGAGGGATGTC
TTAAGGGCCTCTGTGGGGTGCGAGAGTGAGGCTGCCAGGTACCGCGTGAGGACGGTCATG
GAAGAGCTCCCGCTGATGCTATTCTCAGAGTTCAGCCTGGTGGACAAGCTGAGGGTCATC
ATGGAGCAGTCCATGGGGTGCCTTCCTGCCTTCCTGCCCGACTGCCTCGACCTAGAGACC
CTTGGCCGCTGTCTGGCTCAGCTGGCAGGGATGGGTGGGTCTCCCGTGGAGCGTTGTCTC
CCGAGAGGTCTGCAAGTCGGCCAGCCCAACCTCATCGTCTGTGGCCACTCCGAGGTGTTG
CCAGCCGCCCTGGCTGTCTACATGCAAACCCCAAGCCAGCCCCTGCCCACCTACGATGAG
GTGCTGCTCTGCACCCCGGCAACCATCTTCGAGGAGGTGGAGCTGTTGCTGCGCCGCTGC
CTGACCCTGGGCTCCCCAGGGCACAAGGTCTACAGCCTGCTGTTCGCAGATCAGCTGAGC
TATGAGGTAGCGCGCCAGGCCGAGGAGCTCTTCCAGAAACTGTGCACGCAGCAGCACCGA
GAAGACTACCAGCTCGTGATGGTCTGCGATGGGGACTGGGAGCACTGCTACCTCCCCTCT
GCCTTCAGCCAGCACAAGGTCTTCATCACCCCCCAGGCACCCCTCGAGGCCATGCAAGCC
TACCTGGCAGGTCACTACCGGGTCCCGAAGCAGACCCTGTCGGCGGCAGCCGTGTTCAAG
GACCGGCTGTGTGTTGGGATCGTGGCCTCGGAGCGAGCAGGTGTTGGAAAGTCTCTGTAC
GTGAAGAGGTTGCACGACAAACTGAAGAAGCAGTTAAACATGAAAAAGGTGCCTCTGAAA
ACAATTCGACTGATCGACCCTCAGGTGGATGAGAGCCAAGTCCTGGGTACCCTGCTGCCC
TTCCTGGACGTGCAGTATCAGAAGGTCCCTGTGCTCTTTCACCTGGACGTGACCTCCTCA
GTGCAGACTGGAATTTGGGTGTTTCTTTTCAAGCTCCTCATTTTACAATACTTAATGGAT
ATAAACGGGAAAATGTGGCTTCGGAACCCCTGCCATTTGTATATCATTGAAATCCTGGAA
AGGAGGACATCAGTGCCGTCGAGGAGGTCTTCAGCGCTGCGTACCCCTGTCCCCCAGTTC
AGTTTTCTTGACATCTTCCCAAAAGTCACCTGCAGGCCTCCCAAAGAGGTGATAGACATG
GAGCTGAGTCCCCGGTGGAGTGACACAGAGCCTGGGATGGATCAGTGGGAGTTCTGCAGC
GAAACTTTCCAAAGACCTTACCAATATTTAAGACGATTCCATCAAAACCAAGACCTAGAC
ATGTTTCAGTATCAAGAAGGCTCTGTCGAAGGCACCCCGGAGGAATGCCTCCAGCATTTC
CTGATTTACTGCGGGGTAATAAACCCATCCTGGTTAGAGCTTCGGAACTTTGCCCGGTTC
CTGAATTATCAGCTCAGAGACTGTGAGGCCTCTCTCTTCTGCAATCAGAGTTTTATTGGC
GACACACTGAGGGGCTTCAAGAAATTTGTGGTGACCTTCATGGTCTTTATGGCAAGAGAT
TTTGCCACACCAACACTCCACACCTCTGACCAGAGCCCGGGGAAGCACCTGGTCACCATG
GATGGGGTTAGGGAAGAAGATCTAGCGCCCTTCTCTCTCCGGAAGAGGTGGGAGTCGGAG
CCTCACCCATACGTTTTCTTCAATGACGACCACACAACCATGACATTCATCGGCTTCCAT
CTGCGGCCCAACAGCGAGGGCAGTGTTGATGCCATCAATCACTTGACTAGGAAGGTCATC
AAGAGAGACGTCATGACCAGGGACCTGTACAAGGGCCTCCTGCTTCAGAGGGTGCCCTTC
AATGTTGACTTTGATAGACTGCCCAGACACGAGAAACTTGAGAGGCTCTGCCTGGCCTTA
GGGATCCCCCAGGCCACTGACCCCGACAAAACGTATGAGCTCACAACAGACAATATGCTT
AAGATGCTTGCCATCGAGATGCGGTTCCGGTGTGGGATCCCGGTCATCATCATGGGAGAA
ACTGGATGTGGGAAAACCAGGCTTATTAAATTCCTTAGCGACCTGCGGCGTGGTGGTGCC
AATGCTGACACCATAAAGCTGGTCAAGGTGCACGGAGGAACAACTGCAGACATGATCTAC
TCCAGAGTCAGGGAGGCTGAAAATGTGGCCTTCGCCAATAAGGACCAACATCAGTTGGAC
ACCATCTTGTTTTTTGATGAAGCCAACACAACAGAAGCTATAAGCTGTATCAAAGAAGTC
CTGTGTGATCGTACGGTGGACGGCCAGCCCCTGGCTGAGGACTCTGGCCTGCATATTATA
GCTGCCTGCAACCCGTACCGGAAGCACTCCGAGGAGATGATCTGCCGTTTGGAGTCAGCT
GGTTTGGGCTACAGGGTTAGTACAGAGGAGACGGCCGACAGGCTGGGCTCCATTCCTCTG
AGGCAGCTGGTATACCGGGTCCATGCTCTGCCCCCGAGCCTGATTCCTCTGGTGTGGGAC
TTTGGACAACTGAGTGACGTTGCTGAAAGGCTCTACATCCAGCAGATTGTCCAGGGACTG
GTTGATTCCATCAGCCTAGATGTAAACTGGACTCGCATGATCACAGGAGTCCTCTGTGCC
TCTCAGCATTTCATGAGGAAAAGAGAAGATGAGTGCAGCTTTGTCAGCCTCAGGGACGTG
GAGCGCTGTGTGAGAGTTTTCAGATGGTTCCACGAGCACAGCGCGATGCTCTTAGCGCAG
CTGAATGCCTTTCTCTCCAAGTCCAGCGTCAGGAAAAATCACACCGAG---AGAGATCCC
GTCCTCTGGTCGTTGATGCTGGCCATCGGGGTGTGTTACCACGCCTCTTTAGAAAAGAAA
GGCTTGTATTGGAAAGCCATTGCCAGGTTCTTTCCGAAACCATATGACAACAGCAGGCTG
CTTCTGGATGAAATAATGCGGGCACAGGATCTTTTTCTGGATGGCGTACCTCTGAGGAAA
GCCATCGCCAAGAACTTGGCCTTGAAGGAGAACGTCTTCATGATGGTCATCTGCATCGAG
CTGAAGATTCCCCTCTTCCTGGTGGGGAAGCCCGGCAGCTCCAAGTCTCTCGCCAAGACC
ATCGTGGCCGACGCCATGCAGGGCCCGGCCGCCTACTCAGATCTCTTCCGCAGCCTGAAG
CAGGTCCACCTCGTGTCCTTCCAGTGCAGCCCACACTCCACCCCACAGGGCATCATCGGC
ACCTTCCGGCAGTGCGCCCGCTTTCAGCAGGGGAAGGACCTGCAGCAGTACGTCTCTGTG
GTGGTGTTAGATGAGGTGGGGCTGGCGGAAGACTCCCCCAAAATGCCGCTGAAGGCTCTG
CACCCACTGCTGGAAGATGGATGCATTGAAGATGATCCCGCACCCCACAAAAAGGTCGGC
TTCGTGGGCATCTCCAACTGGGCCCTTGACCCTGCCAAGATGAACCGGGGCATTTTCGTG
TCACGTGGCAGCCCCAACAAGAGAGAGCTCATAGCGAGCGCCAAGGGCATCTGCTCCTCA
GACATCCTCGTCCAGGACCGAGTCCAAGGGTACTTTGAGTCCTTCGCCAAAGCCTACGAA
ATGGTGTGTGAGAGCCAGGACAAGGAATTCTTCGGGCTTCGTGACTACTATAGCCTCATC
AAAATGGTCTTTGCTGCAGCAAAGGCTTCAAATAGAAAGCCTTCCCTGCAAGACATTGCA
CAGGCTGTCCTTAGGAACTTCAGTGGCAAGGATGACATCCGAGCTTTGGACATCTTTCTG
GCCAATTTGCCTGAGGCCAAGTGCTCAGAGGAAGTCAGCCCCGTGCAGCTGATCAAACAG
AACATCTTTGGGCCTTCTCAGAAGGTG---------------CCGGGTGGACAGCTGGAA
GATGCTGAATCCCGCTACTTACTCGTGCTGACCAAAAACTACGTGGCACTGCAGATCCTG
CAGCAGACATTCTTCGAGGAGGACCAGCAGCCAGAGATTATTTTTGGTTCTGGTTTCCCC
AAGGACCAAGAGTACACCCAGATCTGCAGAAACGTCAATCGTGTGAAGATCTGCATGGAA
ACAGGCAAGATGGTGTTGCTCCTCAACCTGCACAACCTCTACGAGAGCCTCTACGACGCG
CTCAACCAGTACTACGTCCACCTCGGCGGCCAGAAGTACGTGGACCTCGGTCTGGGGACC
CACCGCGTCAAATGTCGGGTTCACCCCAACTTCCGCCTGATCATCATCGAAGAGAAAGAC
GTTGTGTACAAACACTTTCCCATCCCCCTCATTAACCGGCTGGAGAAGCACTATCTGGAT
ATCAACACGGTGCTGGAGAAATGGCAGAAGAGCATCGTGGAGGAGCTCCGTGCATGGGTG
GAGAAGTTCATCAATGTCAAAGCAGATCATTTCCTGAACAGGCACAAATACAGCCCCTCT
GACGTCTTCATCGGCTACCACTCGGATGCCTGCGCCTCTGTGGTGCTGCAGGTCATAGAG
AGGCAGGGTCCCCGG---GCCTTGACGGAGGAACTTTACCAGAAGGTGTCTGGGGAGGCC
AAATTGATCCTGCTGAACTGCGCTACGCCCGATGCCGTGGTCCGGCTGAGCGCCTCCTCG
CTGGGTGGGTTCGCGGCGGATTTGCTGTCACAGGAGTACTTCTACAGACAGAGGCACAAC
TCCTTTGCAGATTTCCTGCAGGCGCACCTGCACGCGACAGACCTGGAGCACCACGCCGTC
TTCACAGAGATCACCACTTTCTCCAGGCTGCTAACAAGTCACGACTGTGAAATTTTAGAA
TCAGAGGTCACAGGGAAGGCTCCGAAACCCACACTCCTGTGGCTGCAGCAGTTCGACACC
GAGTACTCATTCCTCAAAGAAGTCCGAAACTGTTTAACGAATACAGCCAAATGTAAAATC
CTCATTATTCAGACAGATTTTGAAGATGGAATCCATAGTGCCCAGCTCATTGCCTCAGCT
AAGTATTCTGCTATAAATGAAATCAACAAAATACAAGGAAATGAGGACCGTATCTTTGTC
TATTTCATCACAAAACTGTCCCGGATGGGACGAGGAACAGCCTATGTGGGCTTCCACGGA
GGGCTGTGGCAGTCTGTCCACATCGATGACCTCCGGAGATCCACCCTCATGACTTCAGAT
GTGACCAGGCTGCAGAACGTCACCATCAGCCAGCTGTTCACGCCCGGAGACTTGCCTGAG
TTGGGCTTGGAACACTGGGCGGAAGACGGCCATGAGGAGGCGATGGAAACGGAGGCCAGC
ACGTCAGGGGAGGTG---------------------------GCAGAGGAGGCCATGGAA
ACAGAAAGTTCTGAGAAGGTGGGAAAGGAAACCTCTGAACTCGGAGGCAGTGATGTGTCG
ATCCTGGACACCACCGGGCTGCTGAGGAGCTGTGTGCAGAGCGCCGTGGGCATGCTCAGA
GACCAGAATGAGAGCTGCACGCGCAACATGCGGAGGGTGGCGCTCCTCCTGGGCCTCTTA
ACGGAGGACGACGCATGTCACGCCTCTTTCTTGTGGGTATCCAAGATGCGCCTCAATGTC
CTTTTAAAGAAGCAAGAAGAGAGCCAGTTGAACACTCTG---GAGTGGGTGGCGAGGGAA
GCCCGCAACCAGGACGCTCTCCAGGAGGCGGACACATTCAGGCACACCCTCTGGAAGCGG
GTCCAAGGTGCTGTCACCCCTCTGCTGGCGAGCATGATATCATTCATCGATAGAGACGGC
AACCTAGAGCTACTGACCAGGCCAGATACTCCGCCCTGGGCAAGAGATCTTTGGATGTTT
ATTTTCAGTGACACAACGCTTCTGAACATTCCTCTTGTGATGAATAATGAAAGACGTAAA
GGTGAGATGGCCTACATCGTGGTGCAGAACCACATGAACCTTTCCGAGAACGCTTCCAAC
AATGTCCCTTTCAGCTGGAGAATCAAGGACTATCTGGAGGAGCTGTGGGTCCAGGCTCGG
AACATCACAGACGCAGAAGGACTGCCGAAGAGGTTCGTGGACATCTTTCAGCGGACCCCT
CTGGGCAGGTTTCTTGCCCAGCTCCATGGAGAGCCGCAGCAGGAACTTCTTCAGTGTTAC
TTGAAGGATTTCATTCTCTTGACCATGCATGTGTCAACGGAGGAGGAATTAAAGTTTCTG
CAGGTGGCTCTGTGGTCCTGCACTAGGGAACTGAAAGCGGCGTCAGCAGCGCCCGAGGAA
GAGGTTTCCTTACCGTGGGTGCACCTTGCCTACCAGCGTTTCAGAAGCCGGCTGCAGAAC
TTCTCCAGAATCCTGACCATCTACCCTCAGGTTCTCCACAGCCTGGTGGAAGCCACTCGG
AACCATGAGCTGGCTGGATGTGAGATGACCCTGGACGCATTTGCCGCAGTGGCCTGCATG
GAGATGCTGACAAGAGACACCCTGAAGCCCAGTCCCCAGGCGTGGCTACAGTTGGTGAAG
AATCTTTCCATGCCACTGGAGCTCATCTGCTCCGATGGGCACATGCAAGGCAGCGGGAGC
CTGGCCGAGGCTGTCATCAGGGAAGTCAGAGCCCAGTGGAGTCGGATTTTCTCCACCGCA
CTCTTTGTGGAGCATGTGCTCCTAGGAACTGAGAGCCAGGTCCCCGAGTTACAAAGGCTA
GTGACCGAGCACGTCTTCTTACTAGACAAGTGTCTTCGAGAGAACTCTGACGTCAAGACG
CACAGGCCGTTTGAGGCCGTGATGAGCATTCTCTGTGAATGCAAGGAGAGAGCCAGCAAG
ACCCTCACCAGGTTTGGGGTTCAGCCATGCCCCATCTGCCTGGGAGATGCAGAGGACCCC
GTCTGTCTGCCCTGTGACCACGTGTACTGCCTGCGCTGCCTCAGGGCCTGGTTTGCCCCA
GGGCAGATGATGTGCCCCTGCTGTTTAACTGCCTTGCCAGACGAATTCTCTCCAACTGTT
TCCGAAACGCACAGGGAAGCCATTGAAAAGCATGCCCGCTTCCGGCAGATGTGCAACAGT
TTCTTTGTAGACCTGGTGTCCACCATGTGCTTCAAGGACAACGCTCCGCCTGAGAAGAAA
GTGATTGAGAGCCTGCTCTCTCTCCTCTTCGTCCAAAAGGAGCTCTTAAGAGGTGCTCCC
CAGACACACTGTGAACACACAAAATCTCTCTCTCCATTCAACGATGTTGTGGATAAGACT
CCTGTCATCCGCTCAGTGATACTGAAACTGCTTTTGAAGTACAGCTTCGATGATGTAAAA
GATTATATTCAGGAATACTTGACCCTGTTAAAAAAGAAAGCATTCATAATTGAAGATAAA
ACTGAACTGTACATGCTCTTCCTCAACTGCCTGGAGGATTCAATACATGAGAAGACCAGT
GCTTGCTCCAGAAATGATGAACTGAACCACCTAAGAGAGGAAGGTCGTTTCCTTAAGACG
TATTCTCAAGTAAGACGTGGCCGAGAACCTGCCAACGAGGCCTCGGTTGAATACCTGCAA
GAGGTGGCCCGGATCCGCCTCTGCCTCGACAGAGCTGCAGATTTCCTCTCTGAGCCTGAG
GGAGGCCCAGAGATGGCTGAGGAGAAGCGGTGCTACCTGGGGCAAGTCAAGCACTTCTGT
ATCCGGGTGGAGAATGACTGGCACCGGGTGTACCTGGTGCGGAAGCTCGGCAGCCAGCGG
GGGATGGAGTTCGTGCAGGGCCTCTCCAACCCCGGTCACCCGCACCACTGGGTGTTTCCC
AAGGACGCTGTCAAGCAGCAG---------AAGGACCACCCAGGCCAGATGGATAGGTAC
CTGGTGTACGGCGATGAATACAAGGCTCTCCGTGATGCTGTGGCCAAAGCTGTCCTCGAG
TGCAAGCCGCTGGGCATTGAGACTGCTCTGAAGGCCTGCAAGACCCCCCAAAGCCAGCAG
TCAGCCTACTTCCTGTTAACACTGTTTAGGGAGGTGGCCGTTTTGTACAGATCCCACAAT
GCGAGCCTCCACCCCACGCCAGAGCAATGTGAAGCCGTGCGCAAATTCATTGGCGAATGC
AAGATCCTTTCACCTCCTGATATCAGCCATTTTGCAACATCGCTCGTGGACAATTCTCTG
CCATTGTTCAGGGCGAGCCCCAGGGACAGCAACCTTGAGGGAGCGGTGACAGAAATGGCC
ATTCATGCTGCAGCCATCCTTCTGTGTGGACAGAATAAACTCTTGGAGCCCCTAAAGAAT
CTGGCCTTCTCCCCAGCCAACATGGCGCATGCTTTTCTTCCAACCATGCCTGAAGACTTG
CTGGCTCAAGCTCGGAGGTGGGAGGGTCTGGAGGGAGTCCGCTGGTACACTTGTCCCAAC
GGCCATCCTTGCTCCGTGGGAGAGTGTGGCCAGCCGATGGAACAGAGCACCTGCATTGAC
TGCCATGCACCGATTGGAGGCACTGACCACAAACCTAAGGACGGCTTTCATCTGGTCAAC
GACAGCGCAGACAGAACGCAGACCGGCCATGTGCTAGGCGACCCACAGCAGAGAGAC---
GTGGTGACATGTGACCGAGGGCTGCCCCCAGTGGTCTTCATCCTTATCCGGCTACTCACT
CACTTGGCTCTGCTTCTGGGAGCTTCCCAGAGTTCCCAGGCTCTGATAAACATCATTAAG
CCTCCAGCGAGGGATCCAAAAGGCTTTCTGCAGCAGCACATCCTGAAGGACCTGGAGCAG
TTGGCCAAGATGCTGGGACACAGTGCCGACGAGACCATCAGCGTGGTCCACCTCGTCCTG
CGCAGGCTTCTCCAAGAGCAGCACCAGCTCTCTAGCAAAAGGTTTTTAAATTTTGACCCA
AGATTATCAACTAAAGAAATGAGGAACAACTGGGAAAAGGAAATCGCAGCTGTGATTTCT
CCTGAACTGGAGCTTCTAGATAAAACCATTCCCACCGTGAATGATCTCATCAGCCAAGAT
AAGCGTATCAGCTCTAACCCTGTGGCCAAAATAATATATGGTGACCCAGTGACCTTCCTG
CACCACCTGCCCCGGAAAAGTGTGGTCCATTGCTCTAAGATTTGGAGCTGCAGGAAAAGG
ATTACAGTTGAGTACCTCCAGCACATTGTGGAACAGAAAAATGGCAAAGAAAGAGTGCCC
ATCCTCTGGCATTTCCTGCAGAAGGAAGCAGAGCTGAGGCTGGTAAAGTTCCTGCCTGAG
ATTTTGGCCTTGCAAAGGGGTCTAGTGAAGCAGTTCCAGAACGTCCCGCAAGTTGAATAC
AACTCCATCAGAGGCTTCCTCAGCAAGCACAGCTCAGATGGGTTGAGGCAGCTACTTCAG
AACAGGATCACAGTCTTTCTGTCGACATGGAACAAACTGAGGAGATCGCTTGAGACGAAC
GGCGTGATCAACCTACCCAAAGCCTACTGCAGCACTGACTTGGATCTGGACGCTGATTTT
GAGATCCTCTTGCCACGCCGACGGGGCCTGGGCCTCTGTGCTACTGCTCTCGTCAGCTAC
TTGATTCACCTACACAATGAAATTGTCTATGCTGTGGAAAAACTCTCCGAGGGAAACAAC
AGCTATTCCGTGGATGCCGCCGAGGTCACTGACCTGCATGTCATCAGTTACGAAGTGGAG
CGGGACCTGACTCCACTGATTCTCTCCAACTGCCAGTACCAGGTGGAGCAGGGCAGAGAG
ACCCTGCAGGAGTTCGATCTGGAGAAGATTCAGCGGCAGATCGTCAGCCGCTTCCTCCAG
GGCAAGCCCCGGCTGAGCCTCAAGGGAATACCCACTCTGGTATACAGACACGACTGGAAC
TATGAACATCTCTTTATGGACATCAAGAACAAAATGGCGCAGGACCCTCTCCCCAGCTCG
GTCATTAGTGCCATCAGTGGACAGCTGCAGTCCTACAGCGATGCCTGTGAAGCGCTGTCT
GTCGTAGAAGTCACTCTGGGGTTTCTGAGCACAGCTGGTGGGGATCCAAACATGCACCTG
AATGTGTATACTCAAGACAGCCTGAAAATGGGTGATCAGACGACTCACGTGTTAAAGGCC
TTAAACAGATGCCAGTTAAAACACACCATTGCCCTCTGGCAGTTCCTGTCTGCTCATAAG
TCTGAACAGCTGCTGCGGCTGCAGAAAGAGCCATTTGGGGAAATCAGTTCAAGGTACAAA
GTGGATCTGAGCCCAGAAAATGCCAAGCTCCTCAGCACATTCCTAAATCAGATTGGCCTA
GACACCTTCCTGCTAGAGCTGCACGAAATGATAATCTTGAAACTAAAGAACCCCCAAACC
------GAGGGGAGCTTCAACCCTGAGTGGAGCCTGAGAGACACTCTAGTAAGTTACATG
GAAACTAAAGAAAGTGAAATTCTTCCTGAAATGGCATCTCAGTTCCCAGAAGAGATACTG
CTTGCCAGTTGTGTCTCAGTGTGGAAAACAGCTGCCGTGCTGAAACGGAATCGACAAATG
AGA
>silvery_gibbon_RNF213_ORF_XM_032147060_ORF
------------------------------------------------------------
------------------------------------------------------------
------------------------------------------------------------
------------------------------------------------------------
------------------------------------------------------------
------------------------------------------------------------
------------------------------------------------------------
------------------------------------------------------------
------------------------------------------------------------
------------------------------------------------------------
------------------------------------------------------------
------------------------------------------------------------
------------------------------------------------------------
------------------------------------------------------------
------------------------------------------------------------
------------------------------------------------------------
------------------------------------------------------------
------------------------------------------------------------
------------------------------------------------------------
------------------------------------------------------------
------------------------------------------------------------
------------------------------------------------------------
------------------------------------------------------------
------------------------------------------------------------
------------------------------------------------------------
------------------------------------------------------------
------------------------------------------------------------
------------------------------------------------------------
------------------------------------------------------------
------------------------------------------------------------
------------------------------------------------------------
------------------------------------------------------------
------------------------------------------------------------
------------------------------------------------------------
------------------------------------------------------------
------------------------------------------------------------
------------------------------------------------------------
------------------------------------------------------------
------------------------------------------------------------
------------------------------------------------------------
------------------------------------------------------------
------------------------------------------------------------
------------------------------------------------------------
------------------------------------------------------------
------------------------------------------------------------
------------------------------------------------------------
------------------------------------------------------------
------------------------------------GTCTGGAGGCGGCTGGTGGAAATC
CACTTCCCCGTGGAGCATGGCTGGAAGGAGTCGTTGCTGGGAGACATGGAATGGAGGCTC
AAACAGGAGAAACCCCTCTCCCAGATCACTGCCTACTGCAATAGTCACTGGGACACCAAT
GGCTTAGAGGACAGTGTGGCCAAGACCTTTGAGAAATGCGTCATTGAAGCCGTGAGCTCA
GCCTGCCAGTCTCAGACCAGTATCCTTCAGGGACGCTCTTGCTCTAATTTGCGGAAATTT
GGCACCCTCTTGTCTGCTGTGATCACTAAGTCCTGGCCTAGGAACAATGGGGAAGCCGTG
GACAACTTGGATGACATTCTGAAGCATCTGCTCACGTTGGCAGATGTCAAGCACCTCTTC
AGACTGTGTGGAACCGATGAGGAAATACTAGCAAATATTACAGAGGATGGCAAGAAGTTG
ATGGCTGCTGCTGACTCTGTGTTCACGAAAGTTGTTGGTGACCTCCTAAATGGAACGATT
TTAGTTGGACAACTGGAGCTGATTATAAAGCACAAGAATCAGTTTCTTGACATCTGGCAA
CTGAAGGATAAACGTCTTTCACCCCAGGATGAAAAATGTGCTGTGGAAGAAGCACTGGAT
TGGAGAATGGAGGAACTGTTATTTCTAAAGAAAGAGAAAAGATGTGTTGATAGTCTCCTG
AAGATGTGTGGGAACGTGAAACATCTGATACAAGTGGACTTTGGAGTGCTTGCAATAAGA
CACTCACAAGACCTCAGCAGTAAAAGATTAAATGAAGTCGTGACAGTGAGACAGTCCACC
TCCTCGAACTCGCAGAGGACAACGCATTACCAGCTGAGCTCCCAGGTCCGAGAAATGGCT
GGGAAGATAGACTTGCTCAGAGACAGCCACATCTTCCAGATCTTCTGGCAGAAAGCCGCA
GAGCCGCTGAGTGAACCTAAGGAGGACCAGGAAGCCGCAGAGTTGCTGAGTGAGCCCGAA
GAAGAATCAGAAAGGCATACCCTTGAGCTTGAAGAGGTGTATGACTATTTGTATCAGCCT
TCTTACAGAACGTTCATTAAACTGTACCAGGATCTAAAGTCAGGACGGGTCACCCTTGCA
GAGATTGATGTCATCTTCAAGGACTTTGTGAATAAATACACGGACCTGGATTCAGAACTT
AAGATCATGTGCACTGTGGACCACCAGGGCCAAAGCGATTGGATCAAGGAGCGAGTCGAA
CAGATCAAGGAATACCATCACCTGCACCAGGCTGTCCACGCAGCCAAGGTCATCTTGCAG
GTCAAAGAGAGCCTGGGACTGACCGGTGACTTCAGTGTTCTCAACACTTTACTAAATTTT
ACTGATGAC---------TTCGGCCATGGAACACTGGACCAGATCAACCAGGAGCTCATC
CAGGCCAAAAATCTGCTCCAGGACATCAGTGAGGCCCGGTGCAAGGGGCTGAAGGCTCTG
TCCCTGAGAAAGGAGTTCATCTGCTGGGTCCGGGAGGCTCTTGGAGGCATCAATGAGCTG
AAAGTGTTTGTGGACCTGGCCTCTATCTTAGCGGGGGAGAATGACATTGATGTGGACCGG
GTGGCCTGCTTCCATGACGCTGTACAGGGCTACGCATCCCTGCTGTTTAAGCTGGACCCC
AGGATGGGCTTCAGCGCATTCATGAAGCATCTGAAAAAGCTGTGGAAGGCTCTGGACAGT
GACCAGCACCTGCCCAGAAAACTGTGTGACTCTGCCAGGAACTTGGAGTGGCTGAAGACT
GTGAAGGAGAGTCATGGGTCTGTGGAACTCTCATCCCTGACCCTGGCCACGGCCATCAAC
CAAAGAGGCATCTATGTGATCCAGGCACCCAAAGGTGGCCAAAAGATTTCCCCAGACACG
GTTCTACACTTGATCCTTCCTGAGAGCCCTGGCAGCCACAAGGAGCCACAAGAGTACTCT
TTAGAGGAGCTGAAGGAGCTTTTGAACAAGTTGATGCTGATGTCTGGCAAGAAGGATCAT
AACAACACGGAAGTGGACAGGTTTTCAGAGGTCTTCTGCAGCGTGCAGAGGCTCAGCCAG
GCCTTCATCGACCTGCACTCTGCTGGGAATATGCTGTTCAGGACCTGGATCGCCATGGCC
TACTGCTCCCCCAAGCAGGGTGTGTCCCTCCGAATGGACTTTGGCTTGGACCTGGTGACG
GAGCTTGCAGAAGGTGGAGATGTCACTGAGCTGCTGGCAGCCCTCTGCAGGCAGATGGAG
CAGTTCCTTGACAGCTGGAAGATATTCGTGACCCAGAAGCGAATGGAGCACTTTTACCTG
AACTTCTACACGGCAGAGCAGCTGGTTTACCTGAGCACTGAGATCAGGAAGCAGCCCCCG
AGTGATGCTGCCCTAACGATGCTGTCCTTCATCAAAAGCAACTGCACCCTGAGGGATGTC
TTAAGGGCCTGTGTGGGGTGCGAGAGTGAGGCTGCCAGGTACCGCGTGAGGACGGTCATG
GAAGAGCTCCCGCTGATGCTATTCTCAGAGTTCAGCCTGGTGGACAAGCTGAGGGTCATC
ATGGAGCAGTCCATGGGGTGCCTTCCTGCCTTCCTGCCCGACTGCCTCGACCTAGAGACC
CTTGGCCGCTGTCTGGCTCAGGTGGCAGGGATGGGTGGGTCTCCCGTGGAGCGTTGTCTC
CCGAGAGGTCTGCGAGTTGGCCAGCCCAACCTCATCGTCTGTGGCCACTCCGAGGTGTTG
CCAGCCGCCCTGGCTGTCTACATGCAAACCCCAAGCCAGCCCCTGCCCACCTACGATGAG
GTGCTGCTCTGCACCCCGGCAACCGTCTTCGAGGAGGTGGAGCTGTTGCTGCGCCGCTGC
CTGACCCTGGGCTCCCCAGGGCATAAGGTCTACAGCCTGCTGTTCGCAGATCAGCTGAGC
TACGAGGTGGCGCGCCAGGCCGATGAGCTCTTCCAGAAACTGTGCATGCAGCAGCACCGA
GAAGACTACCAGCTCGTGATGGTCTGCGATGGGGACTGGGAGCACTGCTACCTCCCCTCT
GCCTTCAGCCAGCACAAGGTCTTCGTCACCCCCCAGGCACCCCTCGAGGCCATGCAAGCC
TACCTGGCAGGTCACTACCGGGTCCCGAAGCAGACCCTGTCAGCGGCGGCCGTGTTCAAG
GACCGGCTGTGTGTGGGGATCGTGGCCTCGGAGCGAGCAGGTGTTGGAAAGTCTCTGTAC
GTGAAGAGGTTGCACGACAAACTGAAGAAGCAGTTAAACATGAAAAAGGTGCCTCTGAAA
ACAATTCGACTGATCGACCCTCAGGTGGATGAGAGCCAAGTCCTGGGCACCCTGCTGCCC
TTCCTGGACGTGCAGTATCAGAAGGTCCCTGTGCTCTTTCACCTGGACGTGACCTCCTCA
GTGCAGACTGGAATTTGGGTGTTTCTTTTCAAGCTCCTCATTTTACAATACTTAATGGAT
ATAAACGGGAAAATGTGGCTTCGGAACCCCTGCCATTTGTATATCATTGAAATCCTGGAA
AGGAGGACGTCAGTGCCGTCGAGGAGGTCTTCAGCGCTGCGTACCCCTGTCCCCCAGTTC
AGTTTTCTTGACATCTTCCCAAAAGTCACCTGCAGGCCTCCCAAAGAGGTGATAGACATG
GAGCTGAGTCCCTGGTGGAGTGACACAGAGCCTGGGATGGATCAGTGGGAGTTCTGCAGC
GAAACCTTCCAAAGACCTTACCAATATTTAAGACGATTCCATCAAAACCAAGACCTAGAC
ATGTTTCAGTATCAAGAAGGCTCTGTCGAAGGCACCCCGGAGGAATGCCTCCAGCATTTC
CTGATTTACTGCGGGGTAATAAACCCATCCTGGTTAGAGCTTCGGAACTTTGCCCGGTTC
CTGAATTATCAGCTCAGAGACTGTGAGGCCTCTCTCTTCTGCAATCAGAGTTTTATTGGC
GACACACTGAGGGGCTTCAAGAAATTTGTAGTGACCTTCATGGTCTTTATGGCAAGAGAT
TTTGCCACACCAACACTCCACACCTCTGACCAGAGCCCGGGGAAGCACCTGGTCACCATG
GATGGGGTTAGGGAAGAAGATCTAGCGCCCTTCTCTCTCCGGAAGAGGTGGGAGTCGGAG
CCTCACCCATACGTTTTCTTCAATGACGACCACACAACCATGACATTCATCGGCTTCCAT
CTGCGGCCCAACAGCGAGGGCAGTGTCGATGCCATCAATCACTTGACTAGGAAGGTCATC
AAGAGAGACGTCATGACCAGAGACCTGTACACGGGCCTCCTGCTTCAGAGGGTGCCCTTC
AATGTTGACTTTGATAGACTGCCCAGACACAAGAAACTTGAGAGTCTCTGCCTGGCCTTA
GGGATCCCCCAGGCCACTGACCCCGACAAAACGTATGAGCTCACAACAGACAATATGCTT
AAGATGCTTGCCATCGAGATGCGGTTCCGGTGTGGGATCCCGGTCATCATCATGGGAGAA
ACTGGATGTGGGAAAACCAGGCTTATTAAATTCCTTAGCGACCTGCGGCGTGGTGGTGCC
AATGCTGACACCATAAAGCTGGTCAAGGTGCACGGAGGAACAACTGCAGACATGATCTAC
TCCAGAGTCAGGGAGGCTGAAAATGTGGCCTTCGCCAATAAGGACCAACATCAGTTGGAC
ACCATCTTGTTTTTTGATGAAGCCAACACAACAGAAGCTATAAGCTGTATCAAAGAAGCC
CTGTGTGATTGTACGGTGGACGGCCAGCCCCTGGCTGAGGACTCTGGCCTGCATATCATA
GCTGCCTGCAACCCGTACCGGAAGCACTCCGAGGAGATGATCTGCCGTTTGGAGTCAGCT
GGTTTGGGCTACAGGGTTAGTACAGAGGAGACGGCCGACAGGCTGGGCTCCATTCCTCTG
AGGCAGCTGGTATACCGGGTCCATGCTCTGCCCCCGAGCCTGATTCCTCTGGTGTGGGAC
TTTGGACAACTGAGTGACGTTGCTGAAAGGCTCTACATCCAGCAGATTGTCCAGGGACTG
GTTGATTCCATCAGCCTAGATGTAAACTGGACTCGCATGATCACAGGAGTCCTCTGCGCC
TCTCAGGGTTTCATGAGGAAAAGAGAAGATGAGTGCAGCTTTGTCAGCCTCAGGGACGTG
GAGCGCTGTGTGAAAGTTTTCAGATGGTTCCACGAGCACAGCGCGATGCTCTTAGCGCAG
CTGAATGCCTTTCTCTCCAAGTCCAGCGTCAGGAAAAATCACACCGAG---AGAGATCCC
GTCCTCTGGTCGTTGATACTGGCCATCGGGGTGTGTTACCACGCCTCTTTAGAAAAGAAA
GGCTTGTATCGGAAAGCCATTGCCAGGTTCTTTCCGAAACCGTATAACAACAGCAGGCTG
CTTCTGGATGAAATAATGCGGGCACAGGATCTTTTTCTGGACGGCATACCTCTGAGGAAA
ACCATCGCCAAGAACTTGGCCTTGAAGGAGAACGTCTTCATGATGGTCATCTGCATCGAG
CTGAAGATTCCCCTCTTCCTGGTGGGGAAGCCCGGCAGCTCCAAGTCTCTCGCCAAGACC
ATCGTGGCCGACGCCATGCAGGGCCCGGCCGCCTACTCGGATCTCTTCCGCAGCCTGAAG
CAGGTCCACCTCGTGTCCTTCCAGTGCAGCCCGCACTCCACCCCACAGGGCATCATCGGC
ACCTTCCGGCAGTGCGCCCGCTTTCAGCAGGGGAAGGACCTGCAGCAGTACGTCTCTGTG
GTGGTGTTAGATGAGGTGGGGCTGGCGGAAGACTCCCCCAAAATGCCGCTGAAGACTCTG
CACCCGCTGCTGGAAGACGGATGCATTGAAGATGATCCCGCACCCCACAAAAAGGTCGGC
TTCGTGGGCATCTCCAACTGGGCCCTTGACCCTGCCAAGATGAACCGGGGCATTTTCGTG
TCACGTGGCAGCCCCAACAAGAGGGAGCTCATAGCGAGCGCCAAGGGCATCTGCTCCTCA
GACATCCTCGTCCAGGACCGAGTCCAAGGGTACTTTGAGTCCTTCGCCAAAGCCTACGAA
ATGGTGTGTGTGAGCCAGGACAAGGAATTCTTCGGGCTTCGTGACTACTATAGCCTCATC
AAAATGGTCTTTGCTGCAGCAAAGGCTTCAAATAGAAAGCCTTCCCCGCAAGACATTGCA
CAGGCTGTCCTTAGGAACTTCAGTGGCAAGGATGACATCCGAGCTTTGGACATCTTTCTG
GCCAATTTGCCCGAGGCCAAGTGCTCAGAGGAAGTCAGCCCCGTGCAGCTGATCAAACAG
AACATCTTTGGGCCTTCTCAGAAGGTGCCGTCTCAGAAGGTGCCGGGTGGACAGCCGGAA
GATGCTGAGTCCCGCTACTTACTCGTGCTGACCAAAAACTACGTGGCACTGCAGATCCTG
CAGCAGACATTCTTCGAGGAGGACCAGCAGCCAGAGATTATTTTTGGTTCTGGTTTCCCC
AAGGACCAAGAGTACACCCAGATCTGCAGAAACGTCAACCGTGTGAAGGTCTGCATGGAA
ACAGGCAAGATGGTGTTGCTCCTCAACCTGCACAACCTCTACGAGAGCCTCTACGATGCG
CTCAACCAGTACTACGTCCACCTCGGCGGCCAGAAGTACGTGGACCTCGGTCTGGGGACC
CACCGCGTCAAATGTCGGGTTCACCCCAACTTCCGCCTGATCATCATCGAAGAGAAAGAC
GTCGTATACAAACACTTTCCCATCCCCCTCATTAACCGGCTGGAGAAGCACTATCTGGAT
ATCAACACGGTGCTGGAGAAATGGCAGAAGAGCATCGTGGAGGAGCTCCATGCATGGGTG
GAGAAGTTCATCAATGTCAAAGCAGATCATTTCCTGAACAGGCACAAATACAGCCCCTCT
GACGTCTTCATCGGCTACCACTCGGACGCCTGCGCCTCTGTGGTGCTGCAGGTCATAGAG
AGGCAGGGTCCCCGG---GCCTTGACGGAGGAACTTTACCAGAAGGTGTCTGGGGAGGCC
AAATTGATCCTGCTGAACTGCGCTACGCCCGATGCCGTGGTCCGGCTGAGCGCCTCCTCG
CTGGGTGGGTTCGCGGCAGATTCGCTGTCGCAGGAGTACTTCTACAGACAGAGGCACAAC
TCCTTTGCAGATTTCCTGCAGGCGCACCTGCACGCGACAGACCTGGAGCACCACGCCATC
TTCACAGAGATCACCACTTTCTCCAGGCTGCTAACAAGTCACGACTGTGAAATTTTAGAA
TCAGAGGTCACAGGGAGGGCTCCGAAACCCACACTCCTGTGGCTGCAGCAGTTCGACACC
GAGTACTCATTCCTCAAAGAAGTCCGAAACTGTTTAACGAATACAGCCAAATGTAAAATC
CTCATTATTCAGACAGATTTTGAAGATGGAATCCATAGTGCCCAGCTCATTGCCTCAGCT
AAGTATTCTGCTATAAATGAAATCAACAAAATACAAGAAAATGAGGATCGTATCTTTGTC
TATTTCATCACAAAACTGTCCCGGATGGGACGAGGAACAGCCTATGTGGGCTTCCACGGA
GGGCTGTGGCAGTCTGTCCACATCGATGACCTCCGGAGATCCACCCTCATGACTTCAGAT
GTGACCAGGCTGCAGAATGTCGCCATCAGCCAGCTGTTCACGCCTGGAGACTTGCCTGAG
TTGGGCTTGGAACACCGGGCGGAAGACGGCCATGAGGAGGCGATGGAAACGGAGGCCGGC
ACATCAGGGGAGGAG---------------------------GCAGAGGAGGCCATGGAA
ACAGAAAGTTCTGAGAAGGTGGGAAAGGAAACCTCTGAACTCGGAGGCAGTGATGTGTCG
ATCCTGGACACCACCGGGCTGCTGAGGAGCTGTGTGCAGAGCGCCGTGGGCATGCTCAGA
GACCAGAATGAGAGCTGCACGCGCAACATGCGGAGGGTGGCGCTCCTCCTGGGTCTCTTA
ACGGAGGACGACGCATGCCACACCTCCTTCTTGCGGGTATCCAAGATGCGCCTCAATGTC
CTTTTAAAGAAGCAAGAAGAGAGCCAGTTGAACACTCTG---GAGTGGGTGGCGAGGGAA
GCCCGCAACCAGGACGCTCTCCAGGAGGCGGACACATTCAGGCACACCCTCTGGAAGCGG
GTCCAAGGTGCTGTCACCCCTCTGCTGGCAAGCATGATATCATTCATCGACAGAGACGGC
AACCTAGAGCTACTGACCAGGCCAGATACTCCGCCCTGGGCAAGAGATCTTTGGATGTTT
ATTTTCAGTGACACGACGCTTCTGAACATTCCTCTTGTGATGAATAATGAAAGATGTAAA
GGTGAGATGGCCTACATCGTGGTGCAGAACCACATGAACCTTTCCGAGAACGCTTCCAAC
AATGTCCCTTTCAGCTGGAGAATTAAGGACTATCTGGAGGAGCTGTGGGTCCAGGCTCGG
TACATCACAGACGCAGAAGGACTGCCGAAGAAGTTCGTGGACATCTTTCAGCGGACCTCT
CTGGGCAGGTTTCTTGCCCAGCTCCATGGAGAGCCGCAGCAGGAACTTCTTCAGTGTTAC
TTGAAGGATTTCATTCTCTTGACCATGCGTGTGTCAACGGAGGAGGAATTAAAGTTTCTG
CAGATGGCTCTGTGGTCCTGCACTAGGGAACTGAAAGCGGCATCAGCAGCGCCCGAGGAA
GAGGTTTCCTTACCGTGGGTGCACCTTGCCTACCAGCGTTTCAGAAGCCGGCTGCAGAAC
TTCTCCAGAATCCTGACCATCTACCCTCAGGTTCTCCACAGCCTGGTGGAAGCTACTCAG
AACCATGAGCTGGCTGGATGTGAGATGACCCTGGACGCATTTGCCGCAGTGGCCTGCACG
GAGATGCTGACAAGAGACACCCTGAAGCCCAGTCCCCAGGCGTGGCTACAGTTAGTGAAG
AATCTTTCCATGCCACTGGAGCTCATCTGCTCCGATGGGCACATGCAAGGCAGCGGGAGC
CTGGCCGAGGCTGTCATCAGGGAAGTCAGAGCCCAGTGGAGTCGGATTTTCTCCACCGCA
CTCTTTGTGGAGCATGTGCTCCTAGGAACTGAGAGCCAGGTCCCCGAGTTACAAAGGCTG
GTGACCGAGCACGTCTTCTTACTAGACAAGTGTCTTCGAGAGAACTCTGACGTCAAGACG
CACAGGCCGTTTGAGGCCGTGATGAGCATTCTCTGTGAATGCAAGGAGAGAGCCAGCAAG
ACCCTCACCAGGTTTGGGGTTCAGCCATGCCCCATCTGCCTGGGAGATGCAGAGGACCCC
GTCTGTCTGCCCTGTGACCACGTGTACTGCCTGCGCTGCCTCAGGGCCTGGTTTGCCCCA
GGGCAGATGATGTGCCCCTGCTGTTTAACTGCCTTGCCAGACGAATTCTCTCCAACTGTT
TCCGAAGCGCACAGGGAAGCCATTGAAAAGCATGCCCGCTTCCGGCAGATGTGCAACAGT
TTCTTTGTAGACCTGGTGTCCACCATGTGCTTCAAGGACAACGCTCCGCCTGAGAAGAAA
GTGATTGAGAGCCTGCTCTCTCTCCTCTTCGTCCAAAAGGAGCTCTTAAGAGGTGCTCCC
CAGACACACCGTGAACACACAAAATCTCTCTCTCCATTCAACGATGTTGTGGATAAGACT
CCTGTCATCCGCTCAGTGATACTGAAACTGCTTTTGAAGTACAGCTTCGATGATGTAAAA
GATTATATTCAGGAATACTTGACCCTGTTAAAAAAGAAAGCATTCATAATTGAAGATAAA
ACTGAACTGTACATGCTCTTCCTCAACTGCCTGGAGGATTCAATACATGAGAAGACCAGT
GCTTGCTCCAGAAATGATGAACTGAACCACATAAGAGAGGAAGGTCGTTTCCTTAAGACG
TATTCTCTAGTAAGACGTGGCCAAGAGCCTGCCAACGAGGCCTCGATTGAATACCTGCAA
GAGGTGGCCCGGATCCGCCTCTGCCTCGACAGAGCTGCAGATTTCCTCTCGGAGCCTGAG
GGAGGCCCAGAGATGGCTGAGGAGAAGCGGTGCTACCTGGGGCATGTCAAGCACTTCTGT
ATCCGGGTGGAGAATGACTGGCACCGGGTGTACCTGGTGCGGAAGCTCAGCAGCCAGCGG
GGGATGGAGTTCGTGCAGGGCCTCTCCAACCCCGGTCACCCGCACCACTGGGTGTTTCCC
AAGGACGTTGTCAAGCAGCAG---------AAGGACCACCCAGGCCAGATGGATAGGTAC
CTGGTGTACGGCAATGAATACAAGGCTCTCCGTGATGCTGTGGCCAAAGCTGTCCTCGAG
TGCAAGCCGCTGGGCATTGAGACTGCTCTGAAGGCCTGCAAGACCCCCCAAAGCCAGCAG
TCAGTCTACTTCCTGTTAACACTGTTTAGGGAGGTGGCTGTTTTGTACAGATCCCACAGT
GCGAGCCTCCACCCCACGCCAGAGCAATGTGAAGCTGTGAGCAAATTCATTGGCGAATGC
AAGATCCTTTCACCTCCTGATATCAGCCATTTTGCAACATCGCTCGTGGACAATTCTCTG
CCATTGTTCAGGGCGAGCCCCAGTGACAGCAACCTTGAGGGAGCGGTGACAGAAATGGCC
ATTCATGCTGCAGCCATCCTTCTGTGTGGACAGAATAAACTCTTGGAGCCCCTAAAGAAT
CTGGCCTTCTCCCCAGCCAACATGGCGCATGCTTTTCTTCCAACCATGCCTGAAGACTTG
CTGGCTCAAGCTCGGAGGTGGGAGGGTCTGGAGGGAGTCCGCTGGTACACTTGTCCCAAC
GGCCATCCTTGCTCCGTGGGAGAGTGTGGCCAGCCGATGGAACAGAGCACCTGCATTGAC
TGCCATGCGCCGATTGGAGGCACTAACCACAAACCTCAGGACGGCTTTCATCTGGTCAAC
AACAGCGCAGACAGAACGCAGACCGGCCATGTGCTAGGCGACCCGCAGCAGAGAGAC---
GTGGTGACATGTGACCGAGGGCTGCCCCCAGTGGTCTTCATCCTTATCCGGCTACTCACT
CACTTGGCTCTGCTTCTGGGAGCTTCCCAGAGTTCCCAGGCTCTGATAAACATCATTAAG
CCTCCAGCGAGGGATCCAAAAGGCTTTCTGCAGCAGCACATCCTGAAGGACCTGGAGCAG
TTGGCCAAGATGCTGGGACACAGTGCCGACGAGACCATCAGCGTGGTCCACCTCGTCCTG
CGCAGGCTTCTCCAAGAGCAGCACCAGCTCTCTAGCAAAAGGTTTTTAAATTTTGACCCA
AGATTGTCAACTAAAGAAATGAGGAACAACTGGGAAAAGGAAATCGCAGCTGTGATTTCT
CCTGAACTGGAGCATCTAGATAAAACCATTCCCACCGTGAATGATCTCATCAGCCAAGAT
AAGCGTATCAGCTCTAACCCTGTGGCCAAAATAATATATGGTGACCCAGTGACCTTCCTG
CACCACCTGCCCCGGAAAAGTGTGGTCCATTGCTCTAAGATTTGGAGCTGCAGGAAAAGG
ATTACAGTTGAGTACCTCCAGCACATTGTGGAACAGAAAAATGGCAAAGAAAGAGTGCCC
ATCCTCTGGCATTTCCTGCAGAAGGAAGCAGAGCTAAGGCTGGTAAAGTTCCTGCCTGAG
ATTTTGGCCTTGCAAAGGGGTCTAGTGAAGCAGTTCCAGAACGTCCCGCAAGTTGAATAC
AACTCCATCAGAGGCTTCCTCAGCAAGCACAGCTCAGATGGGTTGAGGCAGCTACTTCAG
AACAGGATCACAGTCTTTCTGTCGACATGGAACAAACTGAGGAGATCGCTTGAGACGAAC
GGCGTGATCAACCTACCCAAAGCCTACTGCAGCACTGACTTGGATCTGGACACTGATTTT
GAGATCCTCTTGCCACGCCGACGGGGCCTGGGCCTCTGTGCTACTGCTCTCGTCAGCTAC
TTGATTCACCTACACAATGAAATTGTCTATGCCGTGGAAAAACTCTCCGAGGGAAACAAC
AGCTATTCCGTGGATGCCGCCGAGGTCACTGACCTGCATGTCATCAGTTACGAAGTGGAG
CGGGACCTGACTCCACTGATTCTCTCCAACTGCCAGTACCAGGTGGAGCAGGACAGAGAG
ACCCTGCAGGAGTTCGATCTGGAGAAGATTCAGCGGCAGATTGTCAGCCGCTTCCTCCAG
GGCAAGCCCCGGCTGAGCCTCAAGGGAATACCCACTCTGGTATACAGACACGACTGGAAC
TATGAACATCTCTTTATGGACATCAAGAACAAAATGGCGCAGGACCCTCTCCCCAGCTCG
GTCATTAGTGCCATCAGTGGACAGCTGCAGTCCTACAGCGATGCCTGTGAAGCGCTGTCT
ATCGTAGAAGTCACTCTGGGGTTTCTGAGCACAGCTGGTGGGGATCCAAACATGCACCTG
AATGTGTATACTCAAGACAGCCTGAAAATGGGTGATCAGACGACTCACGTGTTAAAGGCC
TTAAACAGATGCCAGTTAAAACACACCATTGCCCTCTGGCAGTTCCTGTCTGCTCATAAG
TCTGAACAGCTGCTGCGGCTGCAGAAAGAGCCATTTGGGGAAATCAGTTCAAGGTACAAA
GTGGATCTGAGCCCGGAAAATGCTAAGCTCCTCAGCACATTCCTAAATCAGATTGGCCTA
GATGCCTTCCTGCTAGAGCTGCACGAAATGATACTCTTGAAACTAAAGAACCCCCAAACC
------GAGGGGAGCTTCAACCCTGAGTGGAGCCTGAGAGACACTCTGGTAAGTTACATG
GAAACTAAAGAAAGTGAAATTCTTCCTGAAATGGAATCTCAGTTCCCAGAAGAGATACTG
CTCGCCAGCTGTGTCTCAGTGTGGAAAACAGCTGCCGTGCTGAAACGGAATCGACAAATG
AGA
