# Supplementary material for: Recognition of phylogenetically diverse pathogens through enzymatically amplified recruitment of RNF213
Source: EMBO Rep. 2024 Oct 7;25(11):4979–5005. doi: 10.1038/s44319-024-00280-w (PMC11549300; doi:10.1038/s44319-024-00280-w)
Supplement: Supplementary file 3 — Dataset EV1 [file 44319_2024_280_MOESM3_ESM.zip › Dataset EV1.txt]

Dataset EV1.
In-frame nucleotide alignment of simian primate RNF213 orthologs used for evolutionary analyses, in fasta format.
