# Supplementary material for: Recognition of phylogenetically diverse pathogens through enzymatically amplified recruitment of RNF213
Source: EMBO Rep. 2024 Oct 7;25(11):4979–5005. doi: 10.1038/s44319-024-00280-w (PMC11549300; doi:10.1038/s44319-024-00280-w)
Supplement: Supplementary file 4 — Dataset EV2 [file 44319_2024_280_MOESM4_ESM.xlsx]

## Sheet: Dataset EV2
Dataset EV2
Site-by-site results of positive selection analysis. For each codon in the alignment of simian primate RNF213 sequences, we present sitewise results from codeml's model 8 analysis of positive selection, using either the full-length alignment (columns 5, 6 and 7) or shorter segments of the alignment that are free from recombination (columns 8-11), in each case presenting the Bayes Empirical Bayes …

## Sheet: M8_initOmega0.4_codonModel2
codon position in alignment	codon position in human RNF213	amino acid in human RNF213	amino acid in first seq in the alignment (Mas night monkey)	full alignment analysis: Bayesian posterior probability of positive selection ('BEB')	full alignment analysis: estimated dN/dS (posterior mean)	full alignment analysis: positive selection, BEB>90%?	GARD segment name	GARD segment analysis: Bayesian posterior probability of positive selection ('BEB')	GARD segment analysis: estimated dN/dS (posterior mean)	GARD segment analysis: positive selection, BEB>90%	aln Mas night monkey RNF213 XM_021666394	aln white-tufted-ear marmoset RNF213 XM_035301996	aln Tufted capuchin RNF213 XM_032241419	aln Panamanian white-faced capuchin RNF213 XM_037737260	aln Bolivian squirrel monkey RNF213 XM_039477054	aln gelada RNF213 XM_025363892	aln olive baboon RNF213 XM_021928097	aln sooty mangabey RNF213 XM_012066211	aln drill RNF213 XM_011967440	aln Rhesus monkey RNF213 XM_028836895	aln pig-tailed macaque RNF213 XM_011720328	aln green monkey RNF213 XM_037993771	aln Francoiss langur RNF213 XM_033182520	aln black snub-nosed monkey RNF213 XM_017879306	aln golden snub-nosed monkey RNF213 XM_030923792	aln Ugandan red Colobus RNF213 XM_023211609	aln Colobus angolensis palliatus RNF213 XM_011933207	aln human RNF213 NM_001256071	aln pygmy chimpanzee RNF213 XM_003831141	aln chimpanzee RNF213 XM_016933091	aln western lowland gorilla RNF213 XM_019027158	aln Sumatran orangutan RNF213 XM_024234876	aln northern white-cheeked gibbon RNF213 XM_030828168	aln silvery gibbon RNF213 XM_032147060	pathogenic human variants	pathogenic allele found in other primate	domain
1	1	M	M	3e-05	0.154	FALSE	GARD_seg1_1-1152	0.01547	0.581	FALSE	M	M	M	M	M	M	-	M	M	M	M	M	M	M	-	M	M	M	M	M	M	M	M	-			unresolved
2	2	E	E	0.00011	0.169	FALSE	GARD_seg1_1-1152	0.00883	0.536	FALSE	E	E	E	E	E	E	-	E	E	E	E	E	E	E	-	E	E	E	E	E	E	E	E	-			unresolved
3	3	C	C	0.0048	0.262	FALSE	GARD_seg1_1-1152	0.05807	0.727	FALSE	C	C	C	C	C	C	-	C	C	C	C	C	C	C	-	C	C	C	C	C	C	C	C	-			unresolved
4	4	P	P	0.00451	0.259	FALSE	GARD_seg1_1-1152	0.05809	0.727	FALSE	P	P	P	P	P	P	-	P	P	P	P	P	P	P	-	P	P	P	P	P	P	P	P	-			unresolved
5	5	S	S	0.00116	0.218	FALSE	GARD_seg1_1-1152	0.02707	0.631	FALSE	S	S	S	S	S	S	-	S	S	S	S	S	S	S	-	S	S	S	S	S	S	S	S	-			unresolved
6	6	C	C	0.00069	0.207	FALSE	GARD_seg1_1-1152	0.03861	0.67	FALSE	C	C	C	C	C	C	-	C	C	C	C	C	C	C	-	C	C	C	C	C	C	C	C	-			unresolved
7	7	Q	Q	0.01759	0.563	FALSE	GARD_seg1_1-1152	0.10824	0.909	FALSE	Q	Q	Q	Q	Q	H	-	H	H	H	H	H	Q	Q	-	Q	Q	Q	Q	Q	Q	Q	Q	-			unresolved
8	8	H	H	0.03062	0.621	FALSE	GARD_seg1_1-1152	0.13713	0.974	FALSE	H	H	H	H	H	H	-	H	H	H	H	H	H	H	-	H	H	H	H	H	Y	H	H	-			unresolved
9	9	V	V	0.00019	0.178	FALSE	GARD_seg1_1-1152	0.01796	0.593	FALSE	V	V	V	V	V	V	-	V	V	V	V	V	V	V	-	V	V	V	V	V	V	V	V	-			unresolved
10	10	S	S	0.00075	0.208	FALSE	GARD_seg1_1-1152	0.03178	0.647	FALSE	S	S	S	S	S	S	-	S	S	S	S	S	S	S	-	S	S	S	S	S	S	S	S	-			unresolved
11	11	K	T	0.03236	0.757	FALSE	GARD_seg1_1-1152	0.13367	0.989	FALSE	T	T	S	S	T	K	-	K	K	K	K	K	K	K	-	K	K	K	K	K	K	K	K	-			unresolved
12	12	E	E	0.00011	0.169	FALSE	GARD_seg1_1-1152	0.00883	0.536	FALSE	E	E	E	E	E	E	-	E	E	E	E	E	E	E	-	E	E	E	E	E	E	E	E	-			unresolved
13	13	E	K	0.02264	0.587	FALSE	GARD_seg1_1-1152	0.07955	0.845	FALSE	K	K	K	K	K	E	-	E	E	E	E	E	E	E	-	E	E	E	E	E	E	E	E	-			unresolved
14	14	T	A	0.07769	0.902	FALSE	GARD_seg1_1-1152	0.26596	1.27	FALSE	A	S	S	S	S	A	-	A	A	A	A	A	A	A	-	A	A	T	T	T	T	A	A	-			unresolved
15	15	P	P	0.00047	0.197	FALSE	GARD_seg1_1-1152	0.03677	0.664	FALSE	P	P	P	P	P	P	-	P	P	P	P	P	P	P	-	P	P	P	P	P	P	P	P	-			unresolved
16	16	K	R	0.00402	0.474	FALSE	GARD_seg1_1-1152	0.04977	0.774	FALSE	R	R	R	R	R	R	-	R	R	R	R	R	R	R	-	R	R	K	R	R	R	R	R	-			unresolved
17	17	F	F	0.00027	0.188	FALSE	GARD_seg1_1-1152	0.05148	0.708	FALSE	F	F	F	F	F	F	-	F	F	F	F	F	F	F	-	F	F	F	F	F	F	F	F	-			unresolved
18	18	C	C	0.00069	0.207	FALSE	GARD_seg1_1-1152	0.03861	0.67	FALSE	C	C	C	C	C	C	-	C	C	C	C	C	C	C	-	C	C	C	C	C	C	C	C	-			unresolved
19	19	S	S	0.00014	0.177	FALSE	GARD_seg1_1-1152	0.01637	0.586	FALSE	S	S	S	S	S	S	-	S	S	S	S	S	S	S	-	S	S	S	S	S	S	S	S	-			unresolved
20	20	Q	Q	0.00097	0.213	FALSE	GARD_seg1_1-1152	0.02908	0.638	FALSE	Q	Q	Q	Q	Q	Q	-	Q	Q	Q	Q	Q	Q	Q	-	Q	Q	Q	Q	Q	Q	Q	Q	-			unresolved
21	21	C	C	0.00098	0.214	FALSE	GARD_seg1_1-1152	0.04122	0.678	FALSE	C	C	C	C	C	C	-	C	C	C	C	C	C	C	-	C	C	C	C	C	C	C	C	-			unresolved
22	22	G	G	0.00425	0.257	FALSE	GARD_seg1_1-1152	0.0306	0.643	FALSE	G	G	G	G	G	G	-	G	G	G	G	G	G	G	-	G	G	G	G	G	G	G	G	-			unresolved
23	23	E	E	0.0023	0.445	FALSE	GARD_seg1_1-1152	0.03582	0.735	FALSE	E	E	E	E	G	E	-	E	E	E	E	E	E	E	-	E	E	E	E	E	E	E	E	-			unresolved
24	24	R	R	0.00388	0.473	FALSE	GARD_seg1_1-1152	0.04928	0.773	FALSE	R	R	R	R	K	R	-	R	R	R	R	R	R	R	-	R	R	R	R	R	R	R	R	-			unresolved
25	25	L	L	0.00203	0.231	FALSE	GARD_seg1_1-1152	0.03365	0.654	FALSE	L	L	L	L	L	L	-	L	L	L	L	L	L	L	-	L	L	L	L	L	L	L	L	-			unresolved
26	26	P	P	0.00456	0.259	FALSE	GARD_seg1_1-1152	0.05817	0.727	FALSE	P	P	P	P	P	P	-	P	P	P	P	P	P	P	-	P	P	P	P	P	P	P	P	-			unresolved
27	27	P	P	0.05833	0.724	FALSE	GARD_seg1_1-1152	0.18592	1.085	FALSE	P	P	S	S	P	P	-	P	P	P	P	P	P	P	-	P	P	P	P	P	P	P	P	-			unresolved
28	28	A	A	0.00399	0.254	FALSE	GARD_seg1_1-1152	0.03813	0.668	FALSE	A	A	A	A	A	A	-	A	A	A	A	A	A	A	-	A	A	A	A	A	A	A	A	-			unresolved
29	29	A	A	0.00019	0.18	FALSE	GARD_seg1_1-1152	0.02163	0.608	FALSE	A	A	A	A	A	A	-	A	A	A	A	A	A	A	-	A	A	A	A	A	A	A	A	-			unresolved
30	30	P	P	0.01909	0.571	FALSE	GARD_seg1_1-1152	0.15039	1.004	FALSE	P	P	P	P	P	P	-	P	P	P	P	P	P	P	-	L	P	P	P	P	P	P	P	-			unresolved
31	31	I	V	0.01519	0.552	FALSE	GARD_seg1_1-1152	0.11548	0.926	FALSE	V	V	V	V	V	I	-	I	I	I	I	I	I	I	-	I	I	I	I	I	I	I	I	-			unresolved
32	32	A	A	0.00406	0.255	FALSE	GARD_seg1_1-1152	0.03857	0.669	FALSE	A	A	A	A	A	A	-	A	-	A	A	A	A	A	-	A	A	A	A	A	A	A	A	-			unresolved
33	33	D	D	0.00105	0.215	FALSE	GARD_seg1_1-1152	0.02224	0.612	FALSE	D	D	D	D	D	D	-	D	-	D	D	D	D	D	-	D	D	D	D	D	D	D	D	-			unresolved
34	34	S	S	0.00602	0.271	FALSE	GARD_seg1_1-1152	0.05353	0.714	FALSE	S	S	S	S	S	S	-	S	-	S	S	S	S	S	-	S	S	S	S	S	S	S	S	-			unresolved
35	35	E	E	0.00011	0.17	FALSE	GARD_seg1_1-1152	0.00905	0.538	FALSE	E	E	E	E	E	E	-	E	-	E	E	E	E	E	-	E	E	E	E	E	E	E	E	-			unresolved
36	36	N	N	7e-05	0.164	FALSE	GARD_seg1_1-1152	0.0117	0.559	FALSE	N	N	N	N	N	N	-	N	-	N	N	N	N	N	-	N	N	N	N	N	N	N	N	-			unresolved
37	37	N	N	0.50413	2.151	FALSE	GARD_seg1_1-1152	0.53973	1.898	FALSE	N	N	S	S	S	S	-	S	-	N	N	N	N	N	-	N	N	N	N	N	N	N	K	-			unresolved
38	38	N	N	0.0018	0.436	FALSE	GARD_seg1_1-1152	0.04788	0.769	FALSE	N	N	S	N	N	N	-	N	-	N	N	N	N	N	-	N	N	N	N	N	N	N	N	-			unresolved
39	39	S	S	0.01297	0.541	FALSE	GARD_seg1_1-1152	0.11376	0.922	FALSE	S	S	S	S	S	S	-	P	-	S	S	S	S	S	-	S	S	S	S	S	S	S	S	-			unresolved
40	40	T	T	0.17706	1.136	FALSE	GARD_seg1_1-1152	0.21262	1.144	FALSE	T	T	T	T	T	T	-	T	-	T	T	N	T	T	-	T	T	T	T	T	T	T	T	-			unresolved
41	41	M	V	0.00152	0.433	FALSE	GARD_seg1_1-1152	0.05533	0.788	FALSE	V	V	V	V	V	M	-	M	-	M	M	M	M	M	-	M	M	M	M	M	M	M	M	-			unresolved
42	42	A	A	0.00502	0.482	FALSE	GARD_seg1_1-1152	0.06672	0.814	FALSE	A	V	A	A	A	A	-	A	-	A	A	A	A	A	-	A	A	A	A	A	A	A	A	-			unresolved
43	43	S	S	0.00357	0.25	FALSE	GARD_seg1_1-1152	0.03853	0.669	FALSE	S	S	S	S	S	S	-	S	-	S	S	S	S	S	-	S	S	S	S	S	S	S	S	-			unresolved
44	44	A	D	0.00415	0.473	FALSE	GARD_seg1_1-1152	0.08284	0.852	FALSE	D	A	A	A	A	A	-	A	-	A	A	A	A	A	-	A	A	A	A	A	A	A	A	-			unresolved
45	45	S	P	0.30288	1.597	FALSE	GARD_seg1_1-1152	0.53431	1.888	FALSE	P	P	P	P	P	P	-	P	-	P	P	P	P	P	-	P	T	S	S	S	S	P	L	-			unresolved
46	46	E	E	0.00236	0.445	FALSE	GARD_seg1_1-1152	0.03652	0.737	FALSE	E	E	E	E	E	E	-	E	-	E	E	E	E	E	-	G	E	E	E	E	E	E	E	-			unresolved
47	47	G	G	0.02755	0.607	FALSE	GARD_seg1_1-1152	0.09465	0.879	FALSE	G	G	G	G	E	G	-	G	-	G	G	G	G	G	-	G	G	G	G	G	G	G	G	-			unresolved
48	48	E	E	0.0006	0.2	FALSE	GARD_seg1_1-1152	0.01595	0.581	FALSE	E	E	E	E	E	E	-	E	-	E	E	E	E	E	-	E	E	E	E	E	E	E	E	-			unresolved
49	49	M	M	4e-05	0.155	FALSE	GARD_seg1_1-1152	0.01576	0.583	FALSE	M	M	M	M	M	M	-	M	-	M	M	M	M	M	-	M	M	M	M	M	M	M	M	-			unresolved
50	50	E	E	0.00011	0.17	FALSE	GARD_seg1_1-1152	0.00905	0.538	FALSE	E	E	E	E	E	E	-	E	-	E	E	E	E	E	-	E	E	E	E	E	E	E	E	-			unresolved
51	51	C	C	0.0737	0.777	FALSE	GARD_seg1_1-1152	0.19871	1.114	FALSE	C	C	C	C	C	C	-	C	-	C	C	-	C	C	-	C	C	C	S	S	C	C	C	-			unresolved
52	52	G	G	0.00447	0.478	FALSE	GARD_seg1_1-1152	0.04419	0.759	FALSE	G	G	G	G	G	G	-	G	-	G	G	-	G	E	-	G	G	G	G	G	G	G	G	-			unresolved
53	53	Q	Q	0.1154	1.019	FALSE	GARD_seg1_1-1152	0.28263	1.305	FALSE	Q	Q	Q	Q	Q	Q	-	Q	-	Q	Q	-	Q	Q	-	P	L	Q	Q	Q	Q	Q	Q	-			unresolved
54	54	E	E	0.00275	0.451	FALSE	GARD_seg1_1-1152	0.03997	0.747	FALSE	E	E	E	E	E	E	-	V	-	E	E	-	E	E	-	E	E	E	E	E	E	E	E	-			unresolved
55	55	L	L	0.00226	0.234	FALSE	GARD_seg1_1-1152	0.03565	0.66	FALSE	L	L	L	L	L	L	-	L	-	L	L	-	L	L	-	L	L	L	L	L	L	L	L	-			unresolved
56	56	K	K	0.00347	0.464	FALSE	GARD_seg1_1-1152	0.04356	0.757	FALSE	K	K	K	K	K	E	-	E	-	E	E	-	E	E	-	E	E	K	K	K	K	K	K	-			unresolved
57	57	E	E	0.00013	0.172	FALSE	GARD_seg1_1-1152	0.0099	0.544	FALSE	E	E	E	E	E	E	-	E	-	E	E	-	E	E	-	E	E	E	E	E	E	E	E	-			unresolved
58	58	E	E	0.00183	0.229	FALSE	GARD_seg1_1-1152	0.02433	0.62	FALSE	E	E	E	E	E	E	-	E	-	E	E	-	E	E	-	E	E	E	E	E	E	E	E	-			unresolved
59	59	G	G	0.0045	0.478	FALSE	GARD_seg1_1-1152	0.04425	0.759	FALSE	G	G	G	G	G	G	-	G	-	G	G	-	G	G	-	G	G	G	G	G	G	E	G	-			unresolved
60	60	G	S	0.02745	0.74	FALSE	GARD_seg1_1-1152	0.1728	1.069	FALSE	S	S	S	S	S	G	-	G	-	G	G	-	G	G	-	G	G	G	G	G	G	G	D	-			unresolved
61	61	P	P	0.011	0.527	FALSE	GARD_seg1_1-1152	0.11095	0.915	FALSE	P	P	P	P	P	P	-	P	-	P	P	-	P	P	-	P	P	P	P	P	P	L	P	-			unresolved
62	62	C	C	0.01425	0.548	FALSE	GARD_seg1_1-1152	0.14081	0.982	FALSE	C	C	C	C	R	C	-	C	-	C	C	-	C	C	-	C	C	C	C	C	C	C	C	-			unresolved
63	63	L	L	0.004	0.254	FALSE	GARD_seg1_1-1152	0.06563	0.748	FALSE	L	L	L	L	L	L	-	L	-	L	L	-	L	L	-	L	L	L	L	L	L	L	L	-			unresolved
64	64	F	S	0.01924	0.574	FALSE	GARD_seg1_1-1152	0.32738	1.407	FALSE	S	S	S	S	S	S	-	S	-	S	S	-	S	S	-	S	S	F	F	F	F	F	S	-			unresolved
65	65	P	L	0.11092	1.006	FALSE	GARD_seg1_1-1152	0.29753	1.338	FALSE	L	L	L	L	L	P	-	P	-	P	P	-	P	P	-	P	P	P	P	P	P	P	L	-			unresolved
66	66	G	G	0.0042	0.475	FALSE	GARD_seg1_1-1152	0.06389	0.808	FALSE	G	G	V	G	G	G	-	G	-	G	G	-	G	G	-	G	G	G	G	G	G	G	G	-			unresolved
67	67	S	S	0.01041	0.299	FALSE	GARD_seg1_1-1152	0.05648	0.722	FALSE	S	S	S	S	S	S	-	S	-	S	S	-	S	S	-	S	S	S	S	S	S	S	S	-			unresolved
68	68	D	D	0.00379	0.47	FALSE	GARD_seg1_1-1152	0.04782	0.768	FALSE	D	E	E	E	E	D	-	D	-	D	D	-	D	D	-	D	D	D	D	D	D	D	D	-			unresolved
69	69	S	G	0.03731	0.648	FALSE	GARD_seg1_1-1152	0.12029	0.936	FALSE	G	G	G	G	G	S	-	S	-	S	S	-	S	S	-	S	S	S	S	S	S	S	S	-			unresolved
70	70	W	W	0.00372	0.252	FALSE	GARD_seg1_1-1152	0.04939	0.702	FALSE	W	W	W	W	W	W	-	W	-	W	W	-	W	W	-	W	W	W	W	W	W	W	W	-			unresolved
71	71	Q	Q	0.00567	0.269	FALSE	GARD_seg1_1-1152	0.05185	0.709	FALSE	Q	Q	Q	Q	Q	Q	-	Q	-	Q	Q	-	Q	Q	-	Q	Q	Q	Q	Q	Q	Q	Q	-			unresolved
72	72	E	E	0.00183	0.229	FALSE	GARD_seg1_1-1152	0.02433	0.62	FALSE	E	E	E	E	E	E	-	E	-	E	E	-	E	E	-	E	E	E	E	E	E	E	E	-			unresolved
73	73	N	N	0.00191	0.438	FALSE	GARD_seg1_1-1152	0.04872	0.771	FALSE	N	N	N	N	N	N	-	N	-	N	N	-	N	N	-	N	N	N	N	N	N	N	D	-			unresolved
74	74	P	P	0.03887	0.653	FALSE	GARD_seg1_1-1152	0.16964	1.047	FALSE	P	P	S	S	P	P	-	P	-	P	P	-	P	P	-	P	P	P	P	P	P	P	P	-			unresolved
75	75	E	D	0.1156	1.068	FALSE	GARD_seg1_1-1152	0.32331	1.388	FALSE	D	E	D	D	D	D	-	D	-	D	D	-	D	N	-	D	D	E	E	E	E	D	D	-			unresolved
76	76	E	E	0.02208	0.714	FALSE	GARD_seg1_1-1152	0.11543	0.951	FALSE	E	E	D	D	E	E	-	E	-	E	E	-	E	E	-	E	E	E	E	E	E	K	E	-			unresolved
77	77	P	P	0.01108	0.528	FALSE	GARD_seg1_1-1152	0.13765	0.975	FALSE	P	P	P	P	P	P	-	P	-	P	P	-	S	S	-	S	S	P	P	P	P	P	P	-			unresolved
78	78	C	C	0.68863	2.655	FALSE	GARD_seg1_1-1152	0.7023	2.34	FALSE	C	C	C	C	C	S	-	G	-	G	G	-	G	G	-	S	G	C	C	C	C	C	C	-			unresolved
79	79	S	S	0.00222	0.235	FALSE	GARD_seg1_1-1152	0.0423	0.681	FALSE	S	S	S	S	S	S	-	S	-	S	S	-	S	S	-	S	S	S	S	S	S	S	S	-			unresolved
80	80	K	D	0.11908	1.03	FALSE	GARD_seg1_1-1152	0.22854	1.187	FALSE	D	D	D	D	D	D	-	D	-	D	D	-	D	D	-	D	D	K	K	K	K	D	D	-			unresolved
81	81	A	A	0.00457	0.478	FALSE	GARD_seg1_1-1152	0.08572	0.858	FALSE	A	A	A	A	A	G	-	G	-	G	G	-	A	A	-	A	A	A	A	A	A	A	A	-			unresolved
82	82	S	S	0.00086	0.211	FALSE	GARD_seg1_1-1152	0.03375	0.654	FALSE	S	S	S	S	S	S	-	S	-	S	S	-	S	S	-	S	S	S	S	S	S	S	S	-			unresolved
83	83	W	W	0.052	0.702	FALSE	GARD_seg1_1-1152	0.16308	1.032	FALSE	W	W	W	W	W	W	-	W	-	W	W	-	W	W	-	W	W	W	W	W	W	W	S	-			unresolved
84	84	T	T	0.00069	0.205	FALSE	GARD_seg1_1-1152	0.02547	0.624	FALSE	T	T	T	T	T	T	-	T	-	T	T	-	T	T	-	T	T	T	T	T	T	T	T	-			unresolved
85	85	V	V	0.03835	0.774	FALSE	GARD_seg1_1-1152	0.2011	1.128	FALSE	V	V	V	V	V	I	-	I	-	I	I	-	V	V	-	V	V	V	V	V	V	V	I	-			unresolved
86	86	Q	Q	0.00567	0.269	FALSE	GARD_seg1_1-1152	0.05185	0.709	FALSE	Q	Q	Q	Q	Q	Q	-	Q	-	Q	Q	-	Q	Q	-	Q	Q	Q	Q	Q	Q	Q	Q	-			unresolved
87	87	E	R	0.19772	1.261	FALSE	GARD_seg1_1-1152	0.26251	1.26	FALSE	R	R	R	R	R	E	-	E	-	E	E	-	E	E	-	E	E	E	E	E	E	E	E	-			unresolved
88	88	S	S	0.00015	0.178	FALSE	GARD_seg1_1-1152	0.01689	0.588	FALSE	S	S	S	S	S	-	-	S	S	S	S	S	S	S	-	S	S	S	S	S	S	S	S	-			unresolved
89	89	K	K	0.00177	0.229	FALSE	GARD_seg1_1-1152	0.02424	0.62	FALSE	K	K	K	K	K	K	-	K	K	K	K	K	K	K	-	K	K	K	K	K	K	K	K	-			unresolved
90	90	K	K	0.00011	0.17	FALSE	GARD_seg1_1-1152	0.00886	0.538	FALSE	K	K	K	K	K	K	-	K	K	K	K	K	K	K	-	K	K	K	K	K	K	K	K	-			unresolved
91	91	K	K	0.00241	0.448	FALSE	GARD_seg1_1-1152	0.03672	0.739	FALSE	K	K	K	K	N	K	-	K	K	K	K	K	K	K	-	K	K	K	K	K	K	K	K	-			unresolved
92	92	K	K	0.00163	0.226	FALSE	GARD_seg1_1-1152	0.02348	0.617	FALSE	K	K	K	K	K	K	-	K	K	K	K	K	K	K	-	K	K	K	K	K	K	K	K	-			unresolved
93	93	R	R	0.00021	0.183	FALSE	GARD_seg1_1-1152	0.01304	0.567	FALSE	R	R	R	R	R	R	-	R	R	R	R	R	R	R	-	R	R	R	R	R	R	R	R	-			unresolved
94	94	K	-	0.00016	0.175	FALSE	GARD_seg1_1-1152	0.00991	0.545	FALSE	-	K	K	K	K	K	-	K	K	K	K	K	K	K	-	K	K	K	K	K	K	K	K	-			unresolved
95	95	K	K	0.00012	0.171	FALSE	GARD_seg1_1-1152	0.00939	0.542	FALSE	K	K	K	K	K	K	-	K	K	K	K	K	K	K	-	K	K	K	K	K	-	K	K	-			unresolved
96	96	K	K	0.15603	1.14	FALSE	GARD_seg1_1-1152	0.22951	1.189	FALSE	K	K	K	K	K	K	-	K	K	N	K	K	K	K	-	K	K	K	K	K	K	K	E	-			unresolved
97	97	K	N	0.00494	0.482	FALSE	GARD_seg1_1-1152	0.05032	0.775	FALSE	N	N	N	N	N	K	-	K	K	K	K	K	K	K	-	K	K	K	K	K	K	K	K	-			unresolved
98	98	K	N	0.92399	3.295	TRUE	GARD_seg1_1-1152	0.8997	2.83	FALSE	N	H	N	N	N	N	-	N	N	N	N	N	N	N	-	N	N	K	K	K	K	I	R	-			unresolved
99	99	G	P	0.98914	3.467	TRUE	GARD_seg1_1-1152	0.98306	3.042	TRUE	P	P	L	L	P	L	-	L	L	L	L	L	L	L	-	L	P	G	G	G	G	W	W	-			unresolved
100	100	N	N	9e-05	0.166	FALSE	GARD_seg1_1-1152	0.01214	0.561	FALSE	N	N	N	N	N	N	-	N	N	N	N	N	N	N	-	N	N	N	N	N	N	N	N	-			unresolved
101	101	K	D	0.06323	0.917	FALSE	GARD_seg1_1-1152	0.28199	1.299	FALSE	D	D	D	D	D	H	-	N	N	N	N	N	N	N	-	N	N	K	K	K	K	N	N	-			unresolved
102	102	S	S	0.01442	0.549	FALSE	GARD_seg1_1-1152	0.11805	0.931	FALSE	S	S	F	S	S	S	-	S	S	S	S	S	S	S	-	S	S	S	S	S	S	S	S	-			unresolved
103	103	A	A	0.59027	2.387	FALSE	GARD_seg1_1-1152	0.63187	2.149	FALSE	A	A	A	A	A	A	-	A	A	A	A	P	A	A	-	A	A	A	A	A	A	P	D	-			unresolved
104	104	S	S	0.00075	0.208	FALSE	GARD_seg1_1-1152	0.03178	0.647	FALSE	S	S	S	S	S	S	-	S	S	S	S	S	S	S	-	S	S	S	S	S	S	S	S	-			unresolved
105	105	S	S	0.00988	0.296	FALSE	GARD_seg1_1-1152	0.05439	0.716	FALSE	S	S	S	S	S	S	-	S	S	S	S	S	S	S	-	S	S	S	S	S	S	S	S	-			unresolved
106	106	E	E	0.0028	0.451	FALSE	GARD_seg1_1-1152	0.03778	0.74	FALSE	E	E	E	E	E	E	-	E	E	E	E	E	G	G	-	G	G	E	E	E	E	E	E	-			unresolved
107	107	L	L	0.03071	0.62	FALSE	GARD_seg1_1-1152	0.1161	0.927	FALSE	L	L	L	L	L	L	-	L	L	L	L	L	L	L	-	L	L	L	L	L	L	V	L	-			unresolved
108	108	A	A	0.19312	1.247	FALSE	GARD_seg1_1-1152	0.31328	1.376	FALSE	A	A	A	A	A	G	-	D	D	D	D	D	D	D	-	D	D	A	A	A	A	A	A	-			unresolved
109	109	S	S	0.01279	0.54	FALSE	GARD_seg1_1-1152	0.11304	0.92	FALSE	S	S	S	S	S	S	-	S	S	S	S	S	S	S	-	S	S	S	S	S	A	S	S	-			unresolved
110	110	L	L	0.0501	0.695	FALSE	GARD_seg1_1-1152	0.20042	1.118	FALSE	L	L	L	L	L	L	-	L	L	L	L	L	L	L	-	L	L	L	L	L	L	L	S	-			unresolved
111	111	P	P	0.06324	0.859	FALSE	GARD_seg1_1-1152	0.31308	1.375	FALSE	P	P	H	H	P	S	-	S	S	P	P	P	P	P	-	P	P	P	P	P	P	P	P	-			unresolved
112	112	L	L	0.05827	0.748	FALSE	GARD_seg1_1-1152	0.12791	0.953	FALSE	L	P	P	P	P	L	-	L	L	L	L	L	L	L	-	L	L	L	L	L	L	L	L	-			unresolved
113	113	S	S	0.0061	0.272	FALSE	GARD_seg1_1-1152	0.05319	0.713	FALSE	S	S	S	S	S	S	-	S	S	S	S	S	S	S	-	S	S	S	S	S	S	S	S	-			unresolved
114	114	P	P	0.00415	0.256	FALSE	GARD_seg1_1-1152	0.05664	0.723	FALSE	P	P	P	P	P	P	-	P	P	P	P	P	P	P	-	P	P	P	P	P	P	P	P	-			unresolved
115	115	A	A	0.00381	0.47	FALSE	GARD_seg1_1-1152	0.08236	0.851	FALSE	A	A	A	S	A	A	-	A	A	A	A	A	A	A	-	A	A	A	A	A	A	A	A	-			unresolved
116	116	S	S	0.00014	0.177	FALSE	GARD_seg1_1-1152	0.01637	0.586	FALSE	S	S	S	S	S	S	-	S	S	S	S	S	S	S	-	S	S	S	S	S	S	S	S	-			unresolved
117	117	P	L	0.00866	0.513	FALSE	GARD_seg1_1-1152	0.13412	0.967	FALSE	L	P	P	P	P	P	-	P	P	P	P	P	P	P	-	P	P	P	P	P	P	P	P	-			unresolved
118	118	C	C	0.06518	0.748	FALSE	GARD_seg1_1-1152	0.19058	1.095	FALSE	C	C	C	C	C	C	-	C	C	C	C	S	C	C	-	C	C	C	C	C	C	C	C	-	C118R	FALSE	unresolved
119	119	H	H	0.00116	0.217	FALSE	GARD_seg1_1-1152	0.03526	0.659	FALSE	H	H	H	H	H	H	-	H	H	H	H	H	H	H	-	H	H	H	H	H	H	H	H	-			unresolved
120	120	L	L	0.00203	0.231	FALSE	GARD_seg1_1-1152	0.03365	0.654	FALSE	L	L	L	L	L	L	-	L	L	L	L	L	L	L	-	L	L	L	L	L	L	L	L	-			unresolved
121	121	T	T	0.00309	0.246	FALSE	GARD_seg1_1-1152	0.03677	0.664	FALSE	T	T	T	T	T	T	-	T	T	T	T	T	T	T	-	T	T	T	T	T	T	T	T	-			unresolved
122	122	L	L	0.00367	0.251	FALSE	GARD_seg1_1-1152	0.06363	0.742	FALSE	L	L	L	L	L	L	-	L	L	L	L	L	L	L	-	L	L	L	L	L	L	L	L	-			unresolved
123	123	L	L	0.29469	1.538	FALSE	GARD_seg1_1-1152	0.43799	1.678	FALSE	L	L	C	R	L	L	-	L	L	L	L	L	L	L	-	L	L	L	L	L	L	L	L	-			unresolved
124	124	S	S	0.00988	0.296	FALSE	GARD_seg1_1-1152	0.05439	0.716	FALSE	S	S	S	S	S	S	-	S	S	S	S	S	S	S	-	S	S	S	S	S	S	S	S	-			unresolved
125	125	N	N	0.00153	0.43	FALSE	GARD_seg1_1-1152	0.04469	0.76	FALSE	N	N	N	N	N	S	-	N	N	N	N	N	N	N	-	N	N	N	N	N	N	N	N	-			unresolved
126	126	P	P	0.69589	2.683	FALSE	GARD_seg1_1-1152	0.81542	2.618	FALSE	P	L	L	L	P	P	-	P	P	P	P	P	P	P	-	P	S	P	P	P	L	P	P	-			unresolved
127	127	W	A	0.52818	2.231	FALSE	GARD_seg1_1-1152	0.57466	1.956	FALSE	A	G	G	G	G	E	-	E	E	E	E	E	E	E	-	E	E	W	W	W	W	G	R	-			unresolved
128	128	P	P	0.29948	1.552	FALSE	GARD_seg1_1-1152	0.4356	1.673	FALSE	P	P	T	T	P	P	-	P	P	P	P	P	P	P	-	P	P	P	P	P	R	P	P	-			unresolved
129	129	Q	Q	0.016	0.555	FALSE	GARD_seg1_1-1152	0.10291	0.897	FALSE	Q	Q	Q	Q	Q	Q	-	Q	Q	Q	Q	Q	Q	Q	-	Q	E	Q	Q	Q	Q	Q	Q	-			unresolved
130		-	-	0.05	0.471	FALSE	GARD_seg1_1-1152	0.12976	0.916	FALSE	-	-	-	-	-	-	-	-	-	-	-	-	-	D	-	-	-	-	-	-	-	-	-	-			unresolved
131		-	-	0.05	0.471	FALSE	GARD_seg1_1-1152	0.12976	0.916	FALSE	-	-	-	-	-	-	-	-	-	-	-	-	-	T	-	-	-	-	-	-	-	-	-	-			unresolved
132	130	D	D	7e-05	0.163	FALSE	GARD_seg1_1-1152	0.01092	0.553	FALSE	D	D	D	D	D	D	-	D	D	D	D	D	D	D	-	D	D	D	D	D	D	D	D	-			unresolved
133	131	T	T	0.06085	0.733	FALSE	GARD_seg1_1-1152	0.12241	0.941	FALSE	T	T	T	T	T	A	-	A	A	A	A	T	T	T	-	T	T	T	T	T	T	T	T	-			unresolved
134	132	A	A	0.00363	0.468	FALSE	GARD_seg1_1-1152	0.07972	0.845	FALSE	A	A	A	A	A	A	-	A	A	A	A	T	A	A	-	A	A	A	A	A	A	A	A	-			unresolved
135	133	L	L	0.02992	0.617	FALSE	GARD_seg1_1-1152	0.11729	0.93	FALSE	L	L	L	L	L	R	-	R	R	R	R	L	L	L	-	L	L	L	L	L	L	L	L	-	L133M	FALSE	unresolved
136	134	P	P	0.00047	0.197	FALSE	GARD_seg1_1-1152	0.03677	0.664	FALSE	P	P	P	P	P	P	-	P	P	P	P	P	P	P	-	P	P	P	P	P	P	P	P	-			unresolved
137	135	H	H	0.00021	0.181	FALSE	GARD_seg1_1-1152	0.02401	0.619	FALSE	H	H	H	H	H	H	-	H	H	H	H	H	H	H	-	H	H	H	H	H	H	H	H	-			unresolved
138	136	S	S	0.00014	0.177	FALSE	GARD_seg1_1-1152	0.01637	0.586	FALSE	S	S	S	S	S	S	-	S	S	S	S	S	S	S	-	S	S	S	S	S	S	S	S	-			unresolved
139	137	Q	Q	0.05232	0.703	FALSE	GARD_seg1_1-1152	0.15569	1.016	FALSE	Q	Q	Q	Q	Q	Q	-	Q	Q	Q	Q	Q	H	H	-	H	H	Q	Q	Q	Q	Q	Q	-			unresolved
140	138	A	A	0.00019	0.18	FALSE	GARD_seg1_1-1152	0.02163	0.608	FALSE	A	A	A	A	A	A	-	A	A	A	A	A	A	A	-	A	A	A	A	A	A	A	A	-			unresolved
141	139	Q	Q	0.00097	0.213	FALSE	GARD_seg1_1-1152	0.02908	0.638	FALSE	Q	Q	Q	Q	Q	Q	-	Q	Q	Q	Q	Q	Q	Q	-	Q	Q	Q	Q	Q	Q	Q	Q	-			unresolved
142	140	Q	Q	0.00097	0.213	FALSE	GARD_seg1_1-1152	0.02908	0.638	FALSE	Q	Q	Q	Q	Q	Q	-	Q	Q	Q	Q	Q	Q	Q	-	Q	Q	Q	Q	Q	Q	Q	Q	-			unresolved
143	141	S	S	0.00202	0.233	FALSE	GARD_seg1_1-1152	0.0322	0.649	FALSE	S	S	S	S	S	S	-	S	S	S	S	S	S	S	-	S	S	S	S	S	S	S	S	-			unresolved
144	142	G	G	0.00017	0.179	FALSE	GARD_seg1_1-1152	0.015	0.578	FALSE	G	G	G	G	G	G	-	G	G	G	G	G	G	G	-	G	G	G	G	G	G	G	G	-			unresolved
145	143	P	R	0.56002	2.305	FALSE	GARD_seg1_1-1152	0.71347	2.36	FALSE	R	S	Q	Q	Q	P	-	P	P	P	P	P	P	P	-	P	P	P	P	P	P	P	P	-			unresolved
146	144	T	T	0.00257	0.239	FALSE	GARD_seg1_1-1152	0.03485	0.657	FALSE	T	T	T	T	T	T	-	T	T	T	T	T	T	T	-	T	T	T	T	T	T	T	T	-			unresolved
147	145	G	G	0.00333	0.465	FALSE	GARD_seg1_1-1152	0.0566	0.791	FALSE	G	G	G	G	G	G	-	G	G	G	G	D	G	G	-	G	G	G	G	G	G	G	G	-			unresolved
148	146	Q	Q	0.00097	0.213	FALSE	GARD_seg1_1-1152	0.02908	0.638	FALSE	Q	Q	Q	Q	Q	Q	-	Q	Q	Q	Q	Q	Q	Q	-	Q	Q	Q	Q	Q	Q	Q	Q	-			unresolved
149	147	P	P	0.06278	0.858	FALSE	GARD_seg1_1-1152	0.28757	1.317	FALSE	P	P	P	P	P	P	-	L	P	P	P	P	P	P	-	P	P	P	P	P	L	P	P	-			unresolved
150	148	S	S	0.00014	0.177	FALSE	GARD_seg1_1-1152	0.01637	0.586	FALSE	S	S	S	S	S	S	-	S	S	S	S	S	S	S	-	S	S	S	S	S	S	S	S	-			unresolved
151	149	Q	Q	0.00097	0.213	FALSE	GARD_seg1_1-1152	0.02908	0.638	FALSE	Q	Q	Q	Q	Q	Q	-	Q	Q	Q	Q	Q	Q	Q	-	Q	Q	Q	Q	Q	Q	Q	Q	-			unresolved
152	150	P	P	0.00867	0.513	FALSE	GARD_seg1_1-1152	0.12652	0.95	FALSE	P	P	P	P	P	A	-	A	A	P	P	P	P	P	-	P	P	P	P	P	P	P	P	-			unresolved
153	151	P	P	0.02424	0.594	FALSE	GARD_seg1_1-1152	0.13233	0.963	FALSE	P	P	P	P	P	P	-	P	P	P	P	P	P	P	-	P	P	P	P	P	P	P	L	-			unresolved
154	152	G	G	0.0002	0.181	FALSE	GARD_seg1_1-1152	0.01544	0.58	FALSE	G	G	G	G	G	G	-	G	G	G	G	G	G	G	-	G	G	G	G	G	G	G	G	-			unresolved
155	153	T	T	0.06313	0.741	FALSE	GARD_seg1_1-1152	0.12692	0.951	FALSE	T	T	T	T	P	T	-	T	T	T	T	T	T	T	-	T	T	T	T	T	T	T	T	-			unresolved
156	154	A	G	0.00502	0.486	FALSE	GARD_seg1_1-1152	0.07558	0.835	FALSE	G	G	G	G	G	A	-	A	A	A	A	A	A	A	-	A	A	A	A	A	A	A	A	-			unresolved
157	155	T	T	0.00487	0.483	FALSE	GARD_seg1_1-1152	0.07026	0.823	FALSE	T	S	T	T	T	T	-	T	T	T	T	T	T	T	-	T	T	T	T	T	T	T	T	-			unresolved
158	156	T	M	0.1382	1.134	FALSE	GARD_seg1_1-1152	0.4017	1.561	FALSE	M	M	M	M	M	M	-	M	M	I	I	M	T	T	-	T	T	T	T	T	T	T	T	-			unresolved
159	157	P	P	0.00606	0.271	FALSE	GARD_seg1_1-1152	0.05496	0.718	FALSE	P	P	P	P	P	P	-	P	P	P	P	P	P	P	-	P	P	P	P	P	P	P	P	-			unresolved
160	158	L	L	0.00203	0.231	FALSE	GARD_seg1_1-1152	0.03365	0.654	FALSE	L	L	L	L	L	L	-	L	L	L	L	L	L	L	-	L	L	L	L	L	L	L	L	-			unresolved
161	159	E	E	0.00011	0.169	FALSE	GARD_seg1_1-1152	0.00883	0.536	FALSE	E	E	E	E	E	E	-	E	E	E	E	E	E	E	-	E	E	E	E	E	E	E	E	-			unresolved
162	160	G	S	0.83155	3.047	FALSE	GARD_seg1_1-1152	0.80485	2.588	FALSE	S	S	G	D	V	G	-	G	G	G	G	G	G	G	-	G	G	G	G	G	G	G	G	-			unresolved
163	161	D	D	0.03468	0.763	FALSE	GARD_seg1_1-1152	0.16148	1.046	FALSE	D	N	D	D	A	D	-	D	D	D	D	D	D	D	-	D	D	D	D	D	D	D	D	-			unresolved
164	162	G	G	0.0071	0.5	FALSE	GARD_seg1_1-1152	0.07182	0.827	FALSE	G	G	G	G	G	G	-	G	G	G	G	G	S	S	-	S	-	G	G	G	G	G	G	-			unresolved
165	163	L	P	0.40891	1.89	FALSE	GARD_seg1_1-1152	0.64757	2.188	FALSE	P	S	S	S	P	P	-	P	P	P	P	P	P	P	-	P	-	L	L	L	L	L	L	-			unresolved
166	164	S	Y	0.82746	3.036	FALSE	GARD_seg1_1-1152	0.85777	2.736	FALSE	Y	Y	Y	Y	C	S	-	S	S	F	F	S	S	S	-	S	-	S	S	S	S	S	F	-			unresolved
167	165	A	V	0.22998	1.394	FALSE	GARD_seg1_1-1152	0.35413	1.453	FALSE	V	V	V	V	V	V	-	V	V	V	V	V	M	M	M	M	-	A	A	A	A	T	A	-			unresolved
168	166	P	P	0.00056	0.201	FALSE	GARD_seg1_1-1152	0.03866	0.67	FALSE	P	P	P	P	P	P	-	P	P	P	P	P	P	P	P	P	-	P	P	P	P	P	P	-			unresolved
169	167	T	T	0.00028	0.188	FALSE	GARD_seg1_1-1152	0.01987	0.601	FALSE	T	T	T	T	T	T	-	T	T	T	T	T	T	T	T	T	-	T	T	T	T	T	T	-			unresolved
170	168	E	E	0.0034	0.462	FALSE	GARD_seg1_1-1152	0.04429	0.759	FALSE	E	E	E	E	E	K	-	K	K	K	K	K	K	K	K	K	-	E	E	E	E	E	E	-			unresolved
171	169	V	V	0.04235	0.665	FALSE	GARD_seg1_1-1152	0.13181	0.962	FALSE	V	V	L	V	V	V	-	V	V	V	V	V	V	V	V	V	-	V	V	V	V	V	V	-			unresolved
172	170	G	G	0.00149	0.224	FALSE	GARD_seg1_1-1152	0.02775	0.633	FALSE	G	G	G	G	G	G	-	G	G	G	G	G	G	G	G	G	-	G	G	G	G	G	G	-			unresolved
173	171	D	D	0.00182	0.435	FALSE	GARD_seg1_1-1152	0.04561	0.762	FALSE	D	D	D	D	D	D	-	D	D	D	D	D	D	D	D	D	-	D	D	D	N	D	D	-			unresolved
174	172	S	S	0.00014	0.177	FALSE	GARD_seg1_1-1152	0.01627	0.585	FALSE	S	S	S	S	S	S	-	S	S	S	S	S	S	S	S	S	S	S	S	S	S	S	S	-			unresolved
175	173	P	P	0.00871	0.513	FALSE	GARD_seg1_1-1152	0.13063	0.959	FALSE	P	T	P	P	P	P	-	P	P	P	P	P	P	P	P	P	P	P	P	P	P	P	P	-			unresolved
176	174	L	L	0.02897	0.613	FALSE	GARD_seg1_1-1152	0.11678	0.928	FALSE	L	L	L	L	P	L	-	L	L	L	L	L	L	L	L	L	L	L	L	L	L	L	L	-			unresolved
177	175	Q	Q	0.00096	0.212	FALSE	GARD_seg1_1-1152	0.02895	0.637	FALSE	Q	Q	Q	Q	Q	Q	-	Q	Q	Q	Q	Q	Q	Q	Q	Q	Q	Q	Q	Q	Q	Q	Q	-			unresolved
178	176	A	A	0.03705	0.647	FALSE	GARD_seg1_1-1152	0.13708	0.974	FALSE	A	A	A	A	A	A	-	A	A	A	A	A	A	A	A	P	A	A	A	A	A	A	A	-			unresolved
179	177	Q	Q	0.01656	0.557	FALSE	GARD_seg1_1-1152	0.10367	0.899	FALSE	Q	Q	Q	Q	Q	Q	-	Q	Q	Q	Q	Q	Q	Q	Q	Q	Q	Q	Q	Q	Q	R	Q	-			unresolved
180	178	A	A	0.0027	0.241	FALSE	GARD_seg1_1-1152	0.04051	0.675	FALSE	A	A	A	A	A	A	-	A	A	A	A	A	A	A	A	A	A	A	A	A	A	A	A	-			unresolved
181	179	L	S	0.07042	0.766	FALSE	GARD_seg1_1-1152	0.19047	1.095	FALSE	S	S	S	S	S	L	-	L	L	L	L	L	L	L	L	L	L	L	L	L	L	L	L	-			unresolved
182	180	G	G	0.00421	0.256	FALSE	GARD_seg1_1-1152	0.03046	0.643	FALSE	G	G	G	G	G	G	-	G	G	G	G	G	G	G	G	G	G	G	G	G	G	G	G	-			unresolved
183	181	E	E	0.00023	0.18	FALSE	GARD_seg1_1-1152	0.01143	0.555	FALSE	E	E	E	E	E	E	-	E	E	E	E	E	E	E	E	E	E	E	E	E	E	E	E	-			unresolved
184	182	A	A	0.00395	0.254	FALSE	GARD_seg1_1-1152	0.03799	0.667	FALSE	A	A	A	A	A	A	-	A	A	A	A	A	A	A	A	A	A	A	A	A	A	A	A	-			unresolved
185	183	G	G	0.05538	0.714	FALSE	GARD_seg1_1-1152	0.10663	0.906	FALSE	G	G	G	G	E	G	-	G	G	G	G	G	G	G	G	G	G	G	G	G	G	G	G	-			unresolved
186	184	V	A	0.00415	0.474	FALSE	GARD_seg1_1-1152	0.05437	0.785	FALSE	A	A	A	A	A	V	-	V	V	V	V	V	V	V	V	V	V	V	V	V	V	V	V	-			unresolved
187	185	A	A	0.00018	0.18	FALSE	GARD_seg1_1-1152	0.02151	0.607	FALSE	A	A	A	A	A	A	-	A	A	A	A	A	A	A	A	A	A	A	A	A	A	A	A	-			unresolved
188	186	T	T	0.04908	0.69	FALSE	GARD_seg1_1-1152	0.11142	0.916	FALSE	T	T	T	T	T	T	-	T	T	T	T	T	T	T	T	S	T	T	T	T	T	T	T	-			unresolved
189	187	G	G	0.00421	0.256	FALSE	GARD_seg1_1-1152	0.03046	0.643	FALSE	G	G	G	G	G	G	-	G	G	G	G	G	G	G	G	G	G	G	G	G	G	G	G	-			unresolved
190	188	S	G	0.01759	0.563	FALSE	GARD_seg1_1-1152	0.09095	0.87	FALSE	G	G	G	G	G	G	-	G	G	G	G	G	G	G	G	G	G	S	S	S	S	S	S	-			unresolved
191	189	E	G	0.1117	1.059	FALSE	GARD_seg1_1-1152	0.26366	1.262	FALSE	G	R	G	R	G	E	-	E	E	E	E	E	E	E	E	E	E	E	E	E	E	E	E	-			unresolved
192	190	A	A	0.03999	0.658	FALSE	GARD_seg1_1-1152	0.13966	0.98	FALSE	A	T	A	A	A	A	-	A	A	A	A	A	A	A	A	A	A	A	A	A	A	A	A	-			unresolved
193	191	Q	Q	0.01686	0.559	FALSE	GARD_seg1_1-1152	0.10605	0.904	FALSE	Q	Q	Q	Q	Q	Q	-	Q	Q	Q	Q	Q	Q	Q	Q	Q	Q	Q	Q	Q	Q	L	Q	-			unresolved
194	192	S	S	0.00014	0.177	FALSE	GARD_seg1_1-1152	0.01627	0.585	FALSE	S	S	S	S	S	S	-	S	S	S	S	S	S	S	S	S	S	S	S	S	S	S	S	-			unresolved
195	193	S	S	0.00014	0.177	FALSE	GARD_seg1_1-1152	0.01627	0.585	FALSE	S	S	S	S	S	S	-	S	S	S	S	S	S	S	S	S	S	S	S	S	S	S	S	-			unresolved
196	194	P	P	0.06408	0.862	FALSE	GARD_seg1_1-1152	0.31357	1.376	FALSE	P	P	P	P	P	R	-	R	R	R	R	R	S	S	S	S	S	P	P	P	P	P	P	-			unresolved
197	195	Q	Q	0.00278	0.241	FALSE	GARD_seg1_1-1152	0.04029	0.675	FALSE	Q	Q	Q	Q	Q	Q	-	Q	Q	Q	Q	Q	Q	Q	Q	Q	Q	Q	Q	Q	Q	Q	Q	-			unresolved
198	196	F	P	0.14939	1.12	FALSE	GARD_seg1_1-1152	0.36804	1.504	FALSE	P	P	P	P	P	P	-	P	P	P	P	P	P	P	P	P	P	F	S	S	S	S	S	-			unresolved
199	197	Q	Q	0.00096	0.212	FALSE	GARD_seg1_1-1152	0.02895	0.637	FALSE	Q	Q	Q	Q	Q	Q	-	Q	Q	Q	Q	Q	Q	Q	Q	Q	Q	Q	Q	Q	Q	Q	Q	-			unresolved
200	198	D	D	0.01911	0.703	FALSE	GARD_seg1_1-1152	0.14166	1.005	FALSE	D	D	E	E	E	D	-	D	D	D	D	D	D	D	D	D	D	D	D	D	D	H	D	-			unresolved
201	199	H	H	0.00492	0.479	FALSE	GARD_seg1_1-1152	0.09092	0.87	FALSE	H	H	H	H	H	H	-	H	H	H	H	H	R	R	R	R	R	H	H	H	H	H	H	-			unresolved
202	200	T	T	0.00836	0.51	FALSE	GARD_seg1_1-1152	0.06474	0.81	FALSE	T	T	M	M	T	T	-	T	T	T	T	T	T	T	T	T	T	T	T	T	T	T	T	-			unresolved
203	201	E	E	0.00161	0.226	FALSE	GARD_seg1_1-1152	0.02245	0.612	FALSE	E	E	E	E	E	E	-	E	E	E	E	E	E	E	E	E	E	E	E	E	E	E	E	-			unresolved
204	202	G	G	0.00019	0.181	FALSE	GARD_seg1_1-1152	0.01012	0.548	FALSE	G	G	G	G	G	G	-	G	G	G	G	G	G	G	G	G	G	G	G	G	G	G	G	-			unresolved
205	203	E	E	0.00012	0.171	FALSE	GARD_seg1_1-1152	0.00918	0.539	FALSE	E	E	E	E	E	E	-	E	E	E	E	E	E	E	E	E	E	E	E	E	E	E	E	-			unresolved
206	204	D	D	7e-05	0.163	FALSE	GARD_seg1_1-1152	0.01084	0.552	FALSE	D	D	D	D	D	D	-	D	D	D	D	D	D	D	D	D	D	D	D	D	D	D	D	-			unresolved
207	205	Q	Q	0.01066	0.526	FALSE	GARD_seg1_1-1152	0.08062	0.847	FALSE	Q	Q	Q	Q	Q	K	-	K	K	K	K	K	K	K	K	K	K	Q	Q	Q	Q	Q	Q	-			unresolved
208	206	D	D	0.0019	0.436	FALSE	GARD_seg1_1-1152	0.04692	0.766	FALSE	D	D	G	D	D	D	-	D	D	D	D	D	D	D	D	D	D	D	D	D	D	D	D	-			unresolved
209	207	A	A	0.3891	1.835	FALSE	GARD_seg1_1-1152	0.56362	1.967	FALSE	A	A	I	V	T	A	-	A	A	A	A	A	A	A	A	A	A	A	A	A	A	A	A	-			unresolved
210	208	S	S	0.00074	0.208	FALSE	GARD_seg1_1-1152	0.03164	0.647	FALSE	S	S	S	S	S	S	-	S	S	S	S	S	S	S	S	S	S	S	S	S	S	S	S	-			unresolved
211	209	I	I	0.00228	0.446	FALSE	GARD_seg1_1-1152	0.09034	0.869	FALSE	I	I	I	I	I	I	-	I	I	I	I	I	F	I	I	I	I	I	I	I	I	I	I	-	I209N	FALSE	unresolved
212	210	P	S	0.00967	0.521	FALSE	GARD_seg1_1-1152	0.12141	0.939	FALSE	S	S	S	S	S	P	-	P	P	P	P	P	P	P	P	P	P	P	P	P	P	P	P	-			unresolved
213	211	S	S	0.07482	0.781	FALSE	GARD_seg1_1-1152	0.17709	1.064	FALSE	S	S	S	S	S	S	-	S	S	S	S	S	S	S	S	S	S	S	S	S	S	S	F	-			unresolved
214	212	G	G	0.14025	1.142	FALSE	GARD_seg1_1-1152	0.28073	1.296	FALSE	G	G	G	G	G	G	-	E	G	G	G	V	R	R	R	G	G	G	G	G	G	G	G	-			unresolved
215	213	G	G	0.00017	0.179	FALSE	GARD_seg1_1-1152	0.0149	0.577	FALSE	G	G	G	G	G	G	-	G	G	G	G	G	G	G	G	G	G	G	G	G	G	G	G	-			unresolved
216	214	R	R	0.00342	0.249	FALSE	GARD_seg1_1-1152	0.03317	0.652	FALSE	R	R	R	R	R	R	-	R	R	R	R	R	R	R	R	R	R	R	R	R	R	R	R	-			unresolved
217	215	G	G	0.00017	0.179	FALSE	GARD_seg1_1-1152	0.0149	0.577	FALSE	G	G	G	G	G	G	-	G	G	G	G	G	G	G	G	G	G	G	G	G	G	G	G	-			unresolved
218	216	L	L	0.00206	0.232	FALSE	GARD_seg1_1-1152	0.03424	0.656	FALSE	L	L	L	L	L	L	-	L	L	L	L	L	L	L	L	L	L	L	L	L	L	L	L	-			unresolved
219	217	S	S	0.00074	0.208	FALSE	GARD_seg1_1-1152	0.03164	0.647	FALSE	S	S	S	S	S	S	-	S	S	S	S	S	S	S	S	S	S	S	S	S	S	S	S	-			unresolved
220	218	Q	Q	0.10352	0.984	FALSE	GARD_seg1_1-1152	0.22363	1.176	FALSE	Q	E	K	K	K	Q	-	Q	Q	Q	Q	Q	Q	Q	Q	Q	Q	Q	Q	Q	Q	Q	Q	-			unresolved
221	219	E	E	0.0001	0.169	FALSE	GARD_seg1_1-1152	0.00875	0.536	FALSE	E	E	E	E	E	E	-	E	E	E	E	E	E	E	E	E	E	E	E	E	E	E	E	-			unresolved
222	220	G	G	0.00019	0.181	FALSE	GARD_seg1_1-1152	0.01012	0.548	FALSE	G	G	G	G	G	G	-	G	G	G	G	G	G	G	G	G	G	G	G	G	G	G	G	-			unresolved
223	221	T	A	0.04271	0.793	FALSE	GARD_seg1_1-1152	0.23857	1.209	FALSE	A	A	A	A	A	A	-	A	A	A	A	A	A	P	P	A	A	T	T	T	T	T	T	-			unresolved
224	222	G	S	0.84847	3.092	FALSE	GARD_seg1_1-1152	0.80973	2.602	FALSE	S	G	S	S	S	G	-	G	G	G	G	G	G	G	G	G	G	G	G	G	G	I	G	-			unresolved
225	223	P	P	0.00849	0.512	FALSE	GARD_seg1_1-1152	0.1279	0.953	FALSE	P	P	P	P	P	P	-	P	P	P	P	P	S	S	S	P	P	P	P	P	P	P	P	-			unresolved
226	224	P	P	0.0005	0.198	FALSE	GARD_seg1_1-1152	0.03711	0.665	FALSE	P	P	P	P	P	P	-	P	P	P	P	P	P	P	P	P	P	P	P	P	P	P	P	-			unresolved
227	225	T	T	0.14162	1.146	FALSE	GARD_seg1_1-1152	0.18863	1.102	FALSE	T	T	T	T	A	I	-	I	T	T	T	T	T	T	T	T	T	T	T	T	T	T	T	-			unresolved
228	226	S	S	0.00588	0.27	FALSE	GARD_seg1_1-1152	0.05295	0.712	FALSE	S	S	S	S	S	S	-	S	S	S	S	S	S	S	S	S	S	S	S	S	S	S	S	-			unresolved
229	227	A	A	0.00275	0.242	FALSE	GARD_seg1_1-1152	0.04067	0.676	FALSE	A	A	A	A	A	A	-	A	A	A	A	A	A	A	A	A	A	A	A	A	A	A	A	-			unresolved
230	228	G	G	0.00259	0.24	FALSE	GARD_seg1_1-1152	0.03139	0.646	FALSE	G	G	G	G	G	G	-	G	G	G	G	G	G	G	G	G	G	G	G	G	G	G	G	-			unresolved
231	229	E	E	0.02319	0.588	FALSE	GARD_seg1_1-1152	0.07988	0.845	FALSE	E	E	E	E	E	E	-	E	K	E	E	E	E	E	E	E	E	E	E	E	E	E	E	-			unresolved
232	230	G	G	0.00017	0.179	FALSE	GARD_seg1_1-1152	0.0149	0.577	FALSE	G	G	G	G	G	G	-	G	G	G	G	G	G	G	G	G	G	G	G	G	G	G	G	-			unresolved
233	231	H	H	0.96517	3.404	TRUE	GARD_seg1_1-1152	0.95699	2.984	TRUE	H	H	H	H	H	R	-	R	R	R	R	R	C	C	C	R	R	H	R	H	R	R	H	-			unresolved
234	232	S	S	0.34628	1.685	FALSE	GARD_seg1_1-1152	0.41665	1.624	FALSE	S	S	S	S	A	S	-	S	P	S	S	S	S	S	S	S	S	S	S	S	S	S	S	-			unresolved
235	233	R	G	0.03685	0.773	FALSE	GARD_seg1_1-1152	0.13036	0.982	FALSE	G	G	G	G	G	G	-	G	G	G	G	G	G	G	G	E	G	R	R	R	R	R	R	-			unresolved
236	234	T	T	0.04059	0.66	FALSE	GARD_seg1_1-1152	0.12291	0.942	FALSE	T	T	T	T	T	N	-	N	N	N	N	N	T	T	T	T	T	T	T	T	T	T	T	-			unresolved
237	235	E	E	0.00161	0.226	FALSE	GARD_seg1_1-1152	0.02245	0.612	FALSE	E	E	E	E	E	E	-	E	E	E	E	E	E	E	E	E	E	E	E	E	E	E	E	-			unresolved
238	236	D	D	0.00101	0.214	FALSE	GARD_seg1_1-1152	0.02177	0.61	FALSE	D	D	D	D	D	D	-	D	D	D	D	D	D	D	D	D	D	D	D	D	D	D	D	-			unresolved
239	237	A	A	0.00123	0.218	FALSE	GARD_seg1_1-1152	0.0334	0.652	FALSE	A	A	A	A	A	A	-	A	A	A	A	A	A	A	A	A	A	A	A	A	A	A	A	-			unresolved
240	238	A	T	0.00374	0.47	FALSE	GARD_seg1_1-1152	0.0744	0.833	FALSE	T	T	T	T	T	A	-	A	A	A	A	A	A	A	A	A	A	A	A	A	A	A	A	-			unresolved
241	239	Q	Q	0.00103	0.214	FALSE	GARD_seg1_1-1152	0.02941	0.639	FALSE	Q	Q	Q	Q	Q	Q	-	Q	Q	Q	Q	Q	Q	Q	Q	Q	Q	Q	Q	Q	Q	Q	Q	-			unresolved
242	240	E	E	0.00262	0.449	FALSE	GARD_seg1_1-1152	0.0376	0.74	FALSE	E	E	E	E	E	E	-	E	E	E	E	E	E	E	E	E	E	E	E	E	E	E	A	-			unresolved
243	241	L	L	0.00961	0.517	FALSE	GARD_seg1_1-1152	0.13491	0.969	FALSE	L	L	L	L	R	L	-	L	L	L	L	L	L	L	L	L	L	L	L	L	L	L	L	-			unresolved
244	242	L	L	0.002	0.231	FALSE	GARD_seg1_1-1152	0.03352	0.653	FALSE	L	L	L	L	L	L	-	L	L	L	L	L	L	L	L	L	L	L	L	L	L	L	L	-			unresolved
245	243	L	L	0.00363	0.251	FALSE	GARD_seg1_1-1152	0.0635	0.742	FALSE	L	L	L	L	L	L	-	L	L	L	L	L	L	L	L	L	L	L	L	L	L	L	L	-			unresolved
246	244	P	P	0.00451	0.259	FALSE	GARD_seg1_1-1152	0.05802	0.727	FALSE	P	P	P	P	P	P	-	P	P	P	P	P	P	P	P	P	P	P	P	P	P	P	P	-			unresolved
247	245	E	E	0.0001	0.169	FALSE	GARD_seg1_1-1152	0.00875	0.536	FALSE	E	E	E	E	E	E	-	E	E	E	E	E	E	E	E	E	E	E	E	E	E	E	E	-			unresolved
248	246	S	S	0.00321	0.246	FALSE	GARD_seg1_1-1152	0.04171	0.679	FALSE	S	S	S	S	S	S	-	S	S	S	S	S	S	S	S	S	S	S	S	S	S	S	S	-			unresolved
249	247	K	K	0.15723	1.143	FALSE	GARD_seg1_1-1152	0.2334	1.197	FALSE	K	K	K	K	E	K	-	K	K	K	K	Q	K	K	K	K	K	K	K	K	K	K	K	-			unresolved
250	248	G	V	0.28719	1.553	FALSE	GARD_seg1_1-1152	0.62895	2.095	FALSE	V	V	V	V	V	G	-	R	R	G	G	R	G	G	G	G	G	G	G	G	G	G	G	-			unresolved
251	249	G	G	0.00017	0.179	FALSE	GARD_seg1_1-1152	0.0149	0.577	FALSE	G	G	G	G	G	G	-	G	G	G	G	G	G	G	G	G	G	G	G	G	G	G	G	-			unresolved
252	250	S	S	0.00014	0.177	FALSE	GARD_seg1_1-1152	0.01627	0.585	FALSE	S	S	S	S	S	S	-	S	S	S	S	S	S	S	S	S	S	S	S	S	S	S	S	-			unresolved
253	251	S	S	0.00588	0.27	FALSE	GARD_seg1_1-1152	0.05295	0.712	FALSE	S	S	S	S	S	S	-	S	S	S	S	S	S	S	S	S	S	S	S	S	S	S	S	-			unresolved
254	252	E	Q	0.00543	0.487	FALSE	GARD_seg1_1-1152	0.05603	0.789	FALSE	Q	Q	Q	Q	Q	E	-	E	E	E	E	E	E	E	E	E	E	E	E	E	E	E	E	-			unresolved
255	253	P	P	0.00049	0.198	FALSE	GARD_seg1_1-1152	0.03719	0.665	FALSE	P	P	P	P	P	P	-	P	P	P	P	P	P	P	P	P	P	P	P	P	P	P	P	-			unresolved
256	254	G	R	0.14222	1.147	FALSE	GARD_seg1_1-1152	0.30543	1.348	FALSE	R	R	R	R	R	G	-	G	G	G	G	G	G	G	G	G	G	G	R	R	G	R	G	-			unresolved
257	255	T	T	0.05925	0.728	FALSE	GARD_seg1_1-1152	0.12008	0.936	FALSE	T	T	T	T	A	T	-	T	T	T	T	T	T	T	?	T	T	T	T	T	T	T	T	-			unresolved
258	256	E	E	0.00161	0.226	FALSE	GARD_seg1_1-1152	0.02245	0.612	FALSE	E	E	E	E	E	E	-	E	E	E	E	E	E	E	E	E	E	E	E	E	E	E	E	-			unresolved
259	257	L	P	0.08793	0.936	FALSE	GARD_seg1_1-1152	0.28491	1.311	FALSE	P	P	P	P	R	P	-	P	P	P	P	P	P	P	P	P	P	L	L	L	L	P	P	-			unresolved
260	258	Q	Q	0.00096	0.212	FALSE	GARD_seg1_1-1152	0.02895	0.637	FALSE	Q	Q	Q	Q	Q	Q	-	Q	Q	Q	Q	Q	Q	Q	Q	Q	Q	Q	Q	Q	Q	Q	Q	-			unresolved
261	259	T	T	0.00022	0.183	FALSE	GARD_seg1_1-1152	0.01819	0.593	FALSE	T	T	T	T	T	T	-	T	T	T	T	T	T	T	T	T	T	T	T	T	T	T	T	-			unresolved
262	260	T	T	0.00024	0.185	FALSE	GARD_seg1_1-1152	0.01857	0.595	FALSE	T	T	T	T	T	T	-	T	T	T	T	T	T	T	T	T	T	T	T	T	T	T	T	-			unresolved
263	261	E	R	0.20408	1.322	FALSE	GARD_seg1_1-1152	0.34784	1.438	FALSE	R	R	R	R	R	R	-	R	R	R	R	R	R	R	R	R	R	E	E	E	E	E	Q	-			unresolved
264	262	Q	Q	0.01995	0.574	FALSE	GARD_seg1_1-1152	0.11354	0.921	FALSE	Q	Q	R	Q	Q	Q	-	Q	Q	Q	Q	Q	Q	Q	Q	Q	Q	Q	Q	Q	Q	Q	Q	-			unresolved
265	263	Q	Q	0.01488	0.549	FALSE	GARD_seg1_1-1152	0.10223	0.896	FALSE	Q	H	Q	Q	Q	Q	-	Q	Q	Q	Q	Q	Q	Q	Q	Q	Q	Q	Q	Q	Q	Q	Q	-			unresolved
266	264	A	T	0.03072	0.621	FALSE	GARD_seg1_1-1152	0.10496	0.902	FALSE	T	T	T	T	T	A	-	A	A	A	A	A	A	A	A	A	A	A	A	A	A	A	-	-			unresolved
267	265	G	G	0.0003	0.188	FALSE	GARD_seg1_1-1152	0.0122	0.561	FALSE	G	G	G	G	G	G	-	G	G	G	G	G	G	G	G	G	G	G	G	G	G	G	-	-			unresolved
268	266	A	A	0.03988	0.783	FALSE	GARD_seg1_1-1152	0.22679	1.183	FALSE	A	A	A	A	A	T	-	T	T	T	T	T	T	T	T	T	T	A	A	A	A	T	-	-			unresolved
269	267	S	P	0.0922	0.838	FALSE	GARD_seg1_1-1152	0.19594	1.108	FALSE	P	P	P	P	P	P	-	P	P	P	P	P	P	P	P	P	P	S	S	S	S	P	-	-			unresolved
270	268	A	A	0.00018	0.18	FALSE	GARD_seg1_1-1152	0.02151	0.607	FALSE	A	A	A	A	A	A	-	A	A	A	A	A	A	A	A	A	A	A	A	A	A	A	A	-			unresolved
271	269	S	S	0.00588	0.27	FALSE	GARD_seg1_1-1152	0.05295	0.712	FALSE	S	S	S	S	S	S	-	S	S	S	S	S	S	S	S	S	S	S	S	S	S	S	S	-			unresolved
272	270	M	G	0.18895	1.281	FALSE	GARD_seg1_1-1152	0.3134	1.364	FALSE	G	G	G	G	G	T	-	T	T	T	T	T	T	T	T	T	T	M	T	T	T	T	T	-			unresolved
273	271	A	E	0.04592	0.68	FALSE	GARD_seg1_1-1152	0.11374	0.922	FALSE	E	E	E	E	E	A	-	A	A	A	A	A	A	A	A	A	A	A	A	A	A	A	A	-			unresolved
274	272	V	G	0.04551	0.679	FALSE	GARD_seg1_1-1152	0.13216	0.963	FALSE	G	G	G	G	G	V	-	V	V	V	V	V	V	V	V	V	V	V	V	V	V	V	V	-			unresolved
275	273	D	D	0.00101	0.214	FALSE	GARD_seg1_1-1152	0.02177	0.61	FALSE	D	D	D	D	D	D	-	D	D	D	D	D	D	D	D	D	D	D	D	D	D	D	D	-			unresolved
276	274	A	A	0.0025	0.239	FALSE	GARD_seg1_1-1152	0.03921	0.671	FALSE	A	A	A	A	A	A	-	A	A	A	A	A	A	A	A	A	A	A	A	A	A	A	A	-			unresolved
277	275	V	A	0.05442	0.71	FALSE	GARD_seg1_1-1152	0.13147	0.961	FALSE	A	A	A	A	A	A	-	A	A	A	A	A	A	A	A	A	A	V	A	A	A	A	A	-			unresolved
278	276	A	A	0.00175	0.228	FALSE	GARD_seg1_1-1152	0.03393	0.654	FALSE	A	A	A	A	A	A	-	A	A	A	A	A	A	A	A	A	A	A	A	A	A	A	A	-			unresolved
279	277	E	E	0.00247	0.447	FALSE	GARD_seg1_1-1152	0.03734	0.74	FALSE	E	E	E	E	E	E	-	E	E	E	E	E	E	E	E	E	E	E	E	E	E	E	Q	-			unresolved
280	278	P	P	0.00611	0.272	FALSE	GARD_seg1_1-1152	0.05527	0.719	FALSE	P	P	P	P	P	P	-	P	P	P	P	P	P	P	P	P	P	P	P	P	P	P	P	-			unresolved
281	279	A	A	0.00018	0.18	FALSE	GARD_seg1_1-1152	0.02151	0.607	FALSE	A	A	A	A	A	A	-	A	A	A	A	A	A	A	A	A	A	A	A	A	A	A	A	-			unresolved
282	280	N	S	0.75109	2.831	FALSE	GARD_seg1_1-1152	0.7382	2.4	FALSE	S	N	N	N	N	N	-	N	N	N	N	N	S	D	D	D	N	N	N	N	N	N	N	-			unresolved
283	281	A	A	0.01986	0.573	FALSE	GARD_seg1_1-1152	0.09633	0.882	FALSE	A	A	A	A	A	A	-	A	A	A	A	A	A	A	A	A	A	A	A	A	A	T	A	-			unresolved
284	282	V	V	0.00227	0.235	FALSE	GARD_seg1_1-1152	0.03464	0.657	FALSE	V	V	V	V	V	V	-	V	V	V	V	V	V	V	V	V	V	V	V	V	V	V	V	-			unresolved
285	283	K	E	0.02574	0.601	FALSE	GARD_seg1_1-1152	0.0856	0.858	FALSE	E	E	E	E	E	K	-	K	K	K	K	K	K	K	K	K	K	K	K	K	K	K	K	-			unresolved
286	284	G	G	0.00022	0.183	FALSE	GARD_seg1_1-1152	0.0107	0.552	FALSE	G	G	G	G	G	G	-	G	G	G	G	G	G	G	G	G	G	G	G	G	G	G	G	-			unresolved
287	285	A	A	0.01242	0.536	FALSE	GARD_seg1_1-1152	0.10833	0.909	FALSE	A	A	A	A	S	A	-	A	A	A	A	A	A	A	A	A	A	A	A	A	A	A	A	-			unresolved
288	286	G	G	0.00059	0.202	FALSE	GARD_seg1_1-1152	0.01488	0.577	FALSE	G	G	G	G	G	G	-	G	G	G	G	G	G	G	G	G	G	G	G	G	G	G	G	-			unresolved
289	287	K	-	0.03328	0.631	FALSE	GARD_seg1_1-1152	0.10513	0.902	FALSE	-	-	-	-	-	K	-	K	K	K	K	K	K	K	K	K	K	K	K	K	K	K	E	-			unresolved
290	288	E	-	0.00904	0.291	FALSE	GARD_seg1_1-1152	0.05026	0.704	FALSE	-	-	-	-	-	E	-	E	E	E	E	E	E	E	E	E	E	E	E	E	E	E	E	-			unresolved
291	289	M	-	0.02104	0.58	FALSE	GARD_seg1_1-1152	0.13938	0.979	FALSE	-	-	-	-	-	M	-	M	M	M	M	M	M	M	M	M	M	M	M	M	M	M	V	-			unresolved
292	290	K	-	0.11264	0.905	FALSE	GARD_seg1_1-1152	0.1744	1.058	FALSE	-	-	-	-	-	K	-	K	K	K	K	K	K	K	K	E	K	K	K	K	K	K	K	-			unresolved
293	291	E	-	0.03221	0.626	FALSE	GARD_seg1_1-1152	0.10456	0.901	FALSE	-	-	-	-	-	E	-	E	E	E	E	E	E	E	E	E	K	E	E	E	E	E	E	-			unresolved
294	292	K	K	0.0001	0.169	FALSE	GARD_seg1_1-1152	0.00879	0.537	FALSE	K	K	K	K	K	K	-	K	K	K	K	K	K	K	K	K	K	K	K	K	K	K	K	-			unresolved
295	293	T	S	0.32264	1.657	FALSE	GARD_seg1_1-1152	0.56971	1.965	FALSE	S	S	T	T	S	I	-	I	I	I	I	I	I	I	I	I	I	T	T	T	T	T	T	-			unresolved
296	294	Q	Q	0.00096	0.212	FALSE	GARD_seg1_1-1152	0.02895	0.637	FALSE	Q	Q	Q	Q	Q	Q	-	Q	Q	Q	Q	Q	Q	Q	Q	Q	Q	Q	Q	Q	Q	Q	Q	-			unresolved
297	295	R	M	0.18373	1.229	FALSE	GARD_seg1_1-1152	0.32395	1.395	FALSE	M	M	M	M	M	G	-	G	G	G	G	G	G	G	G	G	G	R	R	R	R	R	R	-			unresolved
298	296	M	M	0.14379	1.151	FALSE	GARD_seg1_1-1152	0.26073	1.256	FALSE	M	T	T	T	T	M	-	M	M	M	M	M	M	M	M	M	M	M	M	M	M	T	T	-			unresolved
299	297	K	K	0.02551	0.599	FALSE	GARD_seg1_1-1152	0.08641	0.86	FALSE	K	K	K	K	K	K	-	K	K	K	K	K	K	Q	Q	K	K	K	K	K	K	K	K	-			unresolved
300	298	Q	-	0.01959	0.572	FALSE	GARD_seg1_1-1152	0.10793	0.909	FALSE	-	Q	Q	Q	Q	Q	-	Q	Q	Q	Q	Q	Q	Q	Q	Q	Q	Q	Q	Q	Q	Q	E	-			unresolved
301	299	P	-	0.74753	2.822	FALSE	GARD_seg1_1-1152	0.80491	2.588	FALSE	-	L	L	L	L	P	-	P	L	P	P	P	P	P	P	P	L	P	P	P	L	P	P	-			unresolved
302	300	P	P	0.07995	0.798	FALSE	GARD_seg1_1-1152	0.18272	1.077	FALSE	P	S	P	P	P	P	-	P	P	P	P	P	P	P	P	P	P	P	P	P	P	P	P	-			unresolved
303	301	A	A	0.27408	1.48	FALSE	GARD_seg1_1-1152	0.33584	1.428	FALSE	A	A	A	A	A	T	-	T	T	T	T	T	T	A	A	T	T	A	A	A	A	A	A	-			unresolved
304	302	T	T	0.00469	0.48	FALSE	GARD_seg1_1-1152	0.07111	0.825	FALSE	T	T	T	A	T	T	-	T	T	T	T	T	T	T	T	T	T	T	T	T	T	T	T	-			unresolved
305	303	T	T	0.00305	0.245	FALSE	GARD_seg1_1-1152	0.03663	0.663	FALSE	T	T	T	T	T	T	-	T	T	T	T	T	T	T	T	T	T	T	T	T	T	T	T	-			unresolved
306	304	P	P	0.2876	1.518	FALSE	GARD_seg1_1-1152	0.43008	1.658	FALSE	P	P	P	P	P	A	-	T	A	A	A	P	P	P	P	P	P	P	P	P	P	P	P	-			unresolved
307	305	P	A	0.04015	0.658	FALSE	GARD_seg1_1-1152	0.14149	0.984	FALSE	A	A	A	A	A	A	-	A	A	A	A	A	A	A	A	A	A	P	A	A	A	A	A	-			unresolved
308	306	F	S	0.30405	1.601	FALSE	GARD_seg1_1-1152	0.54809	1.921	FALSE	S	F	S	S	S	S	-	S	S	S	S	S	A	S	S	S	S	F	S	S	S	S	S	-			unresolved
309	307	K	E	0.02574	0.601	FALSE	GARD_seg1_1-1152	0.0856	0.858	FALSE	E	E	E	E	E	K	-	K	K	K	K	K	K	K	K	K	K	K	K	K	K	K	K	-			unresolved
310	308	T	T	0.00368	0.252	FALSE	GARD_seg1_1-1152	0.03246	0.649	FALSE	T	T	T	T	T	T	-	T	T	T	T	T	T	T	T	T	T	T	T	T	T	T	T	-			unresolved
311	309	H	R	0.03839	0.779	FALSE	GARD_seg1_1-1152	0.25212	1.237	FALSE	R	R	R	H	R	H	-	H	H	H	H	H	H	H	H	H	H	H	H	H	H	H	H	-			unresolved
312	310	C	C	0.01139	0.532	FALSE	GARD_seg1_1-1152	0.13185	0.962	FALSE	C	R	C	C	C	C	-	C	C	C	C	C	C	C	C	C	C	C	C	C	C	C	C	-			unresolved
313	311	Q	Q	0.00096	0.212	FALSE	GARD_seg1_1-1152	0.02895	0.637	FALSE	Q	Q	Q	Q	Q	Q	-	Q	Q	Q	Q	Q	Q	Q	Q	Q	Q	Q	Q	Q	Q	Q	Q	-			unresolved
314	312	E	E	0.00161	0.226	FALSE	GARD_seg1_1-1152	0.02245	0.612	FALSE	E	E	E	E	E	E	-	E	E	E	E	E	E	E	E	E	E	E	E	E	E	E	E	-			unresolved
315	313	A	A	0.03529	0.64	FALSE	GARD_seg1_1-1152	0.13108	0.96	FALSE	A	T	A	A	A	A	-	A	A	A	A	A	A	A	A	A	A	A	A	A	A	A	A	-			unresolved
316	314	E	E	0.0001	0.169	FALSE	GARD_seg1_1-1152	0.00875	0.536	FALSE	E	E	E	E	E	E	-	E	E	E	E	E	E	E	E	E	E	E	E	E	E	E	E	-			unresolved
317	315	T	L	0.16197	1.203	FALSE	GARD_seg1_1-1152	0.41764	1.6	FALSE	L	T	T	T	T	T	-	T	T	T	T	T	T	T	T	T	A	T	T	T	T	T	T	-			unresolved
318	316	K	K	0.00257	0.451	FALSE	GARD_seg1_1-1152	0.03689	0.739	FALSE	K	K	K	K	T	K	-	K	K	K	K	K	K	K	K	K	K	K	K	K	K	K	K	-			unresolved
319	317	T	T	0.00496	0.483	FALSE	GARD_seg1_1-1152	0.0709	0.824	FALSE	T	T	S	S	T	T	-	T	T	T	T	T	T	T	T	T	T	T	T	T	T	T	T	-			unresolved
320	318	K	R	0.0194	0.704	FALSE	GARD_seg1_1-1152	0.10722	0.935	FALSE	R	K	K	K	K	K	-	K	K	K	K	K	K	K	K	K	K	K	K	K	K	K	E	-			unresolved
321		-	-	0.01203	0.299	FALSE	GARD_seg1_1-1152	0.07713	0.777	FALSE	-	T	-	-	-	-	-	-	-	-	-	-	-	-	-	-	-	-	-	-	-	T	-	-			unresolved
322		-	-	0.01208	0.294	FALSE	GARD_seg1_1-1152	0.06463	0.741	FALSE	-	K	-	-	-	-	-	-	-	-	-	-	-	-	-	-	-	-	-	-	-	K	-	-			unresolved
323	319	D	D	0.01492	0.684	FALSE	GARD_seg1_1-1152	0.12646	0.974	FALSE	D	D	D	D	D	E	-	D	D	D	D	D	D	D	D	D	E	D	D	D	D	D	D	-			unresolved
324	320	E	E	0.0001	0.169	FALSE	GARD_seg1_1-1152	0.00875	0.536	FALSE	E	E	E	E	E	E	-	E	E	E	E	E	E	E	E	E	E	E	E	E	E	E	E	-			unresolved
325	321	M	K	0.04213	0.791	FALSE	GARD_seg1_1-1152	0.15301	1.029	FALSE	K	K	K	K	K	T	-	T	T	T	T	T	T	T	T	T	T	M	M	M	T	T	T	-			unresolved
326	322	A	A	0.21653	1.315	FALSE	GARD_seg1_1-1152	0.34075	1.44	FALSE	A	A	T	T	V	A	-	A	A	A	A	A	A	A	A	A	A	A	A	A	A	A	A	-			unresolved
327	323	A	A	0.2348	1.367	FALSE	GARD_seg1_1-1152	0.35386	1.471	FALSE	A	A	A	V	A	T	-	T	T	T	T	T	T	T	T	T	T	A	A	A	A	A	A	-			unresolved
328	324	A	A	0.00275	0.242	FALSE	GARD_seg1_1-1152	0.04067	0.676	FALSE	A	A	A	A	A	A	-	A	A	A	A	A	A	A	A	A	A	A	A	A	A	A	A	-			unresolved
329	325	E	G	0.05002	0.695	FALSE	GARD_seg1_1-1152	0.10335	0.898	FALSE	G	G	G	G	G	G	-	G	G	G	G	G	G	G	G	G	G	E	E	E	E	G	G	-			unresolved
330	326	E	E	0.00151	0.224	FALSE	GARD_seg1_1-1152	0.02204	0.61	FALSE	E	E	E	E	E	E	-	E	E	E	E	E	E	E	E	E	E	E	E	E	E	E	E	-			unresolved
331	327	K	N	0.11569	1.019	FALSE	GARD_seg1_1-1152	0.20733	1.142	FALSE	N	K	K	E	K	K	-	K	K	K	K	K	K	K	K	K	K	K	K	K	K	K	K	-			unresolved
332	328	V	V	0.0002	0.179	FALSE	GARD_seg1_1-1152	0.01817	0.594	FALSE	V	V	V	V	V	V	-	V	V	V	V	V	V	V	V	V	V	V	V	V	V	V	V	-			unresolved
333	329	G	G	0.00268	0.241	FALSE	GARD_seg1_1-1152	0.03218	0.649	FALSE	G	G	G	G	G	G	-	G	G	G	G	G	G	G	G	G	G	G	G	G	G	G	G	-			unresolved
334	330	K	K	0.02703	0.606	FALSE	GARD_seg1_1-1152	0.08749	0.863	FALSE	K	R	K	K	K	K	-	K	K	K	K	K	K	K	K	K	K	K	K	K	K	K	K	-			unresolved
335	331	N	N	0.00892	0.51	FALSE	GARD_seg1_1-1152	0.07199	0.827	FALSE	N	N	N	N	N	N	-	N	N	N	N	N	N	N	N	N	T	N	N	N	N	N	N	-			unresolved
336	332	E	E	0.00486	0.476	FALSE	GARD_seg1_1-1152	0.04557	0.762	FALSE	E	E	E	E	E	E	-	E	E	E	E	E	K	K	K	K	K	E	E	E	E	E	E	-			unresolved
337	333	Q	R	0.76595	2.865	FALSE	GARD_seg1_1-1152	0.72185	2.395	FALSE	R	R	R	R	R	Q	-	Q	Q	Q	Q	Q	Q	Q	Q	Q	Q	Q	R	R	Q	R	R	-			unresolved
338	334	G	G	0.00371	0.47	FALSE	GARD_seg1_1-1152	0.0403	0.749	FALSE	G	G	G	G	R	G	-	G	G	G	G	G	G	G	G	G	G	G	G	G	G	G	G	-			unresolved
339	335	E	E	0.00221	0.443	FALSE	GARD_seg1_1-1152	0.03547	0.734	FALSE	E	E	E	E	E	E	-	E	E	E	E	E	E	E	E	E	E	E	E	E	D	E	E	-			unresolved
340	336	P	P	0.00444	0.258	FALSE	GARD_seg1_1-1152	0.05769	0.726	FALSE	P	P	P	P	P	P	-	P	P	P	P	P	P	P	P	P	P	P	P	P	P	P	P	-			unresolved
341	337	E	E	0.02609	0.602	FALSE	GARD_seg1_1-1152	0.08338	0.853	FALSE	E	E	E	E	G	E	-	E	E	E	E	E	E	E	E	E	E	E	E	E	E	E	E	-			unresolved
342	338	D	D	7e-05	0.163	FALSE	GARD_seg1_1-1152	0.01084	0.552	FALSE	D	D	D	D	D	D	-	D	D	D	D	D	D	D	D	D	D	D	D	D	D	D	D	-			unresolved
343	339	L	P	0.01222	0.536	FALSE	GARD_seg1_1-1152	0.14116	0.983	FALSE	P	P	P	P	P	P	-	P	P	P	P	P	P	P	P	P	P	L	L	L	L	L	L	-			unresolved
344	340	K	K	0.00223	0.445	FALSE	GARD_seg1_1-1152	0.03538	0.735	FALSE	K	K	K	K	K	K	-	K	K	K	K	K	K	R	R	K	K	K	K	K	K	K	K	-			unresolved
345	341	K	K	0.00229	0.446	FALSE	GARD_seg1_1-1152	0.03608	0.737	FALSE	K	K	K	K	K	K	-	K	K	K	K	K	K	K	K	K	K	K	K	K	K	K	N	-			unresolved
346	342	P	P	0.26185	1.445	FALSE	GARD_seg1_1-1152	0.38023	1.534	FALSE	P	P	Q	Q	L	P	-	P	P	P	P	P	P	P	P	P	P	P	P	P	P	P	P	-			unresolved
347	343	E	E	0.00012	0.171	FALSE	GARD_seg1_1-1152	0.00918	0.539	FALSE	E	E	E	E	E	E	-	E	E	E	E	E	E	E	E	E	E	E	E	E	E	E	E	-			unresolved
348	344	G	G	0.00019	0.181	FALSE	GARD_seg1_1-1152	0.01012	0.548	FALSE	G	G	G	G	G	G	-	G	G	G	G	G	G	G	G	G	G	G	G	G	G	G	G	-			unresolved
349	345	K	Q	0.00253	0.449	FALSE	GARD_seg1_1-1152	0.03752	0.741	FALSE	Q	K	K	K	K	K	-	K	K	K	K	K	K	K	K	K	K	K	K	K	K	K	K	-			unresolved
350	346	N	N	0.01871	0.699	FALSE	GARD_seg1_1-1152	0.14458	1.011	FALSE	N	I	S	S	N	N	-	N	N	N	N	N	N	N	N	N	N	N	N	N	N	N	N	-			unresolved
351	347	R	R	0.87013	3.15	FALSE	GARD_seg1_1-1152	0.79468	2.559	FALSE	R	G	R	R	R	K	-	K	K	K	K	K	E	K	K	K	E	R	R	R	R	R	R	-			unresolved
352	348	S	S	0.00199	0.233	FALSE	GARD_seg1_1-1152	0.03207	0.649	FALSE	S	S	S	S	S	S	-	S	S	S	S	S	S	S	S	S	S	S	S	S	S	S	S	-			unresolved
353		-	-	0.05	0.471	FALSE	GARD_seg1_1-1152	0.12976	0.916	FALSE	-	-	-	-	-	-	-	-	-	-	-	-	-	-	-	-	-	-	-	-	-	-	A	-			unresolved
354	349	A	A	0.00395	0.254	FALSE	GARD_seg1_1-1152	0.03799	0.667	FALSE	A	A	A	A	A	A	-	A	A	A	A	A	A	A	A	A	A	A	A	A	A	A	A	-			unresolved
355	350	A	V	0.03943	0.655	FALSE	GARD_seg1_1-1152	0.13471	0.969	FALSE	V	V	V	V	V	A	-	A	A	A	A	A	A	A	A	A	A	A	A	A	A	A	A	-			unresolved
356	351	A	A	0.02074	0.578	FALSE	GARD_seg1_1-1152	0.11829	0.932	FALSE	A	A	A	A	A	A	-	A	A	A	A	A	G	G	G	A	A	A	A	A	A	A	A	-			unresolved
357	352	V	G	0.49758	2.148	FALSE	GARD_seg1_1-1152	0.57697	1.96	FALSE	G	R	G	G	G	A	-	A	A	A	V	A	A	A	A	A	A	V	V	V	V	V	V	-			unresolved
358	353	K	K	0.02658	0.605	FALSE	GARD_seg1_1-1152	0.08887	0.866	FALSE	K	K	K	K	K	K	-	K	K	K	K	I	K	K	K	K	K	K	K	K	K	K	K	-			unresolved
359	354	N	K	0.00208	0.442	FALSE	GARD_seg1_1-1152	0.0358	0.736	FALSE	K	K	K	K	K	K	-	K	K	K	K	K	K	K	K	K	K	N	N	N	N	K	K	-			unresolved
360	355	E	E	0.00215	0.442	FALSE	GARD_seg1_1-1152	0.03527	0.734	FALSE	E	E	E	E	E	E	-	E	E	E	E	E	E	E	E	E	E	E	E	E	E	D	E	-			unresolved
361	356	K	-	0.00241	0.237	FALSE	GARD_seg1_1-1152	0.03145	0.646	FALSE	-	-	-	-	-	K	-	K	K	K	K	K	K	K	K	K	K	K	K	K	-	K	K	-			unresolved
362	357	E	E	0.00021	0.179	FALSE	GARD_seg1_1-1152	0.0117	0.557	FALSE	E	E	E	E	E	E	-	E	E	E	E	E	E	E	E	E	E	E	E	E	E	E	-	-			unresolved
363	358	Q	Q	0.07275	0.774	FALSE	GARD_seg1_1-1152	0.16966	1.047	FALSE	Q	Q	R	R	Q	Q	-	Q	Q	Q	Q	Q	Q	Q	Q	Q	Q	Q	Q	Q	Q	Q	Q	-			unresolved
364	359	K	K	0.00174	0.228	FALSE	GARD_seg1_1-1152	0.02411	0.619	FALSE	K	K	K	K	K	K	-	K	K	K	K	K	K	K	K	K	K	K	K	K	K	K	K	-			unresolved
365	360	N	N	0.07416	0.948	FALSE	GARD_seg1_1-1152	0.29423	1.324	FALSE	N	K	N	N	N	N	-	N	N	N	N	N	N	K	K	N	T	N	N	N	N	N	N	-			unresolved
366	361	Q	Q	0.00096	0.212	FALSE	GARD_seg1_1-1152	0.02895	0.637	FALSE	Q	Q	Q	Q	Q	Q	-	Q	Q	Q	Q	Q	Q	Q	Q	Q	Q	Q	Q	Q	Q	Q	Q	-			unresolved
367	362	E	K	0.02671	0.605	FALSE	GARD_seg1_1-1152	0.08719	0.862	FALSE	K	K	K	K	K	K	-	K	K	K	K	K	K	K	K	K	K	E	E	E	E	K	K	-			unresolved
368	363	A	A	0.00819	0.508	FALSE	GARD_seg1_1-1152	0.07365	0.83	FALSE	A	A	A	A	A	A	-	A	A	A	A	A	A	A	A	A	A	A	A	A	A	A	T	-			unresolved
369	364	D	G	0.03642	0.644	FALSE	GARD_seg1_1-1152	0.11021	0.914	FALSE	G	G	G	G	G	G	-	G	G	G	G	G	G	G	G	G	G	D	D	D	D	G	G	-			unresolved
370	365	V	V	0.00018	0.178	FALSE	GARD_seg1_1-1152	0.01785	0.593	FALSE	V	V	V	V	V	V	-	V	V	V	V	V	V	V	V	V	V	V	V	V	V	V	V	-			unresolved
371	366	Q	Q	0.00096	0.212	FALSE	GARD_seg1_1-1152	0.02895	0.637	FALSE	Q	Q	Q	Q	Q	Q	-	Q	Q	Q	Q	Q	Q	Q	Q	Q	Q	Q	Q	Q	Q	Q	Q	-			unresolved
372	367	E	E	0.00155	0.225	FALSE	GARD_seg1_1-1152	0.02217	0.611	FALSE	E	E	E	E	E	E	-	E	E	E	E	E	E	E	E	E	E	E	E	E	E	E	E	-			unresolved
373	368	V	V	0.0002	0.18	FALSE	GARD_seg1_1-1152	0.01242	0.564	FALSE	V	V	V	V	V	V	-	V	V	V	V	V	V	V	V	V	V	V	V	V	V	V	V	-			unresolved
374	369	K	K	0.0001	0.169	FALSE	GARD_seg1_1-1152	0.00879	0.537	FALSE	K	K	K	K	K	K	-	K	K	K	K	K	K	K	K	K	K	K	K	K	K	K	K	-			unresolved
375	370	A	P	0.02983	0.617	FALSE	GARD_seg1_1-1152	0.1243	0.945	FALSE	P	P	P	P	P	A	-	A	A	A	A	A	A	A	A	A	A	A	A	A	A	A	A	-			unresolved
376	371	S	S	0.00313	0.464	FALSE	GARD_seg1_1-1152	0.05835	0.795	FALSE	S	S	S	S	S	R	-	R	R	R	R	R	R	R	R	R	R	S	S	S	S	S	S	-			unresolved
377	372	T	T	0.46427	2.058	FALSE	GARD_seg1_1-1152	0.5811	1.974	FALSE	T	T	T	M	V	T	-	T	T	T	T	T	T	T	T	T	T	T	M	M	T	T	T	-			unresolved
378	373	L	L	0.00223	0.234	FALSE	GARD_seg1_1-1152	0.03519	0.659	FALSE	L	L	L	L	L	L	-	L	L	L	L	L	L	L	L	L	L	L	L	L	L	L	L	-			unresolved
379	374	S	S	0.00014	0.177	FALSE	GARD_seg1_1-1152	0.01627	0.585	FALSE	S	S	S	S	S	S	-	S	S	S	S	S	S	S	S	S	S	S	S	S	S	S	S	-			unresolved
380	375	P	P	0.02395	0.593	FALSE	GARD_seg1_1-1152	0.13202	0.963	FALSE	P	P	P	P	P	P	-	P	P	P	P	P	P	P	P	P	P	P	P	P	L	P	P	-			unresolved
381	376	G	G	0.0002	0.182	FALSE	GARD_seg1_1-1152	0.01591	0.583	FALSE	G	G	G	G	G	G	-	G	G	G	G	G	G	G	G	G	G	G	G	G	G	G	G	-			unresolved
382	377	G	G	0.05979	0.73	FALSE	GARD_seg1_1-1152	0.11678	0.928	FALSE	G	G	G	G	G	R	-	R	R	R	R	R	R	R	R	R	R	G	G	G	G	G	G	-			unresolved
383	378	G	G	0.00368	0.251	FALSE	GARD_seg1_1-1152	0.029	0.637	FALSE	G	G	G	G	G	G	-	G	G	G	G	G	G	G	G	G	G	G	G	G	G	G	G	-			unresolved
384	379	V	V	0.00018	0.178	FALSE	GARD_seg1_1-1152	0.01785	0.593	FALSE	V	V	V	V	V	V	-	V	V	V	V	V	V	V	V	V	V	V	V	V	V	V	V	-			unresolved
385	380	T	T	0.00057	0.202	FALSE					T	T	T	T	T	T	-	T	T	T	T	T	T	T	T	T	T	T	T	T	T	T	T	-			unresolved
386	381	V	V	0.0002	0.18	FALSE	GARD_seg2_1156-1827	0.00035	0.44	FALSE	V	V	V	V	V	V	-	V	V	V	V	V	V	V	V	V	V	V	V	V	V	V	V	-			unresolved
387	382	F	Y	0.00644	0.496	FALSE	GARD_seg2_1156-1827	0.00223	0.649	FALSE	Y	Y	Y	Y	Y	Y	-	Y	Y	Y	Y	Y	Y	Y	Y	Y	Y	F	F	F	F	Y	Y	-			unresolved
388	383	F	F	0.00071	0.206	FALSE	GARD_seg2_1156-1827	0.00049	0.451	FALSE	F	F	F	F	F	F	-	F	F	F	F	F	F	F	F	F	F	F	F	F	F	F	F	-			unresolved
389	384	H	H	0.00022	0.182	FALSE	GARD_seg2_1156-1827	0.0001	0.406	FALSE	H	H	H	H	H	H	-	H	H	H	H	H	H	H	H	H	H	H	H	H	H	H	H	-			unresolved
390	385	A	A	0.00018	0.18	FALSE	GARD_seg2_1156-1827	0.00025	0.436	FALSE	A	A	A	A	A	A	-	A	A	A	A	A	A	A	A	A	A	A	A	A	A	A	A	-			unresolved
391	386	I	I	0.00011	0.17	FALSE	GARD_seg2_1156-1827	0.00012	0.412	FALSE	I	I	I	I	I	I	-	I	I	I	I	I	I	I	I	I	I	I	I	I	I	I	I	-			unresolved
392	387	I	I	0.00011	0.17	FALSE	GARD_seg2_1156-1827	0.00012	0.412	FALSE	I	I	I	I	I	I	-	I	I	I	I	I	I	I	I	I	I	I	I	I	I	I	I	-			unresolved
393	388	S	S	0.00588	0.27	FALSE	GARD_seg2_1156-1827	0.00453	0.523	FALSE	S	S	S	S	S	S	-	S	S	S	S	S	S	S	S	S	S	S	S	S	S	S	S	-			unresolved
394	389	L	K	0.98686	3.461	TRUE	GARD_seg2_1156-1827	0.98989	6.006	TRUE	K	K	K	K	K	N	-	N	N	N	N	S	H	N	N	K	K	L	L	L	L	H	H	-			unresolved
395	390	H	D	0.18454	1.222	FALSE	GARD_seg2_1156-1827	0.07142	1.063	FALSE	D	H	H	H	D	H	-	H	H	H	H	H	H	H	H	H	H	H	H	H	H	H	H	-			unresolved
396	391	F	F	0.00027	0.187	FALSE	GARD_seg2_1156-1827	0.00023	0.432	FALSE	F	F	F	F	F	F	-	F	F	F	F	F	F	F	F	F	F	F	F	F	F	F	F	-			unresolved
397	392	P	P	0.37951	1.779	FALSE	GARD_seg2_1156-1827	0.38764	2.657	FALSE	P	S	S	S	S	S	-	S	S	S	S	S	S	S	S	S	S	P	P	P	P	S	S	-			unresolved
398	393	F	F	0.00027	0.187	FALSE	GARD_seg2_1156-1827	0.00023	0.432	FALSE	F	F	F	F	F	F	-	F	F	F	F	F	F	F	F	F	F	F	F	F	F	F	F	-			unresolved
399	394	N	N	0.11258	1.011	FALSE	GARD_seg2_1156-1827	0.03772	0.909	FALSE	N	N	N	N	N	N	-	N	N	N	N	N	N	N	N	N	N	N	I	I	N	S	N	-			unresolved
400	395	P	P	0.13858	1.088	FALSE	GARD_seg2_1156-1827	0.10269	1.208	FALSE	P	P	S	S	P	P	-	P	P	P	P	P	P	P	P	P	P	P	P	P	P	P	S	-	P395L	FALSE	unresolved
401	396	D	D	7e-05	0.163	FALSE	GARD_seg2_1156-1827	3e-05	0.376	FALSE	D	D	D	D	D	D	-	D	D	D	D	D	D	D	D	D	D	D	D	D	D	D	D	-			unresolved
402	397	L	H	0.00452	0.476	FALSE	GARD_seg2_1156-1827	0.00133	0.636	FALSE	H	H	H	H	H	H	-	H	H	H	H	H	H	H	H	H	H	L	L	L	L	H	H	-			unresolved
403	398	H	H	0.00197	0.232	FALSE	GARD_seg2_1156-1827	0.00078	0.464	FALSE	H	H	H	H	H	H	-	H	H	H	H	H	H	H	H	H	H	H	H	H	H	H	H	-			unresolved
404	399	K	K	0.02937	0.616	FALSE	GARD_seg2_1156-1827	0.01412	0.734	FALSE	K	K	K	K	Q	K	-	K	K	K	K	K	K	K	K	K	K	K	K	K	K	K	K	-			unresolved
405	400	V	V	0.00018	0.178	FALSE	GARD_seg2_1156-1827	0.00019	0.423	FALSE	V	V	V	V	V	V	-	V	V	V	V	V	V	V	V	V	V	V	V	V	V	V	V	-			unresolved
406	401	F	F	0.00509	0.485	FALSE	GARD_seg2_1156-1827	0.00271	0.657	FALSE	F	F	F	F	F	F	-	F	F	F	F	F	F	F	F	F	F	F	V	V	F	F	F	-			unresolved
407	402	I	I	0.00011	0.17	FALSE	GARD_seg2_1156-1827	0.00012	0.412	FALSE	I	I	I	I	I	I	-	I	I	I	I	I	I	I	I	I	I	I	I	I	I	I	I	-			unresolved
408	403	R	R	0.00342	0.249	FALSE	GARD_seg2_1156-1827	0.00275	0.504	FALSE	R	R	R	R	R	R	-	R	R	R	R	R	R	R	R	R	R	R	R	R	R	R	R	-			unresolved
409	404	G	G	0.00042	0.195	FALSE	GARD_seg2_1156-1827	0.00051	0.454	FALSE	G	G	G	G	G	G	-	G	G	G	G	G	G	G	G	G	G	G	G	G	G	G	G	-			unresolved
410	405	G	G	0.00421	0.256	FALSE	GARD_seg2_1156-1827	0.00474	0.525	FALSE	G	G	G	G	G	G	-	G	G	G	G	G	G	G	G	G	G	G	G	G	G	G	G	-			unresolved
411	406	E	K	0.15236	1.129	FALSE	GARD_seg2_1156-1827	0.09043	1.151	FALSE	K	K	K	K	K	E	-	E	E	E	E	E	E	E	E	E	E	E	E	E	E	E	G	-			unresolved
412	407	E	E	0.00161	0.226	FALSE	GARD_seg2_1156-1827	0.00119	0.476	FALSE	E	E	E	E	E	E	-	E	E	E	E	E	E	E	E	E	E	E	E	E	E	E	E	-			unresolved
413	408	F	L	0.02402	0.593	FALSE	GARD_seg2_1156-1827	0.00946	0.707	FALSE	L	L	L	L	L	L	-	L	L	L	L	L	L	L	L	L	L	F	F	F	F	F	F	-			unresolved
414	409	G	G	0.00029	0.188	FALSE	GARD_seg2_1156-1827	0.0003	0.44	FALSE	G	G	G	G	G	G	-	G	G	G	G	G	G	G	G	G	G	G	G	G	G	G	G	-			unresolved
415	410	E	E	0.00222	0.443	FALSE	GARD_seg2_1156-1827	0.00096	0.626	FALSE	E	E	E	E	E	E	-	E	E	E	E	E	E	E	E	E	E	E	G	G	E	E	E	-			unresolved
416	411	S	P	0.01682	0.559	FALSE	GARD_seg2_1156-1827	0.02054	0.768	FALSE	P	P	P	P	P	P	-	P	P	P	P	P	P	P	P	P	P	S	S	S	S	P	P	-			unresolved
417	412	K	E	0.02275	0.588	FALSE	GARD_seg2_1156-1827	0.01139	0.719	FALSE	E	E	E	E	E	K	-	K	K	K	K	K	K	K	K	K	K	K	K	K	K	K	K	-			unresolved
418	413	W	W	0.00337	0.249	FALSE	GARD_seg2_1156-1827	0.00538	0.53	FALSE	W	W	W	W	W	W	-	W	W	W	W	W	W	W	W	W	W	W	W	W	W	W	W	-			unresolved
419	414	D	N	0.51819	2.204	FALSE	GARD_seg2_1156-1827	0.6552	4.045	FALSE	N	N	N	N	N	S	-	S	S	S	S	S	S	S	S	S	S	D	D	D	A	A	T	-			unresolved
420	415	S	R	0.1407	1.143	FALSE	GARD_seg2_1156-1827	0.05822	1.028	FALSE	R	R	R	R	K	R	-	R	R	R	R	R	R	R	R	G	R	S	S	S	S	S	R	-			unresolved
421	416	N	N	0.00107	0.216	FALSE	GARD_seg2_1156-1827	0.00036	0.442	FALSE	N	N	N	N	N	N	-	N	N	N	N	N	N	N	N	N	N	N	N	N	N	N	N	-			unresolved
422	417	I	V	0.13069	1.112	FALSE	GARD_seg2_1156-1827	0.0802	1.125	FALSE	V	V	V	V	V	V	-	V	I	V	V	V	V	V	V	V	V	I	V	V	I	V	V	-			unresolved
423	418	C	C	0.00333	0.249	FALSE	GARD_seg2_1156-1827	0.0014	0.482	FALSE	C	C	C	C	C	C	-	C	C	C	C	C	C	C	C	C	C	C	C	C	C	C	C	-			unresolved
424	419	E	E	0.0001	0.169	FALSE	GARD_seg2_1156-1827	8e-05	0.4	FALSE	E	E	E	E	E	E	-	E	E	E	E	E	E	E	E	E	E	E	E	E	E	E	E	-			unresolved
425	420	L	L	0.002	0.231	FALSE	GARD_seg2_1156-1827	0.00484	0.525	FALSE	L	L	L	L	L	L	-	L	L	L	L	L	L	L	L	L	L	L	L	L	L	L	L	-			unresolved
426	421	H	H	0.00426	0.473	FALSE	GARD_seg2_1156-1827	0.00137	0.635	FALSE	H	H	H	H	H	H	-	H	H	H	H	H	H	H	H	H	H	H	H	H	H	Y	H	-			unresolved
427	422	Y	C	0.01617	0.56	FALSE	GARD_seg2_1156-1827	0.00489	0.68	FALSE	C	C	C	C	C	C	-	C	C	C	C	C	C	C	C	C	C	Y	Y	Y	Y	Y	C	-			unresolved
428	423	T	T	0.0045	0.479	FALSE	GARD_seg2_1156-1827	0.00262	0.658	FALSE	T	T	T	T	T	T	-	T	T	T	T	T	T	T	T	T	T	T	T	T	T	S	T	-			unresolved
429	424	R	R	0.00342	0.249	FALSE	GARD_seg2_1156-1827	0.00275	0.504	FALSE	R	R	R	R	R	R	-	R	R	R	R	R	R	R	R	R	R	R	R	R	R	R	R	-			unresolved
430	425	D	D	0.01275	0.674	FALSE	GARD_seg2_1156-1827	0.00409	0.739	FALSE	D	N	D	D	D	D	-	D	A	D	D	D	D	D	D	D	D	D	D	D	D	D	D	-			unresolved
431	426	L	L	0.01164	0.306	FALSE	GARD_seg2_1156-1827	0.01345	0.587	FALSE	L	L	L	L	L	L	-	L	L	L	L	L	L	L	L	L	L	L	L	L	L	L	L	-			unresolved
432	427	G	H	0.62304	2.476	FALSE	GARD_seg2_1156-1827	0.35163	2.436	FALSE	H	N	H	H	H	H	-	H	H	H	H	H	H	H	H	H	H	G	G	G	G	G	R	-			unresolved
433	428	H	H	0.18706	1.229	FALSE	GARD_seg2_1156-1827	0.06991	1.057	FALSE	H	H	H	H	D	R	-	R	R	R	R	H	H	H	H	H	H	H	H	H	H	H	H	-			unresolved
434	429	D	D	0.00946	0.517	FALSE	GARD_seg2_1156-1827	0.00208	0.646	FALSE	D	D	D	D	D	D	-	D	D	D	D	V	D	D	D	D	D	D	D	D	D	D	D	-			unresolved
435	430	R	G	0.02982	0.747	FALSE	GARD_seg2_1156-1827	0.01233	0.791	FALSE	G	G	G	G	G	G	-	G	G	G	G	G	G	G	G	G	G	R	R	R	R	G	S	-			unresolved
436	431	V	V	0.04063	0.659	FALSE	GARD_seg2_1156-1827	0.01872	0.758	FALSE	V	V	V	V	V	I	-	I	I	I	I	V	V	V	V	V	V	V	V	V	V	V	V	-			unresolved
437	432	L	L	0.00441	0.258	FALSE	GARD_seg2_1156-1827	0.00316	0.507	FALSE	L	L	L	L	L	L	-	L	L	L	L	L	L	L	L	L	L	L	L	L	L	L	L	-			unresolved
438	433	V	V	0.00265	0.24	FALSE	GARD_seg2_1156-1827	0.00181	0.487	FALSE	V	V	V	V	V	V	-	V	V	V	V	V	V	V	V	V	V	V	V	V	V	V	V	-			unresolved
439	434	E	E	0.02447	0.595	FALSE	GARD_seg2_1156-1827	0.0119	0.722	FALSE	E	E	E	E	E	E	-	E	E	E	E	E	E	E	E	E	E	E	E	E	E	E	D	-			unresolved
440	435	G	G	0.00017	0.179	FALSE	GARD_seg2_1156-1827	0.0001	0.413	FALSE	G	G	G	G	G	G	-	G	G	G	G	G	G	G	G	G	G	G	G	G	G	G	G	-			unresolved
441	436	I	S	0.01751	0.565	FALSE	GARD_seg2_1156-1827	0.00541	0.682	FALSE	S	S	S	S	S	S	-	S	S	S	S	S	S	S	S	S	S	I	I	I	I	S	S	-			unresolved
442	437	V	A	0.1629	1.205	FALSE	GARD_seg2_1156-1827	0.1293	1.345	FALSE	A	A	A	A	A	A	-	A	A	A	A	T	V	V	V	V	V	V	V	V	V	V	V	-			unresolved
443	438	C	V	0.03597	0.766	FALSE	GARD_seg2_1156-1827	0.02568	0.854	FALSE	V	V	V	V	V	V	-	V	V	V	V	V	V	V	V	V	V	C	C	C	C	V	V	-			unresolved
444	439	I	I	0.02578	0.601	FALSE	GARD_seg2_1156-1827	0.01123	0.718	FALSE	I	I	V	I	I	I	-	I	I	I	I	I	I	I	I	I	I	I	I	I	I	I	I	-			unresolved
445	440	S	S	0.01229	0.537	FALSE	GARD_seg2_1156-1827	0.00737	0.696	FALSE	S	S	S	S	P	S	-	S	S	S	S	S	S	S	S	S	S	S	S	S	S	S	S	-			unresolved
446	441	K	K	0.0001	0.169	FALSE	GARD_seg2_1156-1827	8e-05	0.401	FALSE	K	K	K	K	K	K	-	K	K	K	K	K	K	K	K	K	K	K	K	K	K	K	K	-			unresolved
447	442	K	K	0.00444	0.473	FALSE	GARD_seg2_1156-1827	0.00209	0.644	FALSE	K	K	K	K	K	K	-	K	K	K	K	K	K	E	E	K	K	K	K	K	K	K	K	-			unresolved
448	443	H	N	0.0487	0.811	FALSE	GARD_seg2_1156-1827	0.01412	0.798	FALSE	N	H	H	H	H	Y	-	Y	Y	Y	Y	Y	Y	Y	Y	Y	Y	H	H	H	H	H	H	-			unresolved
449	444	L	V	0.07455	0.779	FALSE	GARD_seg2_1156-1827	0.10586	1.193	FALSE	V	L	L	L	L	L	-	L	L	L	L	L	L	L	L	L	L	L	L	L	L	L	L	-			unresolved
450	445	D	N	0.76882	2.879	FALSE	GARD_seg2_1156-1827	0.45225	2.938	FALSE	N	D	D	D	N	N	-	N	N	N	D	N	N	N	N	N	N	D	D	D	D	D	D	-			unresolved
451	446	K	K	0.00174	0.228	FALSE	GARD_seg2_1156-1827	0.00114	0.475	FALSE	K	K	K	K	K	K	-	K	K	K	K	K	K	K	K	K	K	K	K	K	K	K	K	-			unresolved
452	447	Y	Y	0.33644	1.69	FALSE	GARD_seg2_1156-1827	0.1321	1.36	FALSE	Y	Y	H	H	Y	Y	-	Y	Y	Y	Y	Y	H	Y	Y	Y	Y	Y	Y	Y	Y	Y	H	-			unresolved
453	448	I	I	0.00158	0.225	FALSE	GARD_seg2_1156-1827	0.00108	0.472	FALSE	I	I	I	I	I	I	-	I	I	I	I	I	I	I	I	I	I	I	I	I	I	I	I	-			unresolved
454	449	P	P	0.00451	0.259	FALSE	GARD_seg2_1156-1827	0.0043	0.521	FALSE	P	P	P	P	P	P	-	P	P	P	P	P	P	P	P	P	P	P	P	P	P	P	P	-			unresolved
455	450	Y	Y	0.00098	0.213	FALSE	GARD_seg2_1156-1827	0.00043	0.445	FALSE	Y	Y	Y	Y	Y	Y	-	Y	Y	Y	Y	Y	Y	Y	Y	Y	Y	Y	Y	Y	Y	Y	Y	-			unresolved
456	451	K	K	0.0001	0.169	FALSE	GARD_seg2_1156-1827	8e-05	0.401	FALSE	K	K	K	K	K	K	-	K	K	K	K	K	K	K	K	K	K	K	K	K	K	K	K	-			unresolved
457	452	Y	Y	0.00052	0.199	FALSE	GARD_seg2_1156-1827	0.00025	0.43	FALSE	Y	Y	Y	Y	Y	Y	-	Y	Y	Y	Y	Y	Y	Y	Y	Y	Y	Y	Y	Y	Y	Y	Y	-			unresolved
458	453	V	V	0.00382	0.465	FALSE	GARD_seg2_1156-1827	0.00267	0.653	FALSE	V	V	V	V	V	V	-	V	V	V	V	V	V	V	V	V	V	V	V	V	V	I	V	-			unresolved
459	454	I	I	0.00158	0.225	FALSE	GARD_seg2_1156-1827	0.00108	0.472	FALSE	I	I	I	I	I	I	-	I	I	I	I	I	I	I	I	I	I	I	I	I	I	I	I	-			unresolved
460	455	Y	F	0.69779	2.68	FALSE	GARD_seg2_1156-1827	0.14206	1.396	FALSE	F	F	C	C	C	C	-	C	C	C	C	C	C	C	C	C	C	Y	Y	Y	Y	Y	Y	-			unresolved
461	456	N	N	0.01547	0.553	FALSE	GARD_seg2_1156-1827	0.0037	0.666	FALSE	N	N	K	K	N	N	-	N	N	N	N	N	N	N	N	N	N	N	N	N	N	N	N	-			unresolved
462		-	D	0.00689	0.495	FALSE	GARD_seg2_1156-1827	0.0045	0.67	FALSE	D	D	D	D	D	N	-	N	N	N	N	N	N	N	N	N	N	-	-	-	-	-	-	-			unresolved
463	457	G	K	0.09866	1.02	FALSE	GARD_seg2_1156-1827	0.04892	0.988	FALSE	K	K	E	E	K	K	-	K	K	K	K	K	K	K	K	K	K	G	G	G	G	K	K	-			unresolved
464	458	E	G	0.02017	0.651	FALSE	GARD_seg2_1156-1827	0.00809	0.75	FALSE	G	G	G	G	G	G	-	G	G	G	G	G	G	G	G	G	G	E	E	E	E	G	G	-			unresolved
465	459	S	S	0.07567	0.784	FALSE	GARD_seg2_1156-1827	0.04514	0.891	FALSE	S	S	S	S	S	S	-	S	S	S	S	S	P	P	P	P	P	S	S	S	S	S	S	-			unresolved
466	460	F	T	0.998	3.491	TRUE	GARD_seg2_1156-1827	0.99956	6.061	TRUE	T	T	T	T	L	A	-	A	A	A	A	A	A	A	A	A	A	F	F	F	F	A	I	-			unresolved
467	461	E	E	0.00388	0.465	FALSE	GARD_seg2_1156-1827	0.00263	0.652	FALSE	E	E	E	E	E	E	-	E	E	E	E	E	E	E	E	E	D	E	E	E	E	E	E	-			unresolved
468	462	Y	Y	0.24062	1.384	FALSE	GARD_seg2_1156-1827	0.10668	1.228	FALSE	Y	Y	Y	Y	Y	Y	-	Y	Y	F	F	F	F	F	F	F	F	Y	Y	Y	Y	Y	Y	-			unresolved
469	463	E	E	0.0001	0.169	FALSE	GARD_seg2_1156-1827	8e-05	0.4	FALSE	E	E	E	E	E	E	-	E	E	E	E	E	E	E	E	E	E	E	E	E	E	E	E	-			unresolved
470	464	F	F	0.00027	0.187	FALSE	GARD_seg2_1156-1827	0.00023	0.432	FALSE	F	F	F	F	F	F	-	F	F	F	F	F	F	F	F	F	F	F	F	F	F	F	F	-			unresolved
471	465	I	I	0.00014	0.173	FALSE	GARD_seg2_1156-1827	0.00015	0.418	FALSE	I	I	I	I	I	I	-	I	I	I	I	I	I	I	I	I	I	I	I	I	I	I	I	-			unresolved
472	466	Y	Y	0.00037	0.193	FALSE	GARD_seg2_1156-1827	0.00017	0.421	FALSE	Y	Y	Y	Y	Y	Y	-	Y	Y	Y	Y	Y	Y	Y	Y	Y	Y	Y	Y	Y	Y	Y	Y	-			unresolved
473	467	K	K	0.0001	0.169	FALSE	GARD_seg2_1156-1827	8e-05	0.401	FALSE	K	K	K	K	K	K	-	K	K	K	K	K	K	K	K	K	K	K	K	K	K	K	K	-			unresolved
474	468	H	S	0.92037	3.286	TRUE	GARD_seg2_1156-1827	0.97214	5.9	TRUE	S	P	A	A	V	R	-	R	R	R	R	R	R	R	R	R	R	H	H	H	H	R	R	-			unresolved
475	469	Q	P	0.01771	0.565	FALSE	GARD_seg2_1156-1827	0.01694	0.749	FALSE	P	P	P	P	P	Q	-	Q	Q	Q	Q	Q	Q	Q	Q	Q	Q	Q	Q	Q	Q	Q	Q	-			unresolved
476	470	Q	Q	0.00096	0.212	FALSE	GARD_seg2_1156-1827	0.00131	0.478	FALSE	Q	Q	Q	Q	Q	Q	-	Q	Q	Q	Q	Q	Q	Q	Q	Q	Q	Q	Q	Q	Q	Q	Q	-			unresolved
477	471	K	K	0.00012	0.171	FALSE	GARD_seg2_1156-1827	0.0001	0.404	FALSE	K	K	K	K	K	K	-	K	K	K	K	K	K	K	K	K	K	K	K	K	K	K	K	-			unresolved
478	472	K	D	0.01484	0.685	FALSE	GARD_seg2_1156-1827	0.00507	0.748	FALSE	D	D	D	D	D	E	-	E	E	E	E	E	E	E	E	E	E	K	K	K	K	E	E	-			unresolved
479	473	G	G	0.06469	0.862	FALSE	GARD_seg2_1156-1827	0.08937	1.166	FALSE	G	G	R	R	K	G	-	G	G	G	G	G	G	G	G	G	G	G	G	G	G	G	G	-			unresolved
480	474	E	E	0.0001	0.169	FALSE	GARD_seg2_1156-1827	8e-05	0.4	FALSE	E	E	E	E	E	E	-	E	E	E	E	E	E	E	E	E	E	E	E	E	E	E	E	-			unresolved
481	475	Y	Y	0.60657	2.443	FALSE	GARD_seg2_1156-1827	0.33446	2.319	FALSE	Y	Y	Y	Y	H	H	-	Y	Y	H	H	H	H	H	H	H	H	Y	Y	Y	Y	H	Y	-			unresolved
482	476	V	V	0.00018	0.178	FALSE	GARD_seg2_1156-1827	0.00019	0.423	FALSE	V	V	V	V	V	V	-	V	V	V	V	V	V	V	V	V	V	V	V	V	V	V	V	-			unresolved
483	477	N	N	7e-05	0.163	FALSE	GARD_seg2_1156-1827	3e-05	0.377	FALSE	N	N	N	N	N	N	-	N	N	N	N	N	N	N	N	N	N	N	N	N	N	N	N	-			unresolved
484	478	R	R	0.00049	0.199	FALSE	GARD_seg2_1156-1827	0.00032	0.442	FALSE	R	R	R	R	R	R	-	R	R	R	R	R	R	R	R	R	R	R	R	R	R	R	R	-			unresolved
485	479	C	C	0.00517	0.265	FALSE	GARD_seg2_1156-1827	0.00224	0.497	FALSE	C	C	C	C	C	C	-	C	C	C	C	C	C	C	C	C	C	C	C	C	C	C	C	-			unresolved
486	480	L	L	0.00185	0.229	FALSE	GARD_seg2_1156-1827	0.00437	0.52	FALSE	L	L	L	L	L	L	-	L	L	L	L	L	L	L	L	L	L	L	L	L	L	L	L	-			unresolved
487	481	F	Y	0.04848	0.812	FALSE	GARD_seg2_1156-1827	0.02204	0.836	FALSE	Y	Y	Y	Y	Y	F	-	F	F	F	F	F	F	F	F	F	F	F	F	F	F	L	F	-			unresolved
488	482	I	I	0.00763	0.504	FALSE	GARD_seg2_1156-1827	0.00453	0.673	FALSE	I	I	V	I	I	I	-	I	I	I	I	I	I	I	I	I	I	I	I	I	I	I	I	-			unresolved
489	483	K	K	0.00174	0.228	FALSE	GARD_seg2_1156-1827	0.00114	0.475	FALSE	K	K	K	K	K	K	-	K	K	K	K	K	K	K	K	K	K	K	K	K	K	K	K	-			unresolved
490	484	S	S	0.00588	0.27	FALSE	GARD_seg2_1156-1827	0.00453	0.523	FALSE	S	S	S	S	S	S	-	S	S	S	S	S	S	S	S	S	S	S	S	S	S	S	S	-			unresolved
491	485	S	S	0.00355	0.249	FALSE	GARD_seg2_1156-1827	0.00496	0.526	FALSE	S	S	S	S	S	S	-	S	S	S	S	S	S	S	S	S	S	S	S	S	S	S	S	-			unresolved
492	486	L	L	0.00441	0.258	FALSE	GARD_seg2_1156-1827	0.00316	0.507	FALSE	L	L	L	L	L	L	-	L	L	L	L	L	L	L	L	L	L	L	L	L	L	L	L	-			unresolved
493		-	L	0.01825	0.339	FALSE	GARD_seg2_1156-1827	0.03459	0.712	FALSE	L	L	L	L	L	-	-	-	-	-	-	-	-	-	-	-	-	-	-	-	-	-	-	-			unresolved
494	487	L	L	0.04452	0.674	FALSE	GARD_seg2_1156-1827	0.04388	0.885	FALSE	L	L	S	S	L	L	-	L	L	L	L	L	L	L	L	L	L	L	L	L	L	L	L	-			unresolved
495	488	G	G	0.00324	0.464	FALSE	GARD_seg2_1156-1827	0.00115	0.636	FALSE	G	G	G	G	G	G	-	G	G	G	G	G	G	G	G	G	G	G	G	G	G	G	D	-			unresolved
496	489	S	S	0.00967	0.295	FALSE	GARD_seg2_1156-1827	0.01492	0.598	FALSE	S	S	S	S	S	S	-	S	S	S	S	S	S	S	S	S	S	S	S	S	S	S	S	-			unresolved
497	490	G	G	0.00421	0.256	FALSE	GARD_seg2_1156-1827	0.00474	0.525	FALSE	G	G	G	G	G	G	-	G	G	G	G	G	G	G	G	G	G	G	G	G	G	G	G	-			unresolved
498	491	D	D	7e-05	0.163	FALSE	GARD_seg2_1156-1827	3e-05	0.377	FALSE	D	D	D	D	D	D	D	D	D	D	D	D	D	D	D	D	D	D	D	D	D	D	D	-			unresolved
499	492	W	W	0.00332	0.248	FALSE	GARD_seg2_1156-1827	0.00538	0.53	FALSE	W	W	W	W	W	W	W	W	W	W	W	W	W	W	W	W	W	W	W	W	W	W	W	-			unresolved
500	493	H	H	0.00193	0.231	FALSE	GARD_seg2_1156-1827	0.00078	0.464	FALSE	H	H	H	H	H	H	H	H	H	H	H	H	H	H	H	H	H	H	H	H	H	H	H	-			unresolved
501	494	Q	Q	0.00098	0.213	FALSE	GARD_seg2_1156-1827	0.00139	0.48	FALSE	Q	Q	Q	Q	Q	Q	Q	Q	Q	Q	Q	Q	Q	Q	Q	Q	Q	Q	Q	Q	Q	Q	Q	-			unresolved
502	495	Y	Y	0.00037	0.193	FALSE	GARD_seg2_1156-1827	0.00019	0.424	FALSE	Y	Y	Y	Y	Y	Y	Y	Y	Y	Y	Y	Y	Y	Y	Y	Y	Y	Y	Y	Y	Y	Y	Y	-			unresolved
503	496	Y	D	0.01901	0.57	FALSE	GARD_seg2_1156-1827	0.0057	0.683	FALSE	D	D	D	D	D	D	D	D	D	D	D	D	D	D	D	D	D	Y	Y	Y	Y	D	D	-			unresolved
504	497	D	D	0.00156	0.429	FALSE	GARD_seg2_1156-1827	0.0005	0.607	FALSE	D	D	D	D	D	D	D	D	D	D	D	D	D	D	D	D	D	D	D	D	D	D	G	-			unresolved
505	498	I	I	0.00036	0.193	FALSE	GARD_seg2_1156-1827	0.00036	0.445	FALSE	I	I	I	I	I	I	I	I	I	I	I	I	I	I	I	I	I	I	I	I	I	I	I	-			unresolved
506	499	V	V	0.00261	0.239	FALSE	GARD_seg2_1156-1827	0.00181	0.487	FALSE	V	V	V	V	V	V	V	V	V	V	V	V	V	V	V	V	V	V	V	V	V	V	V	-			unresolved
507	500	Y	C	0.06631	0.752	FALSE	GARD_seg2_1156-1827	0.02171	0.775	FALSE	C	C	C	C	C	C	C	C	C	C	C	C	C	C	C	C	C	Y	Y	Y	Y	C	C	-			unresolved
508	501	M	M	3e-05	0.153	FALSE	GARD_seg2_1156-1827	5e-05	0.391	FALSE	M	M	M	M	M	M	M	M	M	M	M	M	M	M	M	M	M	M	M	M	M	M	M	-			unresolved
509	502	K	T	0.50708	2.174	FALSE	GARD_seg2_1156-1827	0.34043	2.348	FALSE	T	K	R	R	K	R	R	R	R	R	R	R	R	R	R	R	R	K	K	K	K	K	R	-			unresolved
510	503	P	P	0.0046	0.26	FALSE	GARD_seg2_1156-1827	0.00473	0.525	FALSE	P	P	P	P	P	P	P	P	P	P	P	P	-	P	P	P	P	P	P	P	P	P	P	-			unresolved
511	504	H	P	0.24836	1.407	FALSE	GARD_seg2_1156-1827	0.18848	1.621	FALSE	P	P	T	T	P	P	P	P	P	P	P	P	P	P	P	P	P	H	H	H	H	P	P	-			unresolved
512	505	G	G	0.00018	0.181	FALSE	GARD_seg2_1156-1827	0.00021	0.431	FALSE	G	G	G	G	G	G	G	G	G	G	G	G	G	G	G	G	G	G	G	G	G	G	G	-			unresolved
513	506	R	T	0.83974	3.069	FALSE	GARD_seg2_1156-1827	0.7781	4.779	FALSE	T	K	K	K	A	K	K	K	K	K	K	K	K	K	K	K	K	R	R	R	R	K	K	-			unresolved
514	507	L	I	0.99978	3.495	TRUE	GARD_seg2_1156-1827	0.99998	6.063	TRUE	I	L	F	F	I	L	L	L	L	F	F	F	L	F	F	L	F	L	L	L	L	L	L	-			unresolved
515	508	Q	A	0.98292	3.451	TRUE	GARD_seg2_1156-1827	0.95517	5.81	TRUE	A	W	W	W	Q	Q	Q	Q	Q	Q	Q	Q	Q	Q	Q	Q	Q	Q	Q	Q	Q	Q	Q	-			unresolved
516	509	K	K	0.00171	0.228	FALSE	GARD_seg2_1156-1827	0.00114	0.475	FALSE	K	K	K	K	K	K	K	K	K	K	K	K	K	K	K	K	K	K	K	K	K	K	K	-			unresolved
517	510	V	L	0.88563	3.192	FALSE	GARD_seg2_1156-1827	0.82244	5.042	FALSE	L	L	L	L	I	V	V	V	V	V	V	V	V	I	I	I	I	V	V	V	V	V	V	-			unresolved
518	511	M	V	0.05881	0.903	FALSE	GARD_seg2_1156-1827	0.01546	0.806	FALSE	V	V	L	L	M	M	M	M	M	M	M	M	M	M	M	M	M	M	M	M	M	M	M	-			unresolved
519	512	N	S	0.70821	2.721	FALSE	GARD_seg2_1156-1827	0.0793	1.12	FALSE	S	S	N	N	N	N	N	N	N	N	N	N	S	N	N	N	N	N	S	S	S	N	N	-			unresolved
520	513	H	H	0.00797	0.504	FALSE	GARD_seg2_1156-1827	0.00241	0.651	FALSE	H	H	H	H	R	H	H	H	H	H	H	H	H	H	H	H	H	H	H	H	H	H	H	-			unresolved
521	514	I	V	0.02441	0.724	FALSE	GARD_seg2_1156-1827	0.01318	0.793	FALSE	V	F	I	I	I	I	I	I	I	I	I	I	I	I	I	I	I	I	I	I	I	I	I	-			unresolved
522	515	T	T	0.65785	2.571	FALSE	GARD_seg2_1156-1827	0.67937	4.242	FALSE	T	T	T	T	T	A	A	A	A	A	A	T	T	T	T	A	T	T	I	I	T	T	T	-			unresolved
523	516	D	D	0.00174	0.433	FALSE	GARD_seg2_1156-1827	0.00046	0.606	FALSE	D	D	N	N	D	D	D	D	D	D	D	D	D	D	D	D	D	D	D	D	D	D	D	-			unresolved
524	517	G	G	0.08117	0.918	FALSE	GARD_seg2_1156-1827	0.06393	1.031	FALSE	G	G	G	G	G	F	F	F	F	F	F	F	F	F	F	F	F	G	G	G	G	G	G	-	G517R	FALSE	unresolved
525	518	P	V	0.99974	3.495	TRUE	GARD_seg2_1156-1827	0.99993	6.062	TRUE	V	V	K	K	L	T	T	T	T	T	T	T	M	M	M	T	M	P	P	P	P	S	L	-			unresolved
526	519	R	R	0.14222	1.148	FALSE	GARD_seg2_1156-1827	0.06308	1.049	FALSE	R	R	K	K	R	R	R	R	R	R	R	R	R	K	K	K	K	R	R	R	R	R	R	-			unresolved
527	520	K	K	0.0001	0.169	FALSE	GARD_seg2_1156-1827	8e-05	0.401	FALSE	K	K	K	K	K	K	K	K	K	K	K	K	K	K	K	K	K	K	K	K	K	K	K	-			unresolved
528	521	D	K	0.44436	2.003	FALSE	GARD_seg2_1156-1827	0.07183	1.089	FALSE	K	N	D	D	D	D	D	D	D	D	D	D	D	D	D	D	D	D	D	D	D	D	E	-			unresolved
529	522	L	V	0.11484	1.017	FALSE	GARD_seg2_1156-1827	0.03874	0.86	FALSE	V	V	V	V	L	L	L	L	L	L	L	L	L	L	L	L	L	L	L	L	L	L	L	-			unresolved
530	523	V	V	0.0002	0.179	FALSE	GARD_seg2_1156-1827	0.00035	0.44	FALSE	V	V	V	V	V	V	V	V	V	V	V	V	V	V	V	V	V	V	V	V	V	V	V	-			unresolved
531	524	K	K	0.0001	0.169	FALSE	GARD_seg2_1156-1827	8e-05	0.401	FALSE	K	K	K	K	K	K	K	K	K	K	K	K	K	K	K	K	K	K	K	K	K	K	K	-			unresolved
532	525	G	G	0.00018	0.18	FALSE	GARD_seg2_1156-1827	0.0002	0.43	FALSE	G	G	G	G	G	G	G	G	G	G	G	G	G	G	G	G	G	G	G	G	G	G	G	-			unresolved
533	526	K	K	0.0001	0.169	FALSE	GARD_seg2_1156-1827	8e-05	0.401	FALSE	K	K	K	K	K	K	K	K	K	K	K	K	K	K	K	K	K	K	K	K	K	K	K	-			unresolved
534	527	Q	Q	0.01549	0.552	FALSE	GARD_seg2_1156-1827	0.01349	0.731	FALSE	Q	Q	Q	Q	Q	Q	Q	Q	Q	Q	Q	Q	Q	Q	Q	Q	Q	Q	Q	Q	Q	H	Q	-			unresolved
535	528	I	I	0.02428	0.594	FALSE	GARD_seg2_1156-1827	0.01341	0.729	FALSE	I	I	I	I	I	I	I	I	I	I	I	I	I	I	I	I	I	I	I	I	I	T	I	-			unresolved
536	529	A	A	0.00018	0.18	FALSE	GARD_seg2_1156-1827	0.00025	0.436	FALSE	A	A	A	A	A	A	A	A	A	A	A	A	A	A	A	A	A	A	A	A	A	A	A	-			unresolved
537	530	A	S	0.01411	0.546	FALSE	GARD_seg2_1156-1827	0.01002	0.712	FALSE	S	S	S	S	S	A	A	A	A	A	A	A	A	A	A	A	A	A	A	A	A	A	A	-			unresolved
538	531	A	V	0.94311	3.346	TRUE	GARD_seg2_1156-1827	0.9791	5.941	TRUE	V	T	A	A	A	T	T	T	T	T	T	T	T	T	T	T	T	A	V	V	A	T	K	-	A531del	FALSE	unresolved
539	532	L	V	0.00418	0.47	FALSE	GARD_seg2_1156-1827	0.00298	0.658	FALSE	V	V	V	V	V	V	V	V	V	V	V	V	V	V	V	V	V	L	L	L	L	V	V	-			unresolved
540	533	M	M	0.00079	0.407	FALSE	GARD_seg2_1156-1827	0.00069	0.619	FALSE	M	M	M	M	M	M	M	M	M	M	M	M	M	M	M	M	M	M	M	M	M	M	V	-			unresolved
541	534	L	L	0.00197	0.23	FALSE	GARD_seg2_1156-1827	0.00484	0.525	FALSE	L	L	L	L	L	L	L	L	L	L	L	L	L	L	L	L	L	L	L	L	L	L	L	-			unresolved
542	535	D	D	8e-05	0.165	FALSE	GARD_seg2_1156-1827	4e-05	0.378	FALSE	D	D	D	D	D	D	D	D	D	D	D	D	D	D	D	D	D	D	D	D	D	D	D	-			unresolved
543	536	S	S	0.02353	0.725	FALSE	GARD_seg2_1156-1827	0.00581	0.756	FALSE	S	S	S	S	S	G	G	G	G	G	G	G	G	S	S	S	S	S	S	S	S	S	S	-			unresolved
544	537	T	I	0.00231	0.447	FALSE	GARD_seg2_1156-1827	0.00146	0.639	FALSE	I	I	I	I	I	I	I	I	I	I	I	I	I	I	I	I	I	T	T	T	T	I	I	-			unresolved
545	538	F	F	0.00026	0.187	FALSE	GARD_seg2_1156-1827	0.00023	0.432	FALSE	F	F	F	F	F	F	F	F	F	F	F	F	F	F	F	F	F	F	F	F	F	F	F	-			unresolved
546	539	S	S	0.00014	0.176	FALSE	GARD_seg2_1156-1827	6e-05	0.399	FALSE	S	S	S	S	S	S	S	S	S	S	S	S	S	S	S	S	S	S	S	S	S	S	S	-			unresolved
547	540	I	I	0.0001	0.17	FALSE	GARD_seg2_1156-1827	0.00012	0.412	FALSE	I	I	I	I	I	I	I	I	I	I	I	I	I	I	I	I	I	I	I	I	I	I	I	-			unresolved
548	541	L	L	0.00197	0.23	FALSE	GARD_seg2_1156-1827	0.00484	0.525	FALSE	L	L	L	L	L	L	L	L	L	L	L	L	L	L	L	L	L	L	L	L	L	L	L	-			unresolved
549	542	Q	Q	0.00094	0.212	FALSE	GARD_seg2_1156-1827	0.00131	0.478	FALSE	Q	Q	Q	Q	Q	Q	Q	Q	Q	Q	Q	Q	Q	Q	Q	Q	Q	Q	Q	Q	Q	Q	Q	-			unresolved
550	543	T	A	0.02936	0.746	FALSE	GARD_seg2_1156-1827	0.02341	0.844	FALSE	A	T	A	A	A	T	T	T	T	T	T	T	T	T	T	T	T	T	T	T	T	T	T	-			unresolved
551	544	W	W	0.00332	0.248	FALSE	GARD_seg2_1156-1827	0.00538	0.53	FALSE	W	W	W	W	W	W	W	W	W	W	W	W	W	W	W	W	W	W	W	W	W	W	W	-			unresolved
552	545	D	D	7e-05	0.163	FALSE	GARD_seg2_1156-1827	3e-05	0.376	FALSE	D	D	D	D	D	D	D	D	D	D	D	D	D	D	D	D	D	D	D	D	D	D	D	-			unresolved
553	546	T	T	0.0308	0.751	FALSE	GARD_seg2_1156-1827	0.01774	0.818	FALSE	T	T	T	T	T	T	T	T	T	T	T	T	P	T	T	T	T	T	T	T	A	T	T	-			unresolved
554	547	I	I	0.00209	0.443	FALSE	GARD_seg2_1156-1827	0.00138	0.636	FALSE	I	I	I	I	I	I	I	I	I	I	I	I	I	I	I	I	I	I	M	M	I	I	I	-			unresolved
555	548	N	N	0.00021	0.181	FALSE	GARD_seg2_1156-1827	8e-05	0.4	FALSE	N	N	N	N	N	N	N	N	N	N	N	N	N	N	N	N	N	N	N	N	N	N	N	-			unresolved
556	549	L	L	0.00142	0.221	FALSE	GARD_seg2_1156-1827	0.00278	0.502	FALSE	L	L	L	L	L	L	L	L	L	L	L	L	L	L	L	L	L	L	L	L	L	L	L	-			unresolved
557	550	N	N	0.00145	0.429	FALSE	GARD_seg2_1156-1827	0.00044	0.606	FALSE	N	N	N	N	K	N	N	N	N	N	N	N	N	N	N	N	N	N	N	N	N	N	N	-			unresolved
558	551	S	S	0.00258	0.457	FALSE	GARD_seg2_1156-1827	0.00061	0.622	FALSE	S	S	S	S	S	N	N	N	N	N	N	N	N	N	N	N	N	S	S	S	S	S	S	-			unresolved
559	552	F	F	0.00026	0.187	FALSE	GARD_seg2_1156-1827	0.00023	0.432	FALSE	F	F	F	F	F	F	F	F	F	F	F	F	F	F	F	F	F	F	F	F	F	F	F	-			unresolved
560	553	F	F	0.00026	0.187	FALSE	GARD_seg2_1156-1827	0.00023	0.432	FALSE	F	F	F	F	F	F	F	F	F	F	F	F	F	F	F	F	F	F	F	F	F	F	F	-			unresolved
561	554	T	T	0.00023	0.184	FALSE	GARD_seg2_1156-1827	0.00023	0.434	FALSE	T	T	T	T	T	T	T	T	T	T	T	T	T	T	T	T	T	T	T	T	T	T	T	-			unresolved
562	555	Q	Q	0.00094	0.212	FALSE	GARD_seg2_1156-1827	0.00131	0.478	FALSE	Q	Q	Q	Q	Q	Q	Q	Q	Q	Q	Q	Q	Q	Q	Q	Q	Q	Q	Q	Q	Q	Q	Q	-			unresolved
563	556	F	F	0.00026	0.187	FALSE	GARD_seg2_1156-1827	0.00023	0.432	FALSE	F	F	F	F	F	F	F	F	F	F	F	F	F	F	F	F	F	F	F	F	F	F	F	-			unresolved
564	557	E	Q	0.01382	0.544	FALSE	GARD_seg2_1156-1827	0.01196	0.722	FALSE	Q	Q	Q	Q	Q	Q	Q	Q	Q	Q	Q	Q	Q	Q	Q	Q	Q	E	E	E	E	Q	Q	-			unresolved
565	558	Q	Q	0.00094	0.212	FALSE	GARD_seg2_1156-1827	0.00131	0.478	FALSE	Q	Q	Q	Q	Q	Q	Q	Q	Q	Q	Q	Q	Q	Q	Q	Q	Q	Q	Q	Q	Q	Q	Q	-			unresolved
566	559	F	F	0.0027	0.242	FALSE	GARD_seg2_1156-1827	0.0017	0.487	FALSE	F	F	F	F	F	F	F	F	F	F	F	F	F	F	F	F	F	F	F	F	F	F	F	-			unresolved
567	560	C	Y	0.08557	0.928	FALSE	GARD_seg2_1156-1827	0.03002	0.873	FALSE	Y	Y	Y	Y	Y	Y	Y	Y	Y	Y	Y	Y	Y	Y	Y	Y	Y	C	C	C	C	Y	S	-			unresolved
568	561	F	F	0.04055	0.66	FALSE	GARD_seg2_1156-1827	0.01856	0.758	FALSE	F	F	F	F	S	F	F	F	F	F	F	F	F	F	F	F	F	F	F	F	F	F	F	-			unresolved
569	562	V	V	0.00018	0.178	FALSE	GARD_seg2_1156-1827	0.00019	0.424	FALSE	V	V	V	V	V	V	V	V	V	V	V	V	V	V	V	V	V	V	V	V	V	V	V	-			unresolved
570	563	L	L	0.86194	3.131	FALSE	GARD_seg2_1156-1827	0.93178	5.662	TRUE	L	M	M	M	T	V	V	V	V	V	V	V	V	V	V	V	V	L	L	L	L	M	V	-			unresolved
571	564	Q	R	0.95339	3.372	TRUE	GARD_seg2_1156-1827	0.9799	5.955	TRUE	R	R	R	R	Q	R	R	R	R	R	R	Q	R	R	R	R	R	Q	Q	Q	Q	Q	G	-			unresolved
572	565	Q	E	0.22943	1.392	FALSE	GARD_seg2_1156-1827	0.17602	1.562	FALSE	E	E	E	E	K	Q	Q	Q	Q	Q	Q	Q	E	E	E	Q	Q	Q	Q	Q	Q	Q	Q	-			unresolved
573	566	P	P	0.06098	0.734	FALSE	GARD_seg2_1156-1827	0.04179	0.875	FALSE	P	P	P	P	P	P	P	P	P	P	P	P	P	P	P	P	P	P	P	P	P	P	S	-			unresolved
574	567	M	M	3e-05	0.153	FALSE	GARD_seg2_1156-1827	5e-05	0.391	FALSE	M	M	M	M	M	M	M	M	M	M	M	M	M	M	M	M	M	M	M	M	M	M	M	-	M567V	FALSE	unresolved
575	568	I	I	0.00155	0.225	FALSE	GARD_seg2_1156-1827	0.00108	0.472	FALSE	I	I	I	I	I	I	I	I	I	I	I	I	I	I	I	I	I	I	I	I	I	I	I	-			unresolved
576	569	Y	Y	0.00381	0.253	FALSE	GARD_seg2_1156-1827	0.00169	0.485	FALSE	Y	Y	Y	Y	Y	Y	Y	Y	Y	Y	Y	Y	Y	Y	Y	Y	Y	Y	Y	Y	Y	Y	Y	-			unresolved
577	570	E	E	0.00158	0.225	FALSE	GARD_seg2_1156-1827	0.00119	0.476	FALSE	E	E	E	E	E	E	E	E	E	E	E	E	E	E	E	E	E	E	E	E	E	E	E	-			unresolved
578	571	G	G	0.00415	0.256	FALSE	GARD_seg2_1156-1827	0.00474	0.525	FALSE	G	G	G	G	G	G	G	G	G	G	G	G	G	G	G	G	G	G	G	G	G	G	G	-			unresolved
579	572	Q	R	0.99827	3.491	TRUE	GARD_seg2_1156-1827	0.99983	6.062	TRUE	R	H	G	G	C	H	H	H	H	H	H	H	Q	Q	Q	Q	Q	Q	Q	Q	Q	Q	W	-			unresolved
580	573	A	P	0.05708	0.72	FALSE	GARD_seg2_1156-1827	0.06415	0.985	FALSE	P	P	P	P	P	A	A	A	A	A	A	A	A	A	A	A	A	A	A	A	A	A	A	-			unresolved
581	574	Q	Q	0.0161	0.556	FALSE	GARD_seg2_1156-1827	0.01392	0.733	FALSE	Q	Q	Q	Q	K	Q	Q	Q	Q	Q	Q	Q	Q	Q	Q	Q	Q	Q	Q	Q	Q	Q	Q	-			unresolved
582	575	L	S	0.90529	3.246	TRUE	GARD_seg2_1156-1827	0.95419	5.799	TRUE	S	S	P	P	S	P	P	P	L	P	P	P	R	R	R	P	P	L	L	L	L	P	P	-			unresolved
583	576	W	W	0.00332	0.248	FALSE	GARD_seg2_1156-1827	0.00538	0.53	FALSE	W	W	W	W	W	W	W	W	W	W	W	W	W	W	W	W	W	W	W	W	W	W	W	-			unresolved
584	577	T	T	0.00022	0.183	FALSE	GARD_seg2_1156-1827	0.00021	0.432	FALSE	T	T	T	T	T	T	T	T	T	T	T	T	T	T	T	T	T	T	T	T	T	T	T	-			unresolved
585	578	D	A	0.19344	1.248	FALSE	GARD_seg2_1156-1827	0.09609	1.178	FALSE	A	A	A	A	T	A	A	A	A	A	A	A	A	A	A	A	A	D	D	D	D	D	D	-			unresolved
586	579	L	L	0.00359	0.25	FALSE	GARD_seg2_1156-1827	0.00425	0.519	FALSE	L	L	L	L	L	L	L	L	L	L	L	L	L	L	L	L	L	L	L	L	L	L	L	-			unresolved
587	580	Q	Q	0.00094	0.212	FALSE	GARD_seg2_1156-1827	0.00131	0.478	FALSE	Q	Q	Q	Q	Q	Q	Q	Q	Q	Q	Q	Q	Q	Q	Q	Q	Q	Q	Q	Q	Q	Q	Q	-			unresolved
588	581	Y	Y	0.00179	0.229	FALSE	GARD_seg2_1156-1827	0.00075	0.461	FALSE	Y	Y	Y	Y	Y	Y	Y	Y	Y	Y	Y	Y	Y	Y	Y	Y	Y	Y	Y	Y	Y	Y	Y	-			unresolved
589	582	R	G	0.00364	0.469	FALSE	GARD_seg2_1156-1827	0.00224	0.653	FALSE	G	G	G	G	G	G	G	G	G	G	G	G	G	G	G	G	G	R	R	R	R	G	G	-			unresolved
590	583	E	E	0.0001	0.168	FALSE	GARD_seg2_1156-1827	8e-05	0.4	FALSE	E	E	E	E	E	E	E	E	E	E	E	E	E	E	E	E	E	E	E	E	E	E	E	-			unresolved
591	584	K	K	0.00171	0.228	FALSE	GARD_seg2_1156-1827	0.00114	0.475	FALSE	K	K	K	K	K	K	K	K	K	K	K	K	K	K	K	K	K	K	K	K	K	K	K	-			unresolved
592	585	E	E	0.0001	0.168	FALSE	GARD_seg2_1156-1827	8e-05	0.4	FALSE	E	E	E	E	E	E	E	E	E	E	E	E	E	E	E	E	E	E	E	E	E	E	E	-			unresolved
593	586	V	V	0.0002	0.179	FALSE	GARD_seg2_1156-1827	0.00035	0.44	FALSE	V	V	V	V	V	V	V	V	V	V	V	V	V	V	V	V	V	V	V	V	V	V	V	-			unresolved
594	587	K	K	0.0001	0.169	FALSE	GARD_seg2_1156-1827	8e-05	0.401	FALSE	K	K	K	K	K	K	K	K	K	K	K	K	K	K	K	K	K	K	K	K	K	K	K	-			unresolved
595	588	R	K	0.18253	1.217	FALSE	GARD_seg2_1156-1827	0.09931	1.193	FALSE	K	K	E	E	K	K	K	K	K	K	K	K	K	K	K	K	K	R	R	R	R	R	R	-			unresolved
596	589	Y	D	0.00266	0.447	FALSE	GARD_seg2_1156-1827	0.00088	0.62	FALSE	D	D	D	D	D	D	D	D	D	D	D	D	D	D	D	D	D	Y	Y	Y	Y	Y	D	-			unresolved
597	590	L	L	0.00197	0.23	FALSE	GARD_seg2_1156-1827	0.00484	0.525	FALSE	L	L	L	L	L	L	L	L	L	L	L	L	L	L	L	L	L	L	L	L	L	L	L	-			unresolved
598	591	W	W	0.00332	0.248	FALSE	GARD_seg2_1156-1827	0.00538	0.53	FALSE	W	W	W	W	W	W	W	W	W	W	W	W	W	W	W	W	W	W	W	W	W	W	W	-			unresolved
599	592	Q	K	0.84019	3.07	FALSE	GARD_seg2_1156-1827	0.86995	5.303	FALSE	K	D	N	N	D	E	E	E	E	E	E	E	E	E	E	E	E	Q	Q	Q	Q	E	E	-			unresolved
600	593	H	Y	0.04616	0.681	FALSE	GARD_seg2_1156-1827	0.01403	0.733	FALSE	Y	Y	Y	Y	Y	Y	Y	Y	Y	Y	Y	Y	Y	Y	Y	Y	Y	H	H	H	H	Y	Y	-			unresolved
601	594	L	L	0.00197	0.23	FALSE	GARD_seg2_1156-1827	0.00484	0.525	FALSE	L	L	L	L	L	L	L	L	L	L	L	L	L	L	L	L	L	L	L	L	L	L	L	-			unresolved
602	595	K	K	0.034	0.634	FALSE	GARD_seg2_1156-1827	0.01845	0.757	FALSE	K	K	K	K	K	Q	Q	Q	Q	Q	Q	Q	Q	Q	Q	Q	Q	K	K	K	K	K	K	-			unresolved
603	596	K	K	0.0001	0.169	FALSE	GARD_seg2_1156-1827	9e-05	0.401	FALSE	K	K	K	K	K	K	K	K	K	K	K	K	K	K	K	K	K	K	K	K	K	K	K	-			unresolved
604	597	H	Q	0.04509	0.801	FALSE	GARD_seg2_1156-1827	0.01776	0.817	FALSE	Q	Q	Q	Q	R	H	H	H	H	H	H	H	H	H	H	H	H	H	H	H	H	H	H	-			unresolved
605	598	V	M	0.00086	0.41	FALSE	GARD_seg2_1156-1827	0.00068	0.621	FALSE	M	M	M	M	M	M	M	M	M	M	M	M	M	M	M	M	M	V	V	V	V	M	M	-			unresolved
606	599	V	A	0.06278	0.74	FALSE	GARD_seg2_1156-1827	0.06173	0.973	FALSE	A	A	A	A	A	A	A	A	A	A	A	A	A	A	A	A	A	V	V	V	V	V	V	-			unresolved
607	600	P	P	0.33731	1.659	FALSE	GARD_seg2_1156-1827	0.0925	1.126	FALSE	P	P	P	P	P	P	P	P	P	P	P	P	P	P	P	P	P	P	S	S	S	P	P	-			unresolved
608	601	L	F	0.21245	1.302	FALSE	GARD_seg2_1156-1827	0.11885	1.283	FALSE	F	F	F	F	F	F	F	F	F	F	F	F	F	F	F	F	F	L	L	L	L	L	F	-			unresolved
609	602	P	L	0.0307	0.619	FALSE	GARD_seg2_1156-1827	0.05917	0.96	FALSE	L	L	L	L	L	L	L	L	L	L	L	L	L	L	L	L	L	P	L	L	L	L	L	-			unresolved
610	603	D	D	0.01463	0.683	FALSE					D	D	D	D	D	E	E	E	E	E	E	E	E	E	E	E	E	D	Y	Y	D	D	D	-			unresolved
611	604	G	G	0.65206	2.556	FALSE	GARD_seg3_1831-4260	0.84933	2.345	FALSE	G	R	R	R	R	R	R	G	G	R	R	R	R	R	R	R	R	G	G	G	R	R	R	-			unresolved
612	605	K	-	0.00927	0.293	FALSE	GARD_seg3_1831-4260	0.0812	0.519	FALSE	-	-	-	-	-	K	K	K	K	K	K	K	K	K	K	K	K	K	K	K	K	K	K	-			unresolved
613	606	S	S	0.00042	0.196	FALSE	GARD_seg3_1831-4260	0.01908	0.324	FALSE	S	S	S	S	S	S	S	S	S	S	S	S	S	S	S	S	S	S	S	S	S	S	S	-			unresolved
614	607	T	G	0.81116	2.996	FALSE	GARD_seg3_1831-4260	0.96522	2.576	TRUE	G	G	G	G	G	A	V	A	A	V	A	A	A	S	A	A	A	T	T	T	T	A	A	-			unresolved
615	608	D	D	0.00149	0.427	FALSE	GARD_seg3_1831-4260	0.07691	0.669	FALSE	D	N	D	D	D	D	D	D	D	D	D	D	D	D	D	D	D	D	D	D	D	D	D	-			unresolved
616	609	F	S	0.9791	3.441	TRUE	GARD_seg3_1831-4260	0.98705	2.619	TRUE	S	S	H	H	S	L	L	L	L	L	L	L	L	L	L	L	L	F	S	S	S	S	S	-			unresolved
617	610	L	L	0.16876	1.177	FALSE	GARD_seg3_1831-4260	0.62638	1.892	FALSE	L	L	L	L	L	F	F	F	F	F	F	F	F	F	F	S	F	L	L	L	L	L	L	-			unresolved
618	611	P	P	0.00446	0.259	FALSE	GARD_seg3_1831-4260	0.05009	0.429	FALSE	P	P	P	P	P	P	P	P	P	P	P	P	P	P	P	P	P	P	P	P	P	P	P	-			unresolved
619	612	V	E	0.99513	3.483	TRUE	GARD_seg3_1831-4260	0.99671	2.637	TRUE	E	E	G	G	K	K	K	K	T	K	K	K	K	K	K	K	K	V	M	M	M	I	I	-			unresolved
620	613	D	D	0.00146	0.428	FALSE	GARD_seg3_1831-4260	0.07658	0.668	FALSE	D	D	D	D	N	D	D	D	D	D	D	D	D	D	D	D	D	D	D	D	D	D	D	-			unresolved
621	614	C	C	0.01154	0.533	FALSE	GARD_seg3_1831-4260	0.21132	0.985	FALSE	C	C	C	C	C	C	C	C	C	C	C	C	C	C	C	C	C	C	C	C	C	G	C	-			unresolved
622	615	P	P	0.00605	0.271	FALSE	GARD_seg3_1831-4260	0.05674	0.449	FALSE	P	P	P	P	P	P	P	P	P	P	P	P	P	P	P	P	P	P	P	P	P	P	P	-			unresolved
623	616	V	V	0.00381	0.467	FALSE	GARD_seg3_1831-4260	0.11015	0.751	FALSE	V	V	V	V	V	V	V	V	V	V	V	V	V	V	V	V	M	V	V	V	V	V	V	-			unresolved
624	617	R	R	0.0002	0.182	FALSE	GARD_seg3_1831-4260	0.01283	0.297	FALSE	R	R	R	R	R	R	R	R	R	R	R	R	R	R	R	R	R	R	R	R	R	R	R	-			unresolved
625	618	S	S	0.01221	0.535	FALSE	GARD_seg3_1831-4260	0.16572	0.882	FALSE	S	S	S	S	S	S	S	S	S	S	S	S	S	S	S	S	S	S	S	S	R	S	S	-			unresolved
626	619	K	K	0.00153	0.225	FALSE	GARD_seg3_1831-4260	0.0228	0.338	FALSE	K	K	K	K	K	K	K	K	K	K	K	K	K	K	K	K	K	K	K	K	K	K	K	-			stalk
627	620	L	L	0.00271	0.239	FALSE	GARD_seg3_1831-4260	0.05438	0.441	FALSE	L	L	L	L	L	L	L	L	L	L	L	L	L	L	L	L	L	L	L	L	L	L	L	-			stalk
628	621	K	K	0.00171	0.228	FALSE	GARD_seg3_1831-4260	0.02368	0.342	FALSE	K	K	K	K	K	K	K	K	K	K	K	K	K	K	K	K	K	K	K	K	K	K	K	-			stalk
629	622	T	M	0.00783	0.649	FALSE	GARD_seg3_1831-4260	0.18237	0.99	FALSE	M	M	M	M	M	M	M	M	M	M	M	M	M	M	M	M	M	T	I	I	I	M	M	-			stalk
630	623	G	G	0.00016	0.179	FALSE	GARD_seg3_1831-4260	0.01636	0.313	FALSE	G	G	G	G	G	G	G	G	G	G	G	G	G	G	G	G	G	G	G	G	G	G	G	-			stalk
631	624	L	L	0.00193	0.23	FALSE	GARD_seg3_1831-4260	0.04904	0.426	FALSE	L	L	L	L	L	L	L	L	L	L	L	L	L	L	L	L	L	L	L	L	L	L	L	-			stalk
632	625	I	I	0.00155	0.225	FALSE	GARD_seg3_1831-4260	0.02405	0.343	FALSE	I	I	I	I	I	I	I	I	I	I	I	I	I	I	I	I	I	I	I	I	I	I	I	-			stalk
633	626	V	V	0.00362	0.464	FALSE	GARD_seg3_1831-4260	0.13522	0.811	FALSE	V	V	V	V	V	V	V	I	I	V	V	V	V	V	V	V	V	V	V	V	V	V	V	-			stalk
634	627	L	L	0.00436	0.257	FALSE	GARD_seg3_1831-4260	0.0459	0.416	FALSE	L	L	L	L	L	L	L	L	L	L	L	L	L	L	L	L	L	L	L	L	L	L	L	-			stalk
635	628	F	F	0.00254	0.239	FALSE	GARD_seg3_1831-4260	0.03149	0.37	FALSE	F	F	F	F	F	F	F	F	F	F	F	F	F	F	F	F	F	F	F	F	F	F	F	-			stalk
636	629	V	M	0.46474	2.042	FALSE	GARD_seg3_1831-4260	0.78717	2.22	FALSE	M	I	I	I	I	V	V	V	V	V	V	V	V	V	V	V	V	V	V	V	V	I	V	-			stalk
637	630	V	V	0.0002	0.179	FALSE	GARD_seg3_1831-4260	0.01291	0.296	FALSE	V	V	V	V	V	V	V	V	V	V	V	V	V	V	V	V	V	V	V	V	V	V	V	-			stalk
638	631	E	E	0.02568	0.601	FALSE	GARD_seg3_1831-4260	0.17883	0.911	FALSE	E	E	E	E	G	E	E	E	E	E	E	E	E	E	E	E	E	E	E	E	E	E	E	-			stalk
639	632	K	K	0.02465	0.596	FALSE	GARD_seg3_1831-4260	0.17523	0.903	FALSE	K	K	K	K	K	K	K	K	K	K	K	K	K	K	K	K	K	K	K	K	K	K	E	-			stalk
640	633	I	I	0.61231	2.447	FALSE	GARD_seg3_1831-4260	0.84077	2.328	FALSE	I	F	L	L	L	F	F	F	F	F	F	F	F	F	F	F	F	I	I	I	I	I	I	-			stalk
641	634	E	D	0.7067	2.712	FALSE	GARD_seg3_1831-4260	0.9189	2.484	TRUE	D	D	D	D	D	Q	Q	Q	Q	Q	Q	E	Q	Q	Q	Q	Q	E	E	E	E	Q	Q	-			stalk
642	635	L	F	0.04876	0.69	FALSE	GARD_seg3_1831-4260	0.24629	1.062	FALSE	F	F	F	F	F	-	-	-	-	-	-	F	F	F	F	F	F	L	L	L	L	F	F	-			stalk
643	636	L	F	0.20428	1.279	FALSE	GARD_seg3_1831-4260	0.64589	1.932	FALSE	F	F	S	S	F	-	-	-	-	-	-	L	L	L	L	L	L	L	L	L	L	L	L	-			stalk
644	637	L	L	0.01265	0.312	FALSE	GARD_seg3_1831-4260	0.09231	0.549	FALSE	L	L	L	L	L	L	L	L	L	L	L	L	L	L	L	L	L	L	L	L	L	L	L	-			stalk
645		-	T	0.92151	3.286	TRUE	GARD_seg3_1831-4260	0.95763	2.563	TRUE	T	P	P	P	P	-	-	-	-	-	-	-	L	S	S	L	L	-	-	-	-	-	-	-			stalk
646	638	E	E	0.00158	0.225	FALSE	GARD_seg3_1831-4260	0.02306	0.339	FALSE	E	E	E	E	E	E	E	E	E	E	E	E	E	E	E	E	E	E	E	E	E	E	E	-			stalk
647	639	G	D	0.00164	0.431	FALSE	GARD_seg3_1831-4260	0.08014	0.677	FALSE	D	D	D	D	D	D	D	D	D	D	D	D	D	D	D	D	D	G	G	G	G	D	D	-			stalk
648	640	S	K	0.87307	3.161	FALSE	GARD_seg3_1831-4260	0.97324	2.592	TRUE	K	E	E	D	E	N	N	N	N	N	N	N	D	D	D	D	D	S	S	S	S	S	S	-			stalk
649	641	L	L	0.00268	0.238	FALSE	GARD_seg3_1831-4260	0.05455	0.441	FALSE	L	L	L	L	L	L	L	L	L	L	L	L	L	L	L	L	L	L	L	L	L	L	L	-			stalk
650	642	D	A	0.65179	2.564	FALSE	GARD_seg3_1831-4260	0.92391	2.494	TRUE	A	D	D	D	D	T	T	T	T	T	T	T	T	T	T	T	T	D	D	D	D	T	A	-			stalk
651	643	W	T	0.79049	2.937	FALSE	GARD_seg3_1831-4260	0.94746	2.542	TRUE	T	T	T	T	T	S	S	S	S	S	S	S	S	S	L	S	S	W	W	W	W	L	S	-			stalk
652	644	L	M	0.61783	2.473	FALSE	GARD_seg3_1831-4260	0.90575	2.457	TRUE	M	M	V	V	V	V	V	M	V	V	V	V	V	V	V	V	V	L	L	L	L	L	L	-			stalk
653	645	C	C	0.00511	0.264	FALSE	GARD_seg3_1831-4260	0.05106	0.433	FALSE	C	C	C	C	C	C	C	C	C	C	C	C	C	C	C	C	C	C	C	C	C	C	C	-			stalk
654	646	H	H	0.00374	0.468	FALSE	GARD_seg3_1831-4260	0.11773	0.77	FALSE	H	H	H	H	H	N	N	N	N	H	H	H	H	H	H	H	H	H	H	H	H	H	H	-			stalk
655	647	L	L	0.00045	0.195	FALSE	GARD_seg3_1831-4260	0.02524	0.347	FALSE	L	L	L	L	L	L	L	L	L	L	L	L	L	L	L	L	L	L	L	L	L	L	L	-			stalk
656	648	L	L	0.00261	0.239	FALSE	GARD_seg3_1831-4260	0.05415	0.441	FALSE	L	L	L	L	L	L	L	L	L	L	L	L	L	L	L	L	L	L	L	L	L	L	L	-			stalk
657	649	T	A	0.18177	1.259	FALSE	GARD_seg3_1831-4260	0.77142	2.187	FALSE	A	A	A	A	A	S	S	S	S	S	S	S	S	S	S	S	S	T	I	I	T	T	T	-			stalk
658	650	S	S	0.00576	0.269	FALSE	GARD_seg3_1831-4260	0.06705	0.479	FALSE	S	S	S	S	S	S	S	S	S	S	S	S	S	S	S	S	S	S	S	S	S	S	S	-			stalk
659	651	D	D	0.00086	0.21	FALSE	GARD_seg3_1831-4260	0.01626	0.312	FALSE	D	D	D	D	D	D	D	D	D	D	D	D	D	D	D	D	D	D	D	D	D	D	D	-			stalk
660	652	A	A	0.00018	0.179	FALSE	GARD_seg3_1831-4260	0.01772	0.319	FALSE	A	A	A	A	A	A	A	A	A	A	A	A	A	A	A	A	A	A	A	A	A	A	A	-			stalk
661	653	S	S	0.00014	0.176	FALSE	GARD_seg3_1831-4260	0.01389	0.302	FALSE	S	S	S	S	S	S	S	S	S	S	S	S	S	S	S	S	S	S	S	S	S	S	S	-			stalk
662	654	S	S	0.00466	0.26	FALSE	GARD_seg3_1831-4260	0.0607	0.461	FALSE	S	S	S	S	S	S	S	S	S	S	S	S	S	S	S	S	S	S	S	S	S	S	S	-			stalk
663	655	P	P	0.03519	0.638	FALSE	GARD_seg3_1831-4260	0.26049	1.093	FALSE	P	L	P	P	P	P	P	P	P	P	P	P	P	P	P	P	P	P	P	P	P	P	P	-			stalk
664	656	D	D	0.0171	0.56	FALSE	GARD_seg3_1831-4260	0.14475	0.833	FALSE	D	D	A	A	D	D	D	D	D	D	D	D	D	D	D	D	D	D	D	D	D	D	D	-			stalk
665	657	E	E	0.0001	0.168	FALSE	GARD_seg3_1831-4260	0.00805	0.27	FALSE	E	E	E	E	E	E	E	E	E	E	E	E	E	E	E	E	E	E	E	E	E	E	E	-			stalk
666	658	F	L	0.0646	0.746	FALSE	GARD_seg3_1831-4260	0.30471	1.19	FALSE	L	L	L	L	L	L	L	L	L	L	L	L	L	L	L	L	L	F	F	F	F	F	F	-			stalk
667	659	H	H	0.00023	0.183	FALSE	GARD_seg3_1831-4260	0.01466	0.304	FALSE	H	H	H	H	H	H	H	H	H	H	H	H	H	H	H	H	H	H	H	H	H	H	H	-			stalk
668	660	R	N	0.9924	3.476	TRUE	GARD_seg3_1831-4260	0.99356	2.631	TRUE	N	D	D	D	D	S	S	S	S	S	S	R	S	S	C	S	S	R	H	H	R	S	S	-			stalk
669	661	D	D	7e-05	0.162	FALSE	GARD_seg3_1831-4260	0.00801	0.27	FALSE	D	D	D	D	D	D	D	D	D	D	D	D	D	D	D	D	D	D	D	D	D	D	D	-			stalk
670	662	L	L	0.01073	0.301	FALSE	GARD_seg3_1831-4260	0.08805	0.537	FALSE	L	L	L	L	L	L	L	L	L	L	L	L	L	L	L	L	L	L	L	L	L	L	L	-			stalk
671	663	S	S	0.00273	0.458	FALSE	GARD_seg3_1831-4260	0.11828	0.772	FALSE	S	G	S	S	S	S	S	S	S	S	S	S	S	S	S	S	S	S	S	S	S	S	S	-			stalk
672	664	H	H	0.00021	0.181	FALSE	GARD_seg3_1831-4260	0.01422	0.303	FALSE	H	H	H	H	H	H	H	H	H	H	H	H	H	H	H	H	H	H	H	H	H	H	H	-			stalk
673	665	I	I	0.00219	0.444	FALSE	GARD_seg3_1831-4260	0.10494	0.739	FALSE	I	V	I	I	I	I	I	I	I	I	I	I	I	I	I	I	I	I	I	I	I	I	I	-			stalk
674	666	L	L	0.00436	0.257	FALSE	GARD_seg3_1831-4260	0.0459	0.416	FALSE	L	L	L	L	L	L	L	L	L	L	L	L	L	L	L	L	L	L	L	L	L	L	L	-			stalk
675	667	G	G	0.02705	0.737	FALSE	GARD_seg3_1831-4260	0.37829	1.39	FALSE	G	R	E	E	G	G	G	G	G	G	G	G	G	G	G	G	G	G	G	G	G	G	G	-			stalk
676	668	I	T	0.21354	1.307	FALSE	GARD_seg3_1831-4260	0.5805	1.799	FALSE	T	T	T	T	T	T	T	T	T	T	T	T	T	A	A	T	T	I	I	I	I	I	I	-			stalk
677	669	P	A	0.29103	1.528	FALSE	GARD_seg3_1831-4260	0.64653	1.933	FALSE	A	A	A	A	A	S	S	S	S	S	S	S	S	S	S	S	S	P	P	P	P	P	P	-			stalk
678	670	Q	Q	0.00094	0.212	FALSE	GARD_seg3_1831-4260	0.03035	0.366	FALSE	Q	Q	Q	Q	Q	Q	Q	Q	Q	Q	Q	Q	Q	Q	Q	Q	Q	Q	Q	Q	Q	Q	Q	-			stalk
679	671	S	G	0.00955	0.54	FALSE	GARD_seg3_1831-4260	0.23833	1.055	FALSE	G	G	G	G	G	S	S	S	S	S	S	S	S	S	S	S	S	S	S	S	S	S	S	-			stalk
680	672	W	W	0.00332	0.248	FALSE	GARD_seg3_1831-4260	0.06297	0.467	FALSE	W	W	W	W	W	W	W	W	W	W	W	W	W	W	W	W	W	W	W	W	W	W	W	-			stalk
681	673	R	H	0.91249	3.264	TRUE	GARD_seg3_1831-4260	0.97285	2.592	TRUE	H	H	R	R	H	R	R	R	R	R	R	R	Q	Q	Q	Q	Q	R	R	R	Q	R	R	-	R673W	FALSE	stalk
682	674	L	E	0.09289	0.951	FALSE	GARD_seg3_1831-4260	0.54236	1.721	FALSE	E	E	E	E	E	L	L	L	L	L	L	L	L	L	L	L	L	L	L	L	L	L	L	-			stalk
683	675	Y	Y	0.00659	0.497	FALSE	GARD_seg3_1831-4260	0.16945	0.89	FALSE	Y	Y	C	C	Y	Y	Y	Y	Y	Y	Y	Y	Y	Y	Y	Y	Y	Y	Y	Y	Y	Y	Y	-			stalk
684	676	L	L	0.00197	0.23	FALSE	GARD_seg3_1831-4260	0.04948	0.427	FALSE	L	L	L	L	L	L	L	L	L	L	L	L	L	L	L	L	L	L	L	L	L	L	L	-			stalk
685	677	V	M	0.00187	0.44	FALSE	GARD_seg3_1831-4260	0.06947	0.65	FALSE	M	M	M	M	M	V	V	V	V	V	V	V	V	V	V	V	V	V	V	V	V	V	V	-			stalk
686	678	N	K	0.03331	0.76	FALSE	GARD_seg3_1831-4260	0.37638	1.387	FALSE	K	K	K	K	K	N	N	N	N	N	N	N	N	N	N	N	N	N	N	N	N	N	D	-			stalk
687	679	L	L	0.00197	0.23	FALSE	GARD_seg3_1831-4260	0.04948	0.427	FALSE	L	L	L	L	L	L	L	L	L	L	L	L	L	L	L	L	L	L	L	L	L	L	L	-			stalk
688	680	C	C	0.00066	0.206	FALSE	GARD_seg3_1831-4260	0.02995	0.365	FALSE	C	C	C	C	C	C	C	C	C	C	C	C	C	C	C	C	C	C	C	C	C	C	C	-			stalk
689	681	Q	L	0.2585	1.435	FALSE	GARD_seg3_1831-4260	0.67113	1.983	FALSE	L	L	L	L	L	Q	Q	Q	Q	Q	Q	Q	Q	Q	Q	Q	Q	Q	Q	Q	Q	Q	H	-			stalk
690	682	R	R	0.00484	0.483	FALSE	GARD_seg3_1831-4260	0.11888	0.773	FALSE	R	R	R	R	R	M	M	R	R	R	R	R	R	R	R	R	R	R	R	R	R	R	R	-			stalk
691	683	C	C	0.00066	0.206	FALSE	GARD_seg3_1831-4260	0.02995	0.365	FALSE	C	C	C	C	C	C	C	C	C	C	C	C	C	C	C	C	C	C	C	C	C	C	C	-			stalk
692	684	M	M	0.03576	0.782	FALSE	GARD_seg3_1831-4260	0.31687	1.267	FALSE	M	I	V	V	I	M	M	M	M	M	M	M	M	M	M	M	M	M	M	M	M	M	M	-			stalk
693	685	D	D	7e-05	0.162	FALSE	GARD_seg3_1831-4260	0.00801	0.27	FALSE	D	D	D	D	D	D	D	D	D	D	D	D	D	D	D	D	D	D	D	D	D	D	D	-			stalk
694	686	T	R	0.60281	2.421	FALSE	GARD_seg3_1831-4260	0.83891	2.325	FALSE	R	R	R	R	G	K	K	K	K	K	K	K	K	K	K	K	K	T	T	T	T	T	T	-			stalk
695	687	R	R	0.07375	0.893	FALSE	GARD_seg3_1831-4260	0.45433	1.544	FALSE	R	R	R	R	R	S	S	S	S	S	S	S	S	S	S	S	S	R	R	R	R	S	S	-			stalk
696	688	T	L	0.4965	2.145	FALSE	GARD_seg3_1831-4260	0.88517	2.415	FALSE	L	R	L	L	L	M	M	M	M	M	M	M	M	M	M	M	M	T	T	T	T	M	V	-			stalk
697	689	Y	C	0.00837	0.512	FALSE	GARD_seg3_1831-4260	0.18499	0.926	FALSE	C	C	C	C	C	Y	Y	Y	Y	Y	Y	Y	Y	Y	Y	Y	Y	Y	Y	Y	Y	Y	Y	-			stalk
698	690	T	H	0.91497	3.271	TRUE	GARD_seg3_1831-4260	0.97596	2.598	TRUE	H	L	L	L	L	H	H	H	H	H	H	H	H	H	H	H	H	T	A	A	A	N	D	-			stalk
699	691	W	W	0.00332	0.248	FALSE	GARD_seg3_1831-4260	0.06297	0.467	FALSE	W	W	W	W	W	W	W	W	W	W	W	W	W	W	W	W	W	W	W	W	W	W	W	-			stalk
700	692	L	M	0.072	0.885	FALSE	GARD_seg3_1831-4260	0.48379	1.603	FALSE	M	L	M	M	M	L	L	L	L	L	L	L	L	L	L	L	L	L	L	L	L	L	L	-			stalk
701	693	G	G	0.00018	0.18	FALSE	GARD_seg3_1831-4260	0.01677	0.315	FALSE	G	G	G	G	G	G	G	G	G	G	G	G	G	G	G	G	G	G	G	G	G	G	G	-			stalk
702	694	A	A	0.7964	2.956	FALSE	GARD_seg3_1831-4260	0.96997	2.586	TRUE	A	T	A	A	A	T	T	T	I	T	T	T	T	T	T	T	T	A	A	T	A	A	T	-			stalk
703	695	L	L	0.00197	0.23	FALSE	GARD_seg3_1831-4260	0.04948	0.427	FALSE	L	L	L	L	L	L	L	L	L	L	L	L	L	L	L	L	L	L	L	L	L	L	L	-			stalk
704	696	P	P	0.00392	0.254	FALSE	GARD_seg3_1831-4260	0.04832	0.424	FALSE	P	P	P	P	P	P	P	P	P	P	P	P	P	P	P	P	P	P	P	P	P	P	P	-			stalk
705	697	V	V	0.00019	0.179	FALSE	GARD_seg3_1831-4260	0.01662	0.312	FALSE	V	V	V	V	V	V	V	V	V	V	V	V	V	V	V	V	V	V	V	V	V	V	V	-			stalk
706	698	L	L	0.00397	0.254	FALSE	GARD_seg3_1831-4260	0.06339	0.468	FALSE	L	L	L	L	L	L	L	L	L	L	L	L	L	L	L	L	L	L	L	L	L	L	L	-			stalk
707	699	H	H	0.0002	0.18	FALSE	GARD_seg3_1831-4260	0.01406	0.302	FALSE	H	H	H	H	H	H	H	H	H	H	H	H	H	H	H	H	H	H	H	H	H	H	H	-			stalk
708	700	C	C	0.00066	0.206	FALSE	GARD_seg3_1831-4260	0.02995	0.365	FALSE	C	C	C	C	C	C	C	C	C	C	C	C	C	C	C	C	C	C	C	C	C	C	C	-			stalk
709	701	C	C	0.06695	0.755	FALSE	GARD_seg3_1831-4260	0.30072	1.181	FALSE	C	Y	C	C	C	C	C	C	C	C	C	C	C	C	C	C	C	C	C	C	C	C	C	-			stalk
710	702	M	K	0.00138	0.428	FALSE	GARD_seg3_1831-4260	0.05552	0.612	FALSE	K	K	K	K	K	M	M	M	M	M	M	M	M	M	M	M	M	M	M	M	M	M	M	-			stalk
711	703	E	E	0.00022	0.18	FALSE	GARD_seg3_1831-4260	0.01068	0.284	FALSE	E	E	E	E	E	E	E	E	E	E	E	E	E	E	E	E	E	E	E	E	E	E	E	-			stalk
712	704	L	L	0.05649	0.742	FALSE	GARD_seg3_1831-4260	0.35513	1.301	FALSE	L	P	P	P	P	L	L	L	L	L	L	L	L	L	L	L	L	L	L	L	L	L	L	-			stalk
713	705	A	A	0.04222	0.79	FALSE	GARD_seg3_1831-4260	0.46802	1.571	FALSE	A	A	A	A	A	A	A	A	A	L	A	A	A	A	A	A	A	A	A	A	A	A	A	-			stalk
714	706	P	P	0.00137	0.222	FALSE	GARD_seg3_1831-4260	0.03412	0.379	FALSE	P	P	P	P	P	P	P	P	P	P	P	P	P	P	P	P	P	P	P	P	P	P	P	-			stalk
715	707	R	R	0.01117	0.529	FALSE	GARD_seg3_1831-4260	0.18927	0.935	FALSE	R	R	R	R	R	R	R	R	R	R	R	R	R	R	R	W	R	R	R	R	R	R	R	-			stalk
716	708	H	P	0.05051	0.819	FALSE	GARD_seg3_1831-4260	0.48913	1.614	FALSE	P	P	P	P	H	H	H	H	H	H	H	H	H	H	H	H	H	H	H	H	H	H	H	-			stalk
717	709	K	K	0.0001	0.169	FALSE	GARD_seg3_1831-4260	0.0081	0.27	FALSE	K	K	K	K	K	K	K	K	K	K	K	K	K	K	K	K	K	K	K	K	K	K	K	-			stalk
718	710	D	D	0.0001	0.167	FALSE	GARD_seg3_1831-4260	0.00883	0.274	FALSE	D	D	D	D	D	D	D	D	D	D	D	D	D	D	D	D	D	D	D	D	D	D	D	-			stalk
719	711	A	A	0.02892	0.744	FALSE	GARD_seg3_1831-4260	0.45013	1.535	FALSE	A	A	P	P	A	A	T	A	A	A	A	A	A	A	A	A	A	A	A	A	A	A	A	-			stalk
720	712	W	W	0.00332	0.248	FALSE	GARD_seg3_1831-4260	0.06297	0.467	FALSE	W	W	W	W	W	W	W	W	W	W	W	W	W	W	W	W	W	W	W	W	W	W	W	-			stalk
721	713	R	S	0.00342	0.468	FALSE	GARD_seg3_1831-4260	0.12441	0.787	FALSE	S	S	S	S	S	S	S	S	S	S	S	S	S	S	S	S	S	R	R	R	R	S	S	-			stalk
722	714	Q	Q	0.00094	0.212	FALSE	GARD_seg3_1831-4260	0.03035	0.366	FALSE	Q	Q	Q	Q	Q	Q	Q	Q	Q	Q	Q	Q	Q	Q	Q	Q	Q	Q	Q	Q	Q	Q	Q	-			stalk
723	715	P	P	0.06079	0.733	FALSE	GARD_seg3_1831-4260	0.29953	1.178	FALSE	P	P	P	P	P	P	P	P	P	P	P	P	S	P	P	P	P	P	P	P	P	P	P	-			stalk
724	716	E	E	0.0001	0.168	FALSE	GARD_seg3_1831-4260	0.00805	0.27	FALSE	E	E	E	E	E	E	E	E	E	E	E	E	E	E	E	E	E	E	E	E	E	E	E	-			stalk
725	717	D	D	8e-05	0.164	FALSE	GARD_seg3_1831-4260	0.00831	0.271	FALSE	D	D	D	D	D	D	D	D	D	D	D	D	D	D	D	D	D	D	D	D	D	D	D	-			stalk
726	718	T	A	0.46825	2.069	FALSE	GARD_seg3_1831-4260	0.91228	2.471	TRUE	A	V	T	T	V	T	T	T	T	T	T	T	T	T	T	T	T	T	T	T	T	T	T	-			stalk
727	719	W	W	0.00332	0.248	FALSE	GARD_seg3_1831-4260	0.06297	0.467	FALSE	W	W	W	W	W	W	W	W	W	W	W	W	W	W	W	W	W	W	W	W	W	W	W	-			stalk
728	720	A	A	0.00053	0.2	FALSE	GARD_seg3_1831-4260	0.02389	0.343	FALSE	A	A	A	A	A	A	A	A	A	A	A	A	A	A	A	A	A	A	A	A	A	A	A	-			stalk
729	721	A	A	0.00092	0.211	FALSE	GARD_seg3_1831-4260	0.02688	0.354	FALSE	A	A	A	A	A	A	A	A	A	A	A	A	A	A	A	A	A	A	A	A	A	A	A	-			stalk
730	722	L	L	0.00203	0.231	FALSE	GARD_seg3_1831-4260	0.04999	0.428	FALSE	L	L	L	L	L	L	L	L	L	L	L	L	L	L	L	L	L	L	L	L	L	L	L	-			stalk
731	723	E	E	0.00031	0.188	FALSE	GARD_seg3_1831-4260	0.01279	0.295	FALSE	E	E	E	E	E	E	E	E	E	E	E	E	E	E	E	E	E	E	E	E	E	E	E	-			stalk
732	724	G	G	0.00415	0.256	FALSE	GARD_seg3_1831-4260	0.04215	0.405	FALSE	G	G	G	G	G	G	G	G	G	G	G	G	G	G	G	G	G	G	G	G	G	G	G	-			stalk
733	725	L	I	0.00264	0.452	FALSE	GARD_seg3_1831-4260	0.11332	0.759	FALSE	I	I	I	I	I	I	I	I	I	I	I	I	I	I	I	I	I	L	L	L	L	I	I	-			stalk
734	726	S	H	0.11201	1.009	FALSE	GARD_seg3_1831-4260	0.59274	1.823	FALSE	H	P	P	P	P	S	S	S	S	S	S	S	S	S	S	S	S	S	S	S	S	S	S	-			stalk
735	727	F	F	0.00026	0.187	FALSE	GARD_seg3_1831-4260	0.01714	0.316	FALSE	F	F	F	F	F	F	F	F	F	F	F	F	F	F	F	F	F	F	F	F	F	F	F	-			stalk
736	728	S	S	0.00973	0.295	FALSE	GARD_seg3_1831-4260	0.07978	0.515	FALSE	S	S	S	S	S	S	S	S	S	S	S	S	S	S	S	S	S	S	S	S	S	S	S	-			stalk
737	729	P	Q	0.01614	0.556	FALSE	GARD_seg3_1831-4260	0.21729	0.998	FALSE	Q	Q	Q	Q	Q	Q	Q	Q	Q	Q	Q	Q	Q	Q	Q	Q	Q	P	P	P	P	Q	Q	-			stalk
738	730	F	W	0.0875	0.936	FALSE	GARD_seg3_1831-4260	0.55674	1.75	FALSE	W	W	W	W	W	F	F	F	F	F	F	F	F	F	F	F	F	F	F	F	F	F	F	-			stalk
739	731	R	R	0.00064	0.204	FALSE	GARD_seg3_1831-4260	0.02566	0.349	FALSE	R	R	R	R	R	R	R	R	R	R	R	R	R	R	R	R	R	R	R	R	R	R	R	-			stalk
740	732	E	K	0.11183	1.008	FALSE	GARD_seg3_1831-4260	0.47463	1.585	FALSE	K	E	E	E	E	E	E	E	E	E	E	E	E	E	E	D	E	E	E	E	E	E	E	-			stalk
741	733	Q	Q	0.06868	0.76	FALSE	GARD_seg3_1831-4260	0.32112	1.225	FALSE	Q	Q	Q	Q	K	Q	Q	Q	Q	Q	Q	Q	Q	Q	Q	Q	Q	Q	Q	Q	Q	Q	Q	-			stalk
742	734	M	M	0.0017	0.433	FALSE	GARD_seg3_1831-4260	0.06027	0.624	FALSE	M	M	M	M	M	T	T	T	T	T	T	T	T	T	T	T	T	M	M	M	M	M	M	-			stalk
743	735	L	L	0.44317	1.958	FALSE	GARD_seg3_1831-4260	0.74399	2.132	FALSE	L	L	L	L	P	Q	Q	Q	Q	Q	Q	Q	Q	Q	Q	Q	Q	L	L	L	L	L	L	-			stalk
744	736	D	D	0.07339	0.887	FALSE	GARD_seg3_1831-4260	0.42585	1.486	FALSE	D	D	A	A	A	D	D	D	D	D	D	D	D	D	D	N	D	D	D	D	D	D	D	-			stalk
745	737	T	P	0.00799	0.509	FALSE	GARD_seg3_1831-4260	0.16665	0.884	FALSE	P	P	P	P	P	T	T	T	T	T	T	T	T	T	T	T	T	T	T	T	T	T	T	-			stalk
746		-	F	0.05	0.471	FALSE	GARD_seg3_1831-4260	0.22858	0.895	FALSE	F	-	-	-	-	-	-	-	-	-	-	-	-	-	-	-	-	-	-	-	-	-	-	-			stalk
747		-	L	0.05	0.471	FALSE	GARD_seg3_1831-4260	0.22858	0.895	FALSE	L	-	-	-	-	-	-	-	-	-	-	-	-	-	-	-	-	-	-	-	-	-	-	-			stalk
748		-	S	0.05	0.471	FALSE	GARD_seg3_1831-4260	0.22858	0.895	FALSE	S	-	-	-	-	-	-	-	-	-	-	-	-	-	-	-	-	-	-	-	-	-	-	-			stalk
749		-	C	0.05	0.471	FALSE	GARD_seg3_1831-4260	0.22858	0.895	FALSE	C	-	-	-	-	-	-	-	-	-	-	-	-	-	-	-	-	-	-	-	-	-	-	-			stalk
750		-	R	0.05	0.471	FALSE	GARD_seg3_1831-4260	0.22858	0.895	FALSE	R	-	-	-	-	-	-	-	-	-	-	-	-	-	-	-	-	-	-	-	-	-	-	-			stalk
751	738	S	S	0.00866	0.514	FALSE	GARD_seg3_1831-4260	0.15882	0.866	FALSE	S	S	S	S	S	S	S	S	S	S	S	S	S	N	N	S	-	S	S	S	S	S	S	-			stalk
752	739	S	S	0.98935	3.468	TRUE	GARD_seg3_1831-4260	0.99534	2.635	TRUE	S	S	S	S	V	C	C	C	C	F	F	L	V	F	F	F	-	S	S	S	S	S	S	-			stalk
753	740	L	L	0.01309	0.314	FALSE	GARD_seg3_1831-4260	0.09478	0.555	FALSE	L	L	L	L	L	L	L	L	L	L	L	L	L	L	L	L	-	L	L	L	L	L	L	-			stalk
754	741	L	L	0.00462	0.26	FALSE	GARD_seg3_1831-4260	0.04776	0.422	FALSE	L	L	L	L	L	L	L	L	L	L	L	L	L	L	L	L	-	L	L	L	L	L	L	-			stalk
755	742	Q	Q	0.42832	1.943	FALSE	GARD_seg3_1831-4260	0.8346	2.316	FALSE	Q	Q	Q	Q	Q	R	R	R	R	R	R	R	S	S	S	S	-	Q	Q	Q	Q	Q	Q	-			stalk
756	743	F	F	0.22775	1.348	FALSE	GARD_seg3_1831-4260	0.58104	1.8	FALSE	F	L	F	L	F	F	F	F	F	F	F	F	F	F	F	F	-	F	F	F	F	F	F	-			stalk
757	744	M	M	4e-05	0.156	FALSE	GARD_seg3_1831-4260	0.00369	0.238	FALSE	M	M	M	M	M	M	M	M	M	M	M	M	M	M	M	M	-	M	M	M	M	M	M	-			stalk
758	745	R	D	0.91918	3.283	TRUE	GARD_seg3_1831-4260	0.98607	2.617	TRUE	D	D	D	D	N	R	R	R	R	S	S	S	S	S	S	S	-	R	R	R	R	N	S	-			stalk
759	746	E	S	0.91773	3.278	TRUE	GARD_seg3_1831-4260	0.97476	2.595	TRUE	S	S	S	S	S	Q	Q	E	Q	Q	Q	Q	Q	Q	Q	Q	-	E	E	E	E	Q	Q	-			stalk
760	747	K	K	0.0044	0.472	FALSE	GARD_seg3_1831-4260	0.09811	0.721	FALSE	K	K	K	K	K	N	N	N	N	N	N	N	N	N	N	N	-	K	K	K	K	K	K	-			stalk
761	748	Q	R	0.13537	1.128	FALSE	GARD_seg3_1831-4260	0.6764	1.996	FALSE	R	R	R	R	R	E	E	E	E	K	K	K	K	K	K	K	-	Q	Q	Q	Q	K	K	-			stalk
762	749	H	H	0.03153	0.625	FALSE	GARD_seg3_1831-4260	0.19958	0.958	FALSE	H	H	H	H	H	H	H	R	H	H	H	H	H	H	H	H	-	H	H	H	H	H	H	-			stalk
763	750	L	L	0.00388	0.252	FALSE	GARD_seg3_1831-4260	0.05917	0.456	FALSE	L	L	L	L	L	L	L	L	L	L	L	L	L	L	L	L	-	L	L	L	L	L	L	-			stalk
764	751	L	L	0.00213	0.233	FALSE	GARD_seg3_1831-4260	0.05139	0.433	FALSE	L	L	L	L	L	L	L	L	L	L	L	L	L	L	L	L	-	L	L	L	L	L	L	-			stalk
765	752	S	N	0.00241	0.451	FALSE	GARD_seg3_1831-4260	0.10493	0.74	FALSE	N	N	N	N	N	S	S	S	S	S	S	S	S	S	S	S	-	S	S	S	S	S	S	-			stalk
766	753	I	I	0.09391	0.948	FALSE	GARD_seg3_1831-4260	0.52818	1.692	FALSE	I	V	I	I	I	V	V	V	V	V	V	V	V	V	V	V	-	I	I	I	I	I	I	-			stalk
767	754	D	D	0.00023	0.181	FALSE	GARD_seg3_1831-4260	0.01159	0.289	FALSE	D	D	D	D	D	D	D	D	D	D	D	D	D	D	D	D	-	D	D	D	D	D	D	-			stalk
768	755	E	E	0.00018	0.176	FALSE	GARD_seg3_1831-4260	0.01032	0.282	FALSE	E	E	E	E	E	E	E	E	E	E	E	E	E	E	E	E	-	E	E	E	E	E	E	-			stalk
769	756	P	P	0.05262	0.704	FALSE	GARD_seg3_1831-4260	0.29704	1.173	FALSE	P	P	P	P	P	P	P	P	P	P	P	P	P	P	P	P	-	P	P	P	P	P	A	-			stalk
770	757	L	L	0.00055	0.199	FALSE	GARD_seg3_1831-4260	0.0276	0.356	FALSE	L	L	L	L	L	L	L	L	L	L	L	L	L	L	L	L	-	L	L	L	L	L	L	-			stalk
771	758	F	F	0.0003	0.189	FALSE	GARD_seg3_1831-4260	0.01828	0.321	FALSE	F	F	F	F	F	F	F	F	F	F	F	F	F	F	F	F	-	F	F	F	F	F	F	-			stalk
772	759	R	R	0.00495	0.263	FALSE	GARD_seg3_1831-4260	0.06169	0.464	FALSE	R	R	R	R	R	R	R	R	R	R	R	R	R	R	R	R	-	R	R	R	R	R	R	-			stalk
773	760	S	S	0.0008	0.21	FALSE	GARD_seg3_1831-4260	0.03617	0.386	FALSE	S	S	S	S	S	S	S	S	S	S	S	S	S	S	S	S	-	S	S	S	S	S	S	-			stalk
774	761	W	W	0.00354	0.251	FALSE	GARD_seg3_1831-4260	0.06498	0.473	FALSE	W	W	W	W	W	W	W	W	W	W	W	W	W	W	W	W	-	W	W	W	W	W	W	-			stalk
775	762	F	F	0.0029	0.244	FALSE	GARD_seg3_1831-4260	0.03346	0.377	FALSE	F	F	F	F	F	F	F	F	F	F	F	F	F	F	F	F	-	F	F	F	F	F	F	-			stalk
776	763	S	S	0.00199	0.232	FALSE	GARD_seg3_1831-4260	0.02899	0.362	FALSE	S	S	S	S	S	S	S	S	S	S	S	S	S	S	S	S	-	S	S	S	S	S	S	-			stalk
777	764	L	L	0.00213	0.233	FALSE	GARD_seg3_1831-4260	0.05139	0.433	FALSE	L	L	L	L	L	L	L	L	L	L	L	L	L	L	L	L	-	L	L	L	L	L	L	-			stalk
778	765	L	L	0.00563	0.267	FALSE	GARD_seg3_1831-4260	0.07049	0.488	FALSE	L	L	L	L	L	L	L	L	L	L	L	L	L	L	L	L	-	L	L	L	L	L	L	-			stalk
779	766	P	P	0.00427	0.257	FALSE	GARD_seg3_1831-4260	0.05084	0.432	FALSE	P	P	P	P	P	P	P	P	P	P	P	P	P	P	P	P	-	P	P	P	P	P	P	-			stalk
780	767	L	L	0.00213	0.233	FALSE	GARD_seg3_1831-4260	0.05139	0.433	FALSE	L	L	L	L	L	L	L	L	L	L	L	L	L	L	L	L	-	L	L	L	L	L	L	-			stalk
781	768	S	S	0.00212	0.234	FALSE	GARD_seg3_1831-4260	0.02946	0.363	FALSE	S	S	S	S	S	S	S	S	S	S	S	S	S	S	S	S	-	S	S	S	S	S	S	-			stalk
782	769	H	H	0.00023	0.183	FALSE	GARD_seg3_1831-4260	0.01507	0.306	FALSE	H	H	H	H	H	H	H	H	H	H	H	H	H	H	H	H	-	H	H	H	H	H	H	-			stalk
783	770	L	L	0.00213	0.233	FALSE	GARD_seg3_1831-4260	0.05139	0.433	FALSE	L	L	L	L	L	L	L	L	L	L	L	L	L	L	L	L	-	L	L	L	L	L	L	-			stalk
784	771	V	A	0.04087	0.661	FALSE	GARD_seg3_1831-4260	0.23914	1.046	FALSE	A	A	A	A	A	V	V	V	V	V	V	V	V	V	V	V	-	V	V	V	V	V	V	-			stalk
785	772	M	Q	0.94122	3.341	TRUE	GARD_seg3_1831-4260	0.9808	2.607	TRUE	Q	Q	Q	Q	Q	P	P	P	P	P	P	P	S	S	S	P	-	M	K	K	T	Q	Q	-			stalk
786	773	Y	Y	0.00405	0.255	FALSE	GARD_seg3_1831-4260	0.04233	0.405	FALSE	Y	Y	Y	Y	Y	Y	Y	Y	Y	Y	Y	Y	Y	Y	Y	Y	-	Y	Y	Y	Y	Y	Y	-			stalk
787	774	M	M	4e-05	0.156	FALSE	GARD_seg3_1831-4260	0.00369	0.238	FALSE	M	M	M	M	M	M	M	M	M	M	M	M	M	M	M	M	-	M	M	M	M	M	M	-			stalk
788	775	E	E	0.3418	1.704	FALSE	GARD_seg3_1831-4260	0.7533	2.151	FALSE	E	E	G	G	Q	E	E	E	K	E	E	E	E	E	E	E	-	E	E	E	E	E	E	-			stalk
789	776	N	N	0.01432	0.682	FALSE	GARD_seg3_1831-4260	0.31468	1.262	FALSE	N	N	N	N	N	N	D	N	N	N	N	N	N	N	N	N	-	N	N	N	N	D	N	-			stalk
790	777	F	F	0.0003	0.189	FALSE	GARD_seg3_1831-4260	0.01828	0.321	FALSE	F	F	F	F	F	F	F	F	F	F	F	F	F	F	F	F	-	F	F	F	F	F	F	-			stalk
791	778	I	I	0.46998	2.058	FALSE	GARD_seg3_1831-4260	0.78671	2.218	FALSE	I	I	T	I	I	I	I	I	I	I	I	I	I	I	I	T	-	I	I	I	I	M	I	-			stalk
792	779	E	E	0.00012	0.17	FALSE	GARD_seg3_1831-4260	0.00876	0.274	FALSE	E	E	E	E	E	E	E	E	E	E	E	E	E	E	E	E	-	E	E	E	E	E	E	-			stalk
793	780	H	H	0.00023	0.183	FALSE	GARD_seg3_1831-4260	0.01507	0.306	FALSE	H	H	H	H	H	H	H	H	H	H	H	H	H	H	H	H	-	H	H	H	H	H	H	-			stalk
794	781	L	L	0.00294	0.242	FALSE	GARD_seg3_1831-4260	0.05647	0.447	FALSE	L	L	L	L	L	L	L	L	L	L	L	L	L	L	L	L	-	L	L	L	L	L	L	-			stalk
795	782	G	G	0.28502	1.509	FALSE	GARD_seg3_1831-4260	0.62335	1.886	FALSE	G	R	R	R	R	G	G	G	G	G	G	G	G	G	G	G	-	G	G	G	G	C	G	-			stalk
796	783	R	S	0.97397	3.427	TRUE	GARD_seg3_1831-4260	0.98535	2.616	TRUE	S	P	P	P	T	H	H	H	H	H	H	H	H	H	H	H	-	R	R	R	R	H	R	-			stalk
797	784	F	F	0.00266	0.241	FALSE	GARD_seg3_1831-4260	0.03294	0.375	FALSE	F	F	F	F	F	F	F	F	F	F	F	F	F	F	F	F	-	F	F	F	F	F	F	-			stalk
798	785	P	P	0.00472	0.261	FALSE	GARD_seg3_1831-4260	0.05199	0.435	FALSE	P	P	P	P	P	P	P	P	P	P	P	P	P	P	P	P	-	P	P	P	P	P	P	-			stalk
799	786	A	A	0.00258	0.239	FALSE	GARD_seg3_1831-4260	0.03634	0.386	FALSE	A	A	A	A	A	A	A	A	A	A	A	A	A	A	A	A	-	A	A	A	A	A	A	-			stalk
800	787	H	H	0.00209	0.233	FALSE	GARD_seg3_1831-4260	0.0278	0.357	FALSE	H	H	H	H	H	H	H	H	H	H	H	H	H	H	H	H	-	H	H	H	H	H	H	-			stalk
801	788	I	V	0.00571	0.489	FALSE	GARD_seg3_1831-4260	0.16915	0.89	FALSE	V	V	V	V	V	V	V	V	V	V	V	V	V	V	V	V	-	I	I	I	I	I	I	-			stalk
802	789	L	L	0.00213	0.233	FALSE	GARD_seg3_1831-4260	0.05139	0.433	FALSE	L	L	L	L	L	L	L	L	L	L	L	L	L	L	L	L	-	L	L	L	L	L	L	-			stalk
803	790	D	D	8e-05	0.165	FALSE	GARD_seg3_1831-4260	0.00871	0.274	FALSE	D	D	D	D	D	D	D	D	D	D	D	D	D	D	D	D	-	D	D	D	D	D	D	-			stalk
804	791	C	C	0.00243	0.238	FALSE	GARD_seg3_1831-4260	0.04295	0.407	FALSE	C	C	C	C	C	C	C	C	C	C	C	C	C	C	C	C	-	C	C	C	C	C	C	-			stalk
805	792	L	F	0.22332	1.335	FALSE	GARD_seg3_1831-4260	0.5715	1.78	FALSE	F	F	F	F	F	F	F	F	F	F	F	F	F	F	F	F	-	L	F	F	L	F	F	-			stalk
806	793	S	L	0.07568	0.782	FALSE	GARD_seg3_1831-4260	0.37581	1.342	FALSE	L	L	L	L	L	L	L	L	L	L	L	L	L	L	L	L	-	S	S	S	S	L	L	-			stalk
807	794	G	G	0.00044	0.196	FALSE	GARD_seg3_1831-4260	0.01791	0.319	FALSE	G	G	G	G	G	G	G	G	G	G	G	G	G	G	G	G	-	G	G	G	G	G	G	-			stalk
808	795	I	T	0.25676	1.431	FALSE	GARD_seg3_1831-4260	0.61936	1.878	FALSE	T	T	T	T	S	T	T	T	T	T	T	T	T	T	T	T	-	I	I	I	I	I	I	-			stalk
809	796	Y	Y	0.00038	0.193	FALSE	GARD_seg3_1831-4260	0.02252	0.337	FALSE	Y	Y	Y	Y	Y	Y	Y	Y	Y	Y	Y	Y	Y	Y	Y	Y	-	Y	Y	Y	Y	Y	Y	-			stalk
810	797	Y	Y	0.00039	0.194	FALSE	GARD_seg3_1831-4260	0.02271	0.338	FALSE	Y	Y	Y	Y	Y	Y	Y	Y	Y	Y	Y	Y	Y	Y	Y	Y	-	Y	Y	Y	Y	Y	Y	-			stalk
811	798	R	R	0.00066	0.204	FALSE	GARD_seg3_1831-4260	0.0274	0.355	FALSE	R	R	R	R	R	R	R	R	R	R	R	R	R	R	R	R	-	R	R	R	R	R	R	-			stalk
812	799	L	L	0.00276	0.241	FALSE	GARD_seg3_1831-4260	0.05162	0.433	FALSE	L	L	L	L	L	L	L	L	L	L	L	L	L	L	L	L	-	L	L	L	L	L	L	-			stalk
813	800	P	L	0.42244	1.927	FALSE	GARD_seg3_1831-4260	0.84295	2.333	FALSE	L	Q	R	R	R	R	R	R	R	R	R	R	R	R	R	R	-	P	P	P	P	P	P	-			stalk
814	801	G	G	0.00441	0.258	FALSE	GARD_seg3_1831-4260	0.04394	0.41	FALSE	G	G	G	G	G	G	G	G	G	G	G	G	G	G	G	G	-	G	G	G	G	G	G	-			stalk
815	802	L	L	0.00462	0.26	FALSE	GARD_seg3_1831-4260	0.04776	0.422	FALSE	L	L	L	L	L	L	L	L	L	L	L	L	L	L	L	L	-	L	L	L	L	L	L	-			stalk
816	803	E	E	0.77696	2.901	FALSE	GARD_seg3_1831-4260	0.93738	2.522	TRUE	E	E	K	K	K	Q	Q	Q	Q	Q	Q	Q	Q	Q	Q	Q	-	E	E	E	Q	Q	E	-			stalk
817	804	Q	E	0.17174	1.186	FALSE	GARD_seg3_1831-4260	0.52514	1.687	FALSE	E	E	E	E	E	K	K	K	K	K	K	K	K	K	K	K	-	Q	Q	Q	Q	K	K	-			stalk
818	805	V	I	0.00426	0.475	FALSE	GARD_seg3_1831-4260	0.14771	0.841	FALSE	I	I	I	I	I	I	I	I	I	I	I	I	I	I	I	I	-	V	V	V	V	V	V	-			stalk
819		-	S	0.03524	0.639	FALSE	GARD_seg3_1831-4260	0.32894	1.242	FALSE	S	S	S	S	S	S	S	S	S	S	S	S	S	F	F	S	-	-	-	-	-	-	-	-			stalk
820		-	Y	0.18645	1.227	FALSE	GARD_seg3_1831-4260	0.66808	1.977	FALSE	Y	Y	Y	Y	Y	S	S	F	F	S	S	S	S	S	S	S	-	-	-	-	-	-	-	-			stalk
821	806	L	R	0.99955	3.495	TRUE	GARD_seg3_1831-4260	0.99957	2.642	TRUE	R	L	L	L	R	R	R	R	R	R	W	R	R	W	W	R	-	L	L	L	L	W	E	-			stalk
822	807	N	N	0.01868	0.569	FALSE	GARD_seg3_1831-4260	0.14625	0.837	FALSE	N	N	N	N	N	N	N	S	N	N	N	N	N	N	N	N	-	N	N	N	N	N	N	-			stalk
823	808	T	R	0.40668	1.891	FALSE	GARD_seg3_1831-4260	0.85034	2.345	FALSE	R	R	R	R	R	M	M	M	M	M	M	M	M	M	M	M	-	T	M	M	T	M	M	-			stalk
824	809	Q	E	0.00907	0.514	FALSE	GARD_seg3_1831-4260	0.16226	0.874	FALSE	E	E	E	E	E	Q	Q	Q	Q	Q	Q	Q	Q	Q	Q	Q	-	Q	Q	Q	Q	Q	Q	-			stalk
825	810	D	D	0.00109	0.216	FALSE	GARD_seg3_1831-4260	0.01789	0.319	FALSE	D	D	D	D	D	D	D	D	D	D	D	D	D	D	D	D	-	D	D	D	D	D	D	-			stalk
826	811	V	-	0.0431	0.444	FALSE	GARD_seg3_1831-4260	0.21211	0.854	FALSE	-	-	-	-	-	-	-	-	-	-	-	-	-	-	-	-	-	V	V	V	V	-	-	-			stalk
827	812	Q	-	0.04096	0.436	FALSE	GARD_seg3_1831-4260	0.21154	0.853	FALSE	-	-	-	-	-	-	-	-	-	-	-	-	-	-	-	-	-	Q	Q	Q	Q	-	-	-			stalk
828	813	D	-	0.04111	0.436	FALSE	GARD_seg3_1831-4260	0.20704	0.842	FALSE	-	-	-	-	-	-	-	-	-	-	-	-	-	-	-	-	-	D	D	D	D	-	-	-			stalk
829	814	V	-	0.0333	0.405	FALSE	GARD_seg3_1831-4260	0.18073	0.776	FALSE	-	-	-	-	-	-	-	-	-	-	-	-	-	-	-	-	-	V	V	V	V	V	-	-			stalk
830	815	Q	-	0.02897	0.387	FALSE	GARD_seg3_1831-4260	0.17892	0.772	FALSE	-	-	-	-	-	-	-	-	-	-	-	-	-	-	-	-	-	Q	Q	Q	Q	Q	-	-			stalk
831	816	N	-	0.0202	0.348	FALSE	GARD_seg3_1831-4260	0.1538	0.708	FALSE	-	-	-	-	-	-	-	-	-	-	-	-	-	-	-	-	-	N	N	N	N	N	-	-			stalk
832	817	V	V	0.04043	0.658	FALSE	GARD_seg3_1831-4260	0.23469	1.036	FALSE	V	V	V	V	V	V	V	V	V	V	V	V	V	V	V	V	-	V	V	V	V	V	I	-			stalk
833	818	Q	L	0.03366	0.631	FALSE	GARD_seg3_1831-4260	0.30747	1.195	FALSE	L	L	L	L	L	L	L	L	L	L	L	L	L	L	L	L	-	Q	Q	Q	Q	Q	Q	-			stalk
834	819	N	G	0.33082	1.695	FALSE	GARD_seg3_1831-4260	0.86236	2.368	FALSE	G	G	D	D	E	N	N	N	N	N	N	N	N	N	N	N	-	N	N	N	N	N	N	-			stalk
835	820	I	I	0.00169	0.227	FALSE	GARD_seg3_1831-4260	0.02544	0.348	FALSE	I	I	I	I	I	I	I	I	I	I	I	I	I	I	I	I	-	I	I	I	I	I	I	-			stalk
836	821	L	L	0.01318	0.314	FALSE	GARD_seg3_1831-4260	0.09484	0.555	FALSE	L	L	L	L	L	L	L	L	L	L	L	L	L	L	L	L	-	L	L	L	L	L	L	-			stalk
837	822	E	K	0.49667	2.131	FALSE	GARD_seg3_1831-4260	0.793	2.231	FALSE	K	K	K	K	K	K	K	K	K	K	K	K	N	K	K	K	-	E	E	E	E	K	E	-			stalk
838	823	M	M	0.00105	0.416	FALSE	GARD_seg3_1831-4260	0.0442	0.579	FALSE	M	M	T	T	M	M	M	M	M	M	M	M	M	M	M	M	-	M	M	M	M	M	M	-			stalk
839	824	L	L	0.00209	0.232	FALSE	GARD_seg3_1831-4260	0.05094	0.431	FALSE	L	L	L	L	L	L	L	L	L	L	L	L	L	L	L	L	-	L	L	L	L	L	L	-			stalk
840	825	L	L	0.00382	0.253	FALSE	GARD_seg3_1831-4260	0.05852	0.454	FALSE	L	L	L	L	L	L	L	L	L	L	L	L	L	L	L	L	-	L	L	L	L	L	L	-			stalk
841	826	R	H	0.86414	3.135	FALSE	GARD_seg3_1831-4260	0.97289	2.592	TRUE	H	H	H	H	H	H	H	H	H	H	H	R	H	H	H	H	-	R	R	R	T	H	R	-			stalk
842	827	L	L	0.00051	0.198	FALSE	GARD_seg3_1831-4260	0.02667	0.352	FALSE	L	L	L	L	L	L	L	L	L	L	L	L	L	L	L	L	-	L	L	L	L	L	L	-			stalk
843	828	L	L	0.00294	0.242	FALSE	GARD_seg3_1831-4260	0.05647	0.447	FALSE	L	L	L	L	L	L	L	L	L	L	L	L	L	L	L	L	-	L	L	L	L	L	L	-			stalk
844	829	D	D	0.00175	0.433	FALSE	GARD_seg3_1831-4260	0.08254	0.683	FALSE	D	D	D	D	D	D	D	D	D	D	D	D	D	D	D	D	-	D	D	D	D	D	N	-			stalk
845	830	T	A	0.04421	0.674	FALSE	GARD_seg3_1831-4260	0.25299	1.077	FALSE	A	A	A	A	A	T	T	T	T	T	T	T	T	T	T	T	-	T	T	T	T	T	T	-			stalk
846	831	Y	Y	0.00755	0.505	FALSE	GARD_seg3_1831-4260	0.17818	0.91	FALSE	Y	S	Y	Y	Y	Y	Y	Y	Y	Y	Y	Y	Y	Y	Y	Y	-	Y	Y	Y	Y	Y	Y	-			stalk
847	832	R	Q	0.01685	0.559	FALSE	GARD_seg3_1831-4260	0.21984	1.003	FALSE	Q	Q	Q	Q	Q	Q	Q	Q	Q	Q	Q	Q	Q	Q	Q	Q	-	R	R	R	R	Q	Q	-			stalk
848	833	D	D	8e-05	0.165	FALSE	GARD_seg3_1831-4260	0.00871	0.274	FALSE	D	D	D	D	D	D	D	D	D	D	D	D	D	D	D	D	-	D	D	D	D	D	D	-			stalk
849	834	K	K	0.00257	0.45	FALSE	GARD_seg3_1831-4260	0.08525	0.69	FALSE	K	K	E	E	K	K	K	K	K	K	K	K	K	K	K	K	-	K	K	K	K	K	K	-			stalk
850	835	I	I	0.00155	0.225	FALSE	GARD_seg3_1831-4260	0.02405	0.343	FALSE	I	I	I	I	I	I	I	I	I	I	I	I	I	I	I	I	I	I	I	I	I	I	I	-			stalk
851	836	P	S	0.00946	0.52	FALSE	GARD_seg3_1831-4260	0.21519	0.993	FALSE	S	S	S	S	S	P	P	P	P	P	P	P	P	P	P	P	P	P	P	P	P	P	P	-			stalk
852	837	E	E	0.18372	1.264	FALSE	GARD_seg3_1831-4260	0.70283	2.049	FALSE	E	K	R	Q	Q	E	E	E	E	E	E	E	E	E	E	E	E	E	E	E	E	E	E	-			stalk
853	838	E	E	0.0001	0.168	FALSE	GARD_seg3_1831-4260	0.00805	0.27	FALSE	E	E	E	E	E	E	E	E	E	E	E	E	E	E	E	E	E	E	E	E	E	E	E	-			stalk
854	839	A	A	0.00018	0.179	FALSE	GARD_seg3_1831-4260	0.01772	0.319	FALSE	A	A	A	A	A	A	A	A	A	A	A	A	A	A	A	A	A	A	A	A	A	A	A	-			stalk
855	840	L	L	0.00358	0.25	FALSE	GARD_seg3_1831-4260	0.05654	0.448	FALSE	L	L	L	L	L	L	L	L	L	L	L	L	L	L	L	L	L	L	L	L	L	L	L	-			stalk
856	841	S	L	0.12544	0.946	FALSE	GARD_seg3_1831-4260	0.41159	1.42	FALSE	L	L	L	L	L	S	S	S	S	S	S	S	S	S	S	S	S	S	S	S	S	S	S	-			stalk
857	842	P	P	0.0021	0.233	FALSE	GARD_seg3_1831-4260	0.04183	0.404	FALSE	P	P	P	P	P	P	P	P	P	P	P	P	P	P	P	P	P	P	P	P	P	P	P	-			stalk
858	843	S	S	0.01239	0.538	FALSE	GARD_seg3_1831-4260	0.23267	1.032	FALSE	S	S	S	S	S	S	S	S	S	S	S	S	C	C	C	S	S	S	S	S	S	S	S	-			stalk
859	844	Y	C	0.00658	0.497	FALSE	GARD_seg3_1831-4260	0.17371	0.9	FALSE	C	Y	Y	Y	Y	Y	Y	Y	Y	Y	Y	Y	Y	Y	Y	Y	Y	Y	Y	Y	Y	Y	Y	-			stalk
860	845	L	L	0.00197	0.23	FALSE	GARD_seg3_1831-4260	0.04948	0.427	FALSE	L	L	L	L	L	L	L	L	L	L	L	L	L	L	L	L	L	L	L	L	L	L	L	-			stalk
861	846	T	P	0.54426	2.261	FALSE	GARD_seg3_1831-4260	0.83007	2.306	FALSE	P	T	T	T	T	T	T	T	T	T	T	T	T	T	T	A	T	T	T	T	T	I	T	-			stalk
862	847	V	V	0.0002	0.179	FALSE	GARD_seg3_1831-4260	0.01291	0.296	FALSE	V	V	V	V	V	V	V	V	V	V	V	V	V	V	V	V	V	V	V	V	V	V	V	-			stalk
863	848	C	C	0.0023	0.236	FALSE	GARD_seg3_1831-4260	0.04139	0.402	FALSE	C	C	C	C	C	C	C	C	C	C	C	C	C	C	C	C	C	C	C	C	C	C	C	-			stalk
864	849	L	L	0.002	0.231	FALSE	GARD_seg3_1831-4260	0.04973	0.428	FALSE	L	L	L	L	L	L	L	L	L	L	L	L	L	L	L	L	L	L	L	L	L	L	L	-			stalk
865	850	K	K	0.00161	0.226	FALSE	GARD_seg3_1831-4260	0.02321	0.34	FALSE	K	K	K	K	K	K	K	K	K	K	K	K	K	K	K	K	K	K	K	K	K	K	K	-			stalk
866	851	L	L	0.00111	0.215	FALSE	GARD_seg3_1831-4260	0.03771	0.39	FALSE	L	L	L	L	L	L	L	L	L	L	L	L	L	L	L	L	L	L	L	L	L	L	L	-			stalk
867	852	H	H	0.00184	0.23	FALSE	GARD_seg3_1831-4260	0.02606	0.351	FALSE	H	H	H	H	H	H	H	H	H	H	H	H	H	H	H	H	H	H	H	H	H	H	H	-			stalk
868	853	E	E	0.00154	0.225	FALSE	GARD_seg3_1831-4260	0.02286	0.338	FALSE	E	E	E	E	E	E	E	E	E	E	E	E	E	E	E	E	E	E	E	E	E	E	E	-			stalk
869	854	A	A	0.00041	0.194	FALSE	GARD_seg3_1831-4260	0.02158	0.334	FALSE	A	A	A	A	A	A	A	A	A	A	A	A	A	A	A	A	A	A	A	A	A	A	A	-			stalk
870	855	I	V	0.00486	0.482	FALSE	GARD_seg3_1831-4260	0.16139	0.873	FALSE	V	V	V	V	V	V	V	V	V	V	V	V	V	V	V	V	V	I	I	I	I	I	I	-			stalk
871	856	C	C	0.00066	0.206	FALSE	GARD_seg3_1831-4260	0.02995	0.365	FALSE	C	C	C	C	C	C	C	C	C	C	C	C	C	C	C	C	C	C	C	C	C	C	C	-			stalk
872	857	S	S	0.02107	0.716	FALSE	GARD_seg3_1831-4260	0.39281	1.42	FALSE	S	S	S	S	S	S	S	N	N	S	N	S	S	S	S	S	S	S	S	S	S	S	S	-			stalk
873	858	S	I	0.00848	0.513	FALSE	GARD_seg3_1831-4260	0.16229	0.874	FALSE	I	I	I	I	I	S	S	S	S	S	S	S	S	S	S	S	S	S	S	S	S	S	S	-			stalk
874	859	T	I	0.02464	0.596	FALSE	GARD_seg3_1831-4260	0.18085	0.916	FALSE	I	I	I	I	I	T	T	T	T	T	T	T	T	T	T	T	T	T	T	T	T	T	T	-			stalk
875	860	K	K	0.0001	0.169	FALSE	GARD_seg3_1831-4260	0.0081	0.27	FALSE	K	K	K	K	K	K	K	K	K	K	K	K	K	K	K	K	K	K	K	K	K	K	K	-			stalk
876	861	L	T	0.19178	1.242	FALSE	GARD_seg3_1831-4260	0.59441	1.827	FALSE	T	T	T	T	T	T	T	T	T	T	T	T	T	T	T	T	T	L	L	L	L	I	T	-			stalk
877	862	L	P	0.82781	3.037	FALSE	GARD_seg3_1831-4260	0.94252	2.532	TRUE	P	P	V	V	P	H	H	H	H	H	H	H	H	H	H	H	H	L	L	L	L	P	P	-			stalk
878	863	K	N	0.10264	1.033	FALSE	GARD_seg3_1831-4260	0.64271	1.929	FALSE	N	K	K	K	K	E	E	E	E	E	E	E	E	E	E	E	E	K	K	K	K	K	E	-			stalk
879	864	F	F	0.0027	0.242	FALSE	GARD_seg3_1831-4260	0.03188	0.371	FALSE	F	F	F	F	F	F	F	F	F	F	F	F	F	F	F	F	F	F	F	F	F	F	F	-			stalk
880	865	Y	Y	0.00063	0.203	FALSE	GARD_seg3_1831-4260	0.02482	0.346	FALSE	Y	Y	Y	Y	Y	Y	Y	Y	Y	Y	Y	Y	Y	Y	Y	Y	Y	Y	Y	Y	Y	Y	Y	-			stalk
881	866	E	K	0.00232	0.444	FALSE	GARD_seg3_1831-4260	0.08358	0.685	FALSE	K	E	E	E	E	E	E	E	E	E	E	E	E	E	E	E	E	E	E	E	E	E	E	-			stalk
882	867	L	L	0.0309	0.621	FALSE	GARD_seg3_1831-4260	0.30252	1.184	FALSE	L	L	L	L	L	L	L	L	L	L	P	L	L	L	L	L	L	L	L	L	L	L	L	-			stalk
883	868	P	V	0.88307	3.185	FALSE	GARD_seg3_1831-4260	0.95756	2.562	TRUE	V	L	V	V	P	P	P	P	P	P	P	P	P	P	P	P	P	P	P	P	P	P	P	-			stalk
884	869	A	A	0.00344	0.466	FALSE	GARD_seg3_1831-4260	0.14258	0.829	FALSE	A	A	A	A	V	A	A	A	A	A	A	A	A	A	A	A	A	A	A	A	A	A	A	-			stalk
885	870	L	L	0.01261	0.312	FALSE	GARD_seg3_1831-4260	0.09225	0.549	FALSE	L	L	L	L	L	L	L	L	L	L	L	L	L	L	L	L	L	L	L	L	L	L	L	-			stalk
886	871	S	S	0.00582	0.27	FALSE	GARD_seg3_1831-4260	0.05815	0.454	FALSE	S	S	S	S	S	S	S	S	S	S	S	S	S	S	S	S	S	S	S	S	S	S	S	-			stalk
887	872	A	A	0.00022	0.183	FALSE	GARD_seg3_1831-4260	0.01842	0.321	FALSE	A	A	A	A	A	A	A	A	A	A	A	A	A	A	A	A	A	A	A	A	A	A	A	-			stalk
888	873	E	E	0.0001	0.168	FALSE	GARD_seg3_1831-4260	0.00805	0.27	FALSE	E	E	E	E	E	E	E	E	E	E	E	E	E	E	E	E	E	E	E	E	E	E	E	-			stalk
889	874	I	I	0.00145	0.223	FALSE	GARD_seg3_1831-4260	0.02362	0.341	FALSE	I	I	I	I	I	I	I	I	I	I	I	I	I	I	I	I	I	I	I	I	I	I	I	-			stalk
890	875	V	V	0.00019	0.179	FALSE	GARD_seg3_1831-4260	0.01662	0.312	FALSE	V	V	V	V	V	V	V	V	V	V	V	V	V	V	V	V	V	V	V	V	V	V	V	-			stalk
891	876	C	C	0.00066	0.206	FALSE	GARD_seg3_1831-4260	0.02995	0.365	FALSE	C	C	C	C	C	C	C	C	C	C	C	C	C	C	C	C	C	C	C	C	C	C	C	-			stalk
892	877	R	R	0.00082	0.209	FALSE	GARD_seg3_1831-4260	0.02221	0.336	FALSE	R	R	R	R	R	R	R	R	R	R	R	R	R	R	R	R	R	R	R	R	R	R	R	-			stalk
893	878	M	M	3e-05	0.153	FALSE	GARD_seg3_1831-4260	0.00332	0.235	FALSE	M	M	M	M	M	M	M	M	M	M	M	M	M	M	M	M	M	M	M	M	M	M	M	-			stalk
894	879	I	I	0.00152	0.224	FALSE	GARD_seg3_1831-4260	0.02394	0.343	FALSE	I	I	I	I	I	I	I	I	I	I	I	I	I	I	I	I	I	I	I	I	I	I	I	-			stalk
895	880	R	I	0.00799	0.509	FALSE	GARD_seg3_1831-4260	0.10243	0.734	FALSE	I	I	I	I	I	I	I	I	I	I	I	I	I	I	I	I	I	R	R	R	R	I	I	-			stalk
896	881	L	I	0.27811	1.491	FALSE	GARD_seg3_1831-4260	0.63159	1.903	FALSE	I	V	V	V	V	L	L	L	L	L	L	L	L	L	L	L	L	L	L	L	L	L	L	-			stalk
897	882	L	L	0.01117	0.303	FALSE	GARD_seg3_1831-4260	0.089	0.54	FALSE	L	L	L	L	L	L	L	L	L	L	L	L	L	L	L	L	L	L	L	L	L	L	L	-			stalk
898	883	S	P	0.31102	1.585	FALSE	GARD_seg3_1831-4260	0.66497	1.971	FALSE	P	P	P	P	P	S	S	S	S	S	S	S	S	S	S	S	S	S	S	S	S	S	P	-			stalk
899	884	L	L	0.00197	0.23	FALSE	GARD_seg3_1831-4260	0.04948	0.427	FALSE	L	L	L	L	L	L	L	L	L	L	L	L	L	L	L	L	L	L	L	L	L	L	L	-			stalk
900	885	V	L	0.00986	0.52	FALSE	GARD_seg3_1831-4260	0.18518	0.926	FALSE	L	L	L	L	L	V	V	V	V	V	V	V	V	V	V	V	V	V	V	V	V	V	V	-			stalk
901	886	D	D	0.01607	0.556	FALSE	GARD_seg3_1831-4260	0.13641	0.814	FALSE	D	D	D	D	D	D	D	D	-	D	D	E	D	D	D	D	D	D	D	D	D	D	D	-			stalk
902	887	S	S	0.0761	0.785	FALSE	GARD_seg3_1831-4260	0.32915	1.242	FALSE	S	S	S	S	S	T	T	S	-	S	S	S	S	S	S	S	S	S	S	S	S	S	S	-			stalk
903	888	A	A	0.00397	0.254	FALSE	GARD_seg3_1831-4260	0.04186	0.404	FALSE	A	A	A	A	A	A	A	A	-	A	A	A	A	A	A	A	A	A	A	A	A	A	A	-			stalk
904	889	G	G	0.00423	0.257	FALSE	GARD_seg3_1831-4260	0.04251	0.406	FALSE	G	G	G	G	G	G	G	G	-	G	G	G	G	G	G	G	G	G	G	G	G	G	G	-			stalk
905	890	Q	Q	0.00099	0.213	FALSE	GARD_seg3_1831-4260	0.031	0.368	FALSE	Q	Q	Q	Q	Q	Q	Q	Q	-	Q	Q	Q	Q	Q	Q	Q	Q	Q	Q	Q	Q	Q	Q	-			stalk
906	891	R	G	0.05757	0.722	FALSE	GARD_seg3_1831-4260	0.26731	1.108	FALSE	G	G	G	G	G	G	G	G	-	G	G	G	G	G	G	G	G	R	G	G	G	G	G	-			stalk
907	892	D	D	0.00101	0.214	FALSE	GARD_seg3_1831-4260	0.01699	0.315	FALSE	D	D	D	D	D	D	D	D	-	D	D	D	D	D	D	D	D	D	D	D	D	D	D	-			stalk
908	893	E	E	0.50734	2.16	FALSE	GARD_seg3_1831-4260	0.52663	1.69	FALSE	E	E	E	E	A	A	A	A	-	E	E	A	E	E	E	E	E	E	E	E	E	E	E	-			stalk
909	894	T	T	0.04408	0.673	FALSE	GARD_seg3_1831-4260	0.25048	1.071	FALSE	T	T	T	T	T	T	T	T	-	T	T	A	T	T	T	T	T	T	T	T	T	T	T	-			stalk
910	895	G	G	0.00423	0.257	FALSE	GARD_seg3_1831-4260	0.04251	0.406	FALSE	G	G	G	G	G	G	G	G	-	G	G	G	G	G	G	G	G	G	G	G	G	G	G	-			stalk
911	896	N	N	0.01758	0.564	FALSE	GARD_seg3_1831-4260	0.14003	0.823	FALSE	N	N	N	N	N	N	N	N	-	N	N	N	N	N	N	N	N	N	K	N	N	N	N	-			stalk
912	897	N	N	0.02303	0.588	FALSE	GARD_seg3_1831-4260	0.16025	0.869	FALSE	N	N	H	H	H	N	N	N	-	N	N	N	N	N	N	N	N	N	N	N	N	N	N	-			stalk
913	898	S	L	0.11503	0.912	FALSE	GARD_seg3_1831-4260	0.40116	1.397	FALSE	L	S	S	S	S	S	S	S	-	S	S	S	S	S	S	S	S	S	S	S	S	S	S	-			stalk
914	899	V	V	0.00019	0.178	FALSE	GARD_seg3_1831-4260	0.01654	0.312	FALSE	V	V	V	V	V	V	V	V	-	V	V	V	V	V	V	V	V	V	V	V	V	V	V	-			stalk
915	900	Q	Q	0.00525	0.265	FALSE	GARD_seg3_1831-4260	0.05632	0.448	FALSE	Q	Q	Q	Q	Q	Q	Q	Q	-	Q	Q	Q	Q	Q	Q	Q	Q	Q	Q	Q	Q	Q	Q	-			stalk
916	901	T	T	0.04747	0.685	FALSE	GARD_seg3_1831-4260	0.26533	1.104	FALSE	T	T	R	R	T	T	T	T	-	T	T	T	T	T	T	T	T	T	T	T	T	T	T	-			stalk
917	902	V	V	0.00019	0.178	FALSE	GARD_seg3_1831-4260	0.01663	0.312	FALSE	V	V	V	V	V	V	V	V	-	V	V	V	V	V	V	V	V	V	V	V	V	V	V	-			stalk
918	903	F	F	0.17745	1.247	FALSE	GARD_seg3_1831-4260	0.74092	2.125	FALSE	F	F	F	F	F	F	F	F	-	F	F	L	F	F	F	F	F	F	V	V	V	F	F	-			stalk
919	904	Q	Q	0.00492	0.262	FALSE	GARD_seg3_1831-4260	0.05539	0.445	FALSE	Q	Q	Q	Q	Q	Q	Q	Q	-	Q	Q	Q	Q	Q	Q	Q	Q	Q	Q	Q	Q	Q	Q	-			stalk
920	905	G	G	0.00021	0.183	FALSE	GARD_seg3_1831-4260	0.01344	0.3	FALSE	G	G	G	G	G	G	G	G	-	G	G	G	G	G	G	G	G	G	G	G	G	G	G	-			stalk
921	906	T	T	0.00023	0.184	FALSE	GARD_seg3_1831-4260	0.01949	0.326	FALSE	T	T	T	T	T	T	T	T	-	T	T	T	T	T	T	T	T	T	T	T	T	T	T	-			stalk
922	907	L	L	0.00443	0.258	FALSE	GARD_seg3_1831-4260	0.04627	0.417	FALSE	L	L	L	L	L	L	L	L	-	L	L	L	L	L	L	L	L	L	L	L	L	L	L	-			stalk
923	908	A	A	0.01572	0.553	FALSE	GARD_seg3_1831-4260	0.19601	0.95	FALSE	A	A	A	A	A	A	A	A	-	T	T	A	A	A	A	A	A	A	A	A	A	A	A	-			stalk
924	909	A	V	0.03963	0.656	FALSE	GARD_seg3_1831-4260	0.23569	1.038	FALSE	V	V	V	V	V	A	A	A	-	A	A	A	A	A	A	A	A	A	A	A	A	A	A	-			stalk
925	910	T	T	0.00026	0.186	FALSE	GARD_seg3_1831-4260	0.01601	0.311	FALSE	T	T	T	T	T	T	T	T	-	T	T	T	T	T	T	T	T	T	T	T	T	T	T	-			stalk
926	911	K	K	0.00175	0.228	FALSE	GARD_seg3_1831-4260	0.02395	0.343	FALSE	K	K	K	K	K	K	K	K	-	K	K	K	K	K	K	K	K	K	K	K	K	K	K	-			stalk
927	912	R	R	0.00021	0.183	FALSE	GARD_seg3_1831-4260	0.01301	0.298	FALSE	R	R	R	R	R	R	R	R	-	R	R	R	R	R	R	R	R	R	R	R	R	R	R	-			stalk
928	913	W	W	0.00339	0.249	FALSE	GARD_seg3_1831-4260	0.06337	0.469	FALSE	W	W	W	W	W	W	W	W	-	W	W	W	W	W	W	W	W	W	W	W	W	W	W	-			stalk
929	914	L	L	0.00047	0.196	FALSE	GARD_seg3_1831-4260	0.02552	0.348	FALSE	L	L	L	L	L	L	L	L	-	L	L	L	L	L	L	L	L	L	L	L	L	L	L	-			stalk
930	915	R	R	0.11859	0.924	FALSE	GARD_seg3_1831-4260	0.39823	1.391	FALSE	R	R	R	R	R	R	R	R	-	R	R	R	R	R	R	R	R	R	R	R	R	Q	R	-			stalk
931	916	E	Q	0.70609	2.703	FALSE	GARD_seg3_1831-4260	0.85155	2.35	FALSE	Q	A	G	G	A	E	E	E	-	E	E	E	E	E	E	E	E	E	E	E	E	E	E	-			stalk
932	917	V	V	0.00266	0.24	FALSE	GARD_seg3_1831-4260	0.03348	0.376	FALSE	V	V	V	V	V	V	V	V	-	V	V	V	V	V	V	V	V	V	V	V	V	V	V	-			stalk
933	918	F	F	0.00276	0.242	FALSE	GARD_seg3_1831-4260	0.03219	0.372	FALSE	F	F	F	F	F	F	F	F	-	F	F	F	F	F	F	F	F	F	F	F	F	F	F	-			stalk
934	919	T	T	0.00435	0.258	FALSE	GARD_seg3_1831-4260	0.04446	0.412	FALSE	T	T	T	T	T	T	T	T	-	T	T	T	T	T	T	T	T	T	T	T	T	T	T	-			stalk
935	920	K	K	0.16588	1.212	FALSE	GARD_seg3_1831-4260	0.67057	1.985	FALSE	K	K	R	R	K	N	N	N	-	N	N	N	N	N	N	N	N	K	K	K	K	E	K	-			stalk
936	921	N	N	0.00149	0.43	FALSE	GARD_seg3_1831-4260	0.07809	0.672	FALSE	N	N	N	N	D	N	N	N	-	N	N	N	N	N	N	N	N	N	N	N	N	N	N	-			stalk
937	922	M	M	3e-05	0.154	FALSE	GARD_seg3_1831-4260	0.00339	0.235	FALSE	M	M	M	M	M	M	M	M	-	M	M	M	M	M	M	M	M	M	M	M	M	M	M	-			stalk
938	923	L	L	0.00051	0.198	FALSE	GARD_seg3_1831-4260	0.02598	0.35	FALSE	L	L	L	L	L	L	L	L	-	L	L	L	L	L	L	L	L	L	L	L	L	L	L	-			stalk
939	924	T	I	0.97832	3.439	TRUE	GARD_seg3_1831-4260	0.98637	2.618	TRUE	I	V	V	V	L	V	V	V	-	V	V	V	V	V	V	V	V	T	T	T	T	A	T	-			stalk
940	925	S	Y	0.26401	1.451	FALSE	GARD_seg3_1831-4260	0.60975	1.858	FALSE	Y	Y	Y	Y	Y	Y	Y	Y	-	Y	Y	Y	Y	Y	Y	Y	Y	S	Y	Y	Y	Y	H	-			stalk
941	926	S	S	0.00912	0.292	FALSE	GARD_seg3_1831-4260	0.07823	0.51	FALSE	S	S	S	S	S	S	S	S	-	S	S	S	S	S	S	S	S	S	S	S	S	S	S	-			stalk
942	927	G	G	0.00269	0.241	FALSE	GARD_seg3_1831-4260	0.034	0.379	FALSE	G	G	G	G	G	G	G	G	-	G	G	G	G	G	G	G	G	G	G	G	G	G	G	-			stalk
943	928	A	V	0.09236	0.95	FALSE	GARD_seg3_1831-4260	0.5527	1.742	FALSE	V	V	V	V	G	V	V	V	-	V	V	V	V	V	V	V	V	A	A	A	A	A	A	-			stalk
944	929	S	K	0.7715	2.88	FALSE	GARD_seg3_1831-4260	0.907	2.463	TRUE	K	S	S	S	S	S	S	S	-	S	S	S	L	L	L	S	S	S	S	S	S	S	S	-			stalk
945	930	F	F	0.00027	0.188	FALSE	GARD_seg3_1831-4260	0.01737	0.317	FALSE	F	F	F	F	F	F	F	F	-	F	F	F	F	F	F	F	F	F	F	F	F	F	F	-			stalk
946	931	T	T	0.02573	0.598	FALSE	GARD_seg3_1831-4260	0.54489	1.727	FALSE	T	T	T	T	T	T	T	T	-	T	T	T	T	T	T	A	A	T	T	T	T	T	T	-			stalk
947	932	Y	Y	0.00034	0.191	FALSE	GARD_seg3_1831-4260	0.02148	0.333	FALSE	Y	Y	Y	Y	Y	Y	Y	Y	-	Y	Y	Y	Y	Y	Y	Y	Y	Y	Y	Y	Y	Y	Y	-			stalk
948	933	V	S	0.99428	3.481	TRUE	GARD_seg3_1831-4260	0.99798	2.639	TRUE	S	F	S	S	S	R	R	H	-	H	H	H	P	P	P	P	P	V	V	V	V	V	I	-			stalk
949	934	K	E	0.04316	0.794	FALSE	GARD_seg3_1831-4260	0.39362	1.421	FALSE	E	E	E	E	E	K	K	K	-	K	K	K	K	K	K	K	K	K	K	K	E	E	E	-			stalk
950	935	E	E	0.00162	0.226	FALSE	GARD_seg3_1831-4260	0.02333	0.34	FALSE	E	E	E	E	E	E	E	E	-	E	E	E	E	E	E	E	E	E	E	E	E	E	E	-			stalk
951	936	I	I	0.02034	0.577	FALSE	GARD_seg3_1831-4260	0.16762	0.886	FALSE	I	I	M	M	I	I	I	I	-	I	I	I	I	I	I	I	I	I	I	I	I	I	I	-			stalk
952	937	E	E	0.00011	0.169	FALSE	GARD_seg3_1831-4260	0.00819	0.27	FALSE	E	E	E	E	E	E	E	E	-	E	E	E	E	E	E	E	E	E	E	E	E	E	E	-			stalk
953	938	V	V	0.00346	0.461	FALSE	GARD_seg3_1831-4260	0.14101	0.824	FALSE	V	V	V	V	V	V	V	V	V	V	V	V	I	I	I	I	I	V	V	V	V	V	V	V			stalk
954	939	W	W	0.00317	0.247	FALSE	GARD_seg3_1831-4260	0.06237	0.466	FALSE	W	W	W	W	W	W	W	W	W	W	W	W	W	W	W	W	W	W	W	W	W	W	W	W			stalk
955	940	R	R	0.00018	0.181	FALSE	GARD_seg3_1831-4260	0.01254	0.296	FALSE	R	R	R	R	R	R	R	R	R	R	R	R	R	R	R	R	R	R	R	R	R	R	R	R			stalk
956	941	R	Q	0.01136	0.528	FALSE	GARD_seg3_1831-4260	0.19556	0.949	FALSE	Q	R	R	R	R	R	R	R	R	R	R	R	R	R	R	R	R	R	R	R	R	R	R	R			stalk
957	942	L	L	0.00185	0.229	FALSE	GARD_seg3_1831-4260	0.04889	0.425	FALSE	L	L	L	L	L	L	L	L	L	L	L	L	L	L	L	L	L	L	L	L	L	L	L	L			stalk
958	943	V	V	0.00018	0.178	FALSE	GARD_seg3_1831-4260	0.0126	0.294	FALSE	V	V	V	V	V	V	V	V	V	V	V	V	V	V	V	V	V	V	V	V	V	V	V	V			stalk
959	944	E	E	0.00148	0.224	FALSE	GARD_seg3_1831-4260	0.02264	0.338	FALSE	E	E	E	E	E	E	E	E	E	E	E	E	E	E	E	E	E	E	E	E	E	E	E	E			stalk
960	945	I	I	9e-05	0.168	FALSE	GARD_seg3_1831-4260	0.01141	0.289	FALSE	I	I	I	I	I	I	I	I	I	I	I	I	I	I	I	I	I	I	I	I	I	I	I	I			stalk
961	946	Q	H	0.03302	0.758	FALSE	GARD_seg3_1831-4260	0.41081	1.456	FALSE	H	H	H	H	H	H	H	Y	H	H	H	H	H	H	H	H	H	Q	Q	Q	Q	H	H	H			stalk
962	947	F	F	0.00024	0.185	FALSE	GARD_seg3_1831-4260	0.0168	0.315	FALSE	F	F	F	F	F	F	F	F	F	F	F	F	F	F	F	F	F	F	F	F	F	F	F	F			stalk
963	948	P	P	0.00043	0.196	FALSE	GARD_seg3_1831-4260	0.02808	0.358	FALSE	P	P	P	P	P	P	P	P	P	P	P	P	P	P	P	P	P	P	P	P	P	P	P	P			stalk
964	949	A	M	0.63161	2.517	FALSE	GARD_seg3_1831-4260	0.93439	2.513	TRUE	M	M	M	M	T	V	V	V	V	V	V	V	V	V	V	V	M	A	A	A	A	M	V	V			stalk
965	950	E	E	9e-05	0.167	FALSE	GARD_seg3_1831-4260	0.00782	0.268	FALSE	E	E	E	E	E	E	E	E	E	E	E	E	E	E	E	E	E	E	E	E	E	E	E	E			stalk
966	951	H	H	0.00182	0.23	FALSE	GARD_seg3_1831-4260	0.02591	0.35	FALSE	H	H	H	H	H	H	H	H	H	H	H	H	H	H	H	H	H	H	H	H	H	H	H	H			stalk
967	952	G	G	0.00015	0.178	FALSE	GARD_seg3_1831-4260	0.01623	0.312	FALSE	G	G	G	G	G	G	G	G	G	G	G	G	G	G	G	G	G	G	G	G	G	G	G	G			stalk
968	953	W	W	0.00317	0.247	FALSE	GARD_seg3_1831-4260	0.06237	0.466	FALSE	W	W	W	W	W	W	W	W	W	W	W	W	W	W	W	W	W	W	W	W	W	W	W	W			stalk
969	954	K	K	9e-05	0.167	FALSE	GARD_seg3_1831-4260	0.00787	0.269	FALSE	K	K	K	K	K	K	K	K	K	K	K	K	K	K	K	K	K	K	K	K	K	K	K	K			stalk
970	955	E	E	9e-05	0.167	FALSE	GARD_seg3_1831-4260	0.00782	0.268	FALSE	E	E	E	E	E	E	E	E	E	E	E	E	E	E	E	E	E	E	E	E	E	E	E	E			stalk
971	956	S	S	0.00273	0.242	FALSE	GARD_seg3_1831-4260	0.05157	0.434	FALSE	S	S	S	S	S	S	S	S	S	S	S	S	S	S	S	S	S	S	S	S	S	S	S	S			stalk
972	957	L	L	0.00342	0.249	FALSE	GARD_seg3_1831-4260	0.05594	0.447	FALSE	L	L	L	L	L	L	L	L	L	L	L	L	L	L	L	L	L	L	L	L	L	L	L	L			stalk
973	958	L	L	0.00198	0.23	FALSE	GARD_seg3_1831-4260	0.04997	0.428	FALSE	L	L	L	L	L	L	L	L	L	L	L	L	L	L	L	L	L	L	L	L	L	L	L	L			stalk
974	959	G	R	0.24705	1.403	FALSE	GARD_seg3_1831-4260	0.59628	1.831	FALSE	R	R	R	R	R	E	E	E	E	E	E	E	G	G	G	G	G	G	G	G	G	G	G	G	G959*	FALSE	stalk
975	960	D	D	6e-05	0.161	FALSE	GARD_seg3_1831-4260	0.00779	0.269	FALSE	D	D	D	D	D	D	D	D	D	D	D	D	D	D	D	D	D	D	D	D	D	D	D	D			stalk
976	961	M	M	3e-05	0.152	FALSE	GARD_seg3_1831-4260	0.00321	0.234	FALSE	M	M	M	M	M	M	M	M	M	M	M	M	M	M	M	M	M	M	M	M	M	M	M	M			stalk
977	962	E	E	0.00144	0.223	FALSE	GARD_seg3_1831-4260	0.02242	0.337	FALSE	E	E	E	E	E	E	E	E	E	E	E	E	E	E	E	E	E	E	E	E	E	E	E	E			stalk
978	963	W	G	0.02235	0.586	FALSE	GARD_seg3_1831-4260	0.25073	1.072	FALSE	G	G	G	G	G	W	W	W	W	W	W	W	W	W	W	W	W	W	W	W	W	W	W	W			stalk
979	964	R	R	0.00021	0.183	FALSE	GARD_seg3_1831-4260	0.01323	0.299	FALSE	R	R	R	R	R	R	R	R	R	R	R	R	R	R	R	R	R	R	R	R	R	R	R	R			stalk
980	965	L	L	0.00041	0.194	FALSE	GARD_seg3_1831-4260	0.02479	0.346	FALSE	L	L	L	L	L	L	L	L	L	L	L	L	L	L	L	L	L	L	L	L	L	L	L	L			stalk
981	966	T	K	0.02767	0.609	FALSE	GARD_seg3_1831-4260	0.18595	0.928	FALSE	K	K	K	K	K	K	K	K	K	K	K	K	K	K	K	K	K	T	T	T	T	K	K	K			stalk
982	967	K	K	0.04931	0.814	FALSE	GARD_seg3_1831-4260	0.45083	1.537	FALSE	K	K	K	K	K	Q	Q	Q	Q	Q	Q	Q	Q	Q	Q	Q	Q	K	K	K	K	Q	Q	Q			stalk
983	968	E	E	9e-05	0.167	FALSE	GARD_seg3_1831-4260	0.00782	0.268	FALSE	E	E	E	E	E	E	E	E	E	E	E	E	E	E	E	E	E	E	E	E	E	E	E	E			stalk
984	969	E	T	0.516	2.197	FALSE	GARD_seg3_1831-4260	0.8749	2.395	FALSE	T	M	M	M	R	K	K	K	K	K	K	K	K	K	K	K	K	E	E	E	E	K	K	K			stalk
985	970	P	P	0.00045	0.197	FALSE	GARD_seg3_1831-4260	0.02829	0.359	FALSE	P	P	P	P	P	P	P	P	P	P	P	P	P	P	P	P	P	P	P	P	P	P	P	P			stalk
986	971	L	L	0.00041	0.194	FALSE	GARD_seg3_1831-4260	0.02479	0.346	FALSE	L	L	L	L	L	L	L	L	L	L	L	L	L	L	L	L	L	L	L	L	L	L	L	L			stalk
987	972	S	S	0.00067	0.206	FALSE	GARD_seg3_1831-4260	0.03404	0.379	FALSE	S	S	S	S	S	S	S	S	S	S	S	S	S	S	S	S	S	S	S	S	S	S	S	S			stalk
988	973	Q	Q	0.00087	0.21	FALSE	GARD_seg3_1831-4260	0.02987	0.364	FALSE	Q	Q	Q	Q	Q	Q	Q	Q	Q	Q	Q	Q	Q	Q	Q	Q	Q	Q	Q	Q	Q	Q	Q	Q			stalk
989	974	I	I	9e-05	0.168	FALSE	GARD_seg3_1831-4260	0.01141	0.289	FALSE	I	I	I	I	I	I	I	I	I	I	I	I	I	I	I	I	I	I	I	I	I	I	I	I			stalk
990	975	T	T	0.00286	0.243	FALSE	GARD_seg3_1831-4260	0.03759	0.39	FALSE	T	T	T	T	T	T	T	T	T	T	T	T	T	T	T	T	T	T	T	T	T	T	T	T			stalk
991	976	A	A	0.00016	0.177	FALSE	GARD_seg3_1831-4260	0.01737	0.317	FALSE	A	A	A	A	A	A	A	A	A	A	A	A	A	A	A	A	A	A	A	A	A	A	A	A			stalk
992	977	Y	Y	0.0003	0.189	FALSE	GARD_seg3_1831-4260	0.02083	0.331	FALSE	Y	Y	Y	Y	Y	Y	Y	Y	Y	Y	Y	Y	Y	Y	Y	Y	Y	Y	Y	Y	Y	Y	Y	Y			stalk
993	978	C	C	0.00062	0.204	FALSE	GARD_seg3_1831-4260	0.0295	0.364	FALSE	C	C	C	C	C	C	C	C	C	C	C	C	C	C	C	C	C	C	C	C	C	C	C	C			stalk
994	979	N	S	0.02811	0.612	FALSE	GARD_seg3_1831-4260	0.19861	0.957	FALSE	S	S	S	S	S	S	S	S	S	S	S	S	S	S	S	S	S	N	N	N	N	N	N	N			stalk
995	980	S	T	0.20281	1.276	FALSE	GARD_seg3_1831-4260	0.58608	1.81	FALSE	T	A	T	T	T	S	S	S	S	S	S	S	S	S	S	S	S	S	S	S	S	S	S	S			stalk
996	981	C	H	0.60264	2.431	FALSE	GARD_seg3_1831-4260	0.91692	2.48	TRUE	H	R	H	H	Y	H	H	H	H	H	H	H	H	H	H	H	H	C	C	C	C	R	H	H			stalk
997	982	W	W	0.00317	0.247	FALSE	GARD_seg3_1831-4260	0.06237	0.466	FALSE	W	W	W	W	W	W	W	W	W	W	W	W	W	W	W	W	W	W	W	W	W	W	W	W			stalk
998	983	D	D	6e-05	0.161	FALSE	GARD_seg3_1831-4260	0.00779	0.269	FALSE	D	D	D	D	D	D	D	D	D	D	D	D	D	D	D	D	D	D	D	D	D	D	D	D			stalk
999	984	T	T	0.03021	0.749	FALSE	GARD_seg3_1831-4260	0.46011	1.555	FALSE	T	T	T	T	T	S	S	S	S	S	S	S	S	S	S	S	S	T	T	T	A	T	T	T			stalk
1000	985	K	E	0.75981	2.855	FALSE	GARD_seg3_1831-4260	0.9226	2.492	TRUE	E	D	D	D	D	E	E	E	E	E	E	K	E	E	E	E	E	K	K	K	K	K	N	N			stalk
1001	986	G	G	0.00015	0.177	FALSE	GARD_seg3_1831-4260	0.01603	0.312	FALSE	G	G	G	G	G	G	G	G	G	G	G	G	G	G	G	G	G	G	G	G	G	G	G	G			stalk
1002	987	L	L	0.08158	0.8	FALSE	GARD_seg3_1831-4260	0.38295	1.358	FALSE	L	L	L	L	P	L	L	L	L	L	L	L	L	L	L	L	L	L	L	L	L	L	L	L			stalk
1003	988	E	E	9e-05	0.167	FALSE	GARD_seg3_1831-4260	0.00782	0.268	FALSE	E	E	E	E	E	E	E	E	E	E	E	E	E	E	E	E	E	E	E	E	E	E	E	E			stalk
1004	989	D	D	6e-05	0.161	FALSE	GARD_seg3_1831-4260	0.00779	0.269	FALSE	D	D	D	D	D	D	D	D	D	D	D	D	D	D	D	D	D	D	D	D	D	D	D	D			stalk
1005	990	S	S	0.00171	0.228	FALSE	GARD_seg3_1831-4260	0.02708	0.355	FALSE	S	S	S	S	S	S	S	S	S	S	S	S	S	S	S	S	S	S	S	S	S	S	S	S			stalk
1006	991	V	V	0.00018	0.178	FALSE	GARD_seg3_1831-4260	0.0126	0.294	FALSE	V	V	V	V	V	V	V	V	V	V	V	V	V	V	V	V	V	V	V	V	V	V	V	V			stalk
1007	992	A	A	0.00016	0.177	FALSE	GARD_seg3_1831-4260	0.01737	0.317	FALSE	A	A	A	A	A	A	A	A	A	A	A	A	A	A	A	A	A	A	A	A	A	A	A	A			stalk
1008	993	K	K	0.00185	0.438	FALSE	GARD_seg3_1831-4260	0.07528	0.665	FALSE	K	K	K	K	E	K	K	K	K	K	K	K	K	K	K	K	K	K	K	K	K	K	K	K			stalk
1009	994	T	T	0.00019	0.181	FALSE	GARD_seg3_1831-4260	0.01901	0.324	FALSE	T	T	T	T	T	T	T	T	T	T	T	T	T	T	T	T	T	T	T	T	T	T	T	T			stalk
1010	995	F	F	0.00035	0.192	FALSE	GARD_seg3_1831-4260	0.01862	0.322	FALSE	F	F	F	F	F	F	F	F	F	F	F	F	F	F	F	F	F	F	F	F	F	F	F	F			stalk
1011	996	E	K	0.01399	0.684	FALSE	GARD_seg3_1831-4260	0.29011	1.212	FALSE	K	E	K	K	K	E	E	E	E	E	E	E	E	E	E	E	E	E	E	E	E	E	E	E	E996K	TRUE	stalk
1012	997	K	K	0.00067	0.202	FALSE	GARD_seg3_1831-4260	0.01649	0.311	FALSE	K	K	K	K	K	K	K	K	K	K	K	K	K	K	K	K	K	K	K	K	K	K	K	K			stalk
1013	998	C	C	0.00062	0.204	FALSE	GARD_seg3_1831-4260	0.0295	0.364	FALSE	C	C	C	C	C	C	C	C	C	C	C	C	C	C	C	C	C	C	C	C	C	C	C	C			stalk
1014	999	I	V	0.14941	1.168	FALSE	GARD_seg3_1831-4260	0.74324	2.13	FALSE	V	V	V	V	V	I	I	I	I	I	I	I	I	I	I	I	I	I	I	I	I	A	V	V			stalk
1015	1000	I	I	0.00146	0.223	FALSE	GARD_seg3_1831-4260	0.02363	0.342	FALSE	I	I	I	I	I	I	I	I	I	I	I	I	I	I	I	I	I	I	I	I	I	I	I	I			stalk
1016	1001	E	E	0.00138	0.221	FALSE	GARD_seg3_1831-4260	0.02212	0.335	FALSE	E	E	E	E	E	E	E	E	E	E	E	E	E	E	E	E	E	E	E	E	E	E	E	E			stalk
1017	1002	A	A	0.00016	0.177	FALSE	GARD_seg3_1831-4260	0.01737	0.317	FALSE	A	A	A	A	A	A	A	A	A	A	A	A	A	A	A	A	A	A	A	A	A	A	A	A			stalk
1018	1003	V	V	0.00018	0.178	FALSE	GARD_seg3_1831-4260	0.0126	0.294	FALSE	V	V	V	V	V	V	V	V	V	V	V	V	V	V	V	V	V	V	V	V	V	V	V	V			stalk
1019	1004	S	S	0.00012	0.175	FALSE	GARD_seg3_1831-4260	0.01359	0.301	FALSE	S	S	S	S	S	S	S	S	S	S	S	S	S	S	S	S	S	S	S	S	S	S	S	S			stalk
1020	1005	S	S	0.00946	0.294	FALSE	GARD_seg3_1831-4260	0.07916	0.513	FALSE	S	S	S	S	S	S	S	S	S	S	S	S	S	S	S	S	S	S	S	S	S	S	S	S			stalk
1021	1006	A	A	0.00016	0.177	FALSE	GARD_seg3_1831-4260	0.01735	0.317	FALSE	A	A	A	A	A	A	A	A	A	A	A	A	A	A	A	A	A	A	A	A	A	A	A	A			stalk
1022	1007	C	C	0.00062	0.204	FALSE	GARD_seg3_1831-4260	0.0295	0.364	FALSE	C	C	C	C	C	C	C	C	C	C	C	C	C	C	C	C	C	C	C	C	C	C	C	C			stalk
1023	1008	Q	Q	0.00087	0.21	FALSE	GARD_seg3_1831-4260	0.02987	0.364	FALSE	Q	Q	Q	Q	Q	Q	Q	Q	Q	Q	Q	Q	Q	Q	Q	Q	Q	Q	Q	Q	Q	Q	Q	Q			stalk
1024	1009	S	S	0.0056	0.268	FALSE	GARD_seg3_1831-4260	0.05756	0.452	FALSE	S	S	S	S	S	S	S	S	S	S	S	S	S	S	S	S	S	S	S	S	S	S	S	S			stalk
1025	1010	Q	Q	0.00087	0.21	FALSE	GARD_seg3_1831-4260	0.02987	0.364	FALSE	Q	Q	Q	Q	Q	Q	Q	Q	Q	Q	Q	Q	Q	Q	Q	Q	Q	Q	Q	Q	Q	Q	Q	Q			stalk
1026	1011	T	T	0.00019	0.181	FALSE	GARD_seg3_1831-4260	0.01901	0.324	FALSE	T	T	T	T	T	T	T	T	T	T	T	T	T	T	T	T	T	T	T	T	T	T	T	T			stalk
1027	1012	S	S	0.00168	0.227	FALSE	GARD_seg3_1831-4260	0.02699	0.354	FALSE	S	S	S	S	S	S	S	S	S	S	S	S	S	S	S	S	S	S	S	S	S	S	S	S			stalk
1028	1013	I	I	9e-05	0.168	FALSE	GARD_seg3_1831-4260	0.01141	0.289	FALSE	I	I	I	I	I	I	I	I	I	I	I	I	I	I	I	I	I	I	I	I	I	I	I	I			stalk
1029	1014	L	L	0.00408	0.255	FALSE	GARD_seg3_1831-4260	0.04511	0.414	FALSE	L	L	L	L	L	L	L	L	L	L	L	L	L	L	L	L	L	L	L	L	L	L	L	L			stalk
1030	1015	Q	Q	0.01714	0.562	FALSE	GARD_seg3_1831-4260	0.23014	1.026	FALSE	Q	Q	Q	Q	Q	R	R	R	R	R	R	R	R	R	R	R	R	Q	Q	Q	Q	Q	Q	Q			stalk
1031	1016	G	E	0.00392	0.473	FALSE	GARD_seg3_1831-4260	0.11621	0.767	FALSE	E	G	G	G	G	G	G	G	G	G	G	G	G	G	G	G	G	G	G	G	G	G	G	G			stalk
1032	1017	F	L	0.05479	0.831	FALSE	GARD_seg3_1831-4260	0.51077	1.658	FALSE	L	L	L	L	L	L	L	L	L	L	L	L	L	L	L	L	L	F	F	F	F	L	R	R			stalk
1033	1018	S	S	0.07286	0.775	FALSE	GARD_seg3_1831-4260	0.32534	1.234	FALSE	S	S	S	S	S	S	S	S	S	S	S	P	S	S	S	S	S	S	S	S	S	S	S	S			stalk
1034	1019	Y	C	0.01002	0.524	FALSE	GARD_seg3_1831-4260	0.20387	0.968	FALSE	C	C	C	C	C	C	C	C	C	C	C	C	C	C	C	C	C	Y	Y	Y	Y	C	C	C			stalk
1035	1020	S	H	0.8928	3.211	FALSE	GARD_seg3_1831-4260	0.95467	2.556	TRUE	H	H	H	H	H	Y	Y	Y	Y	Y	Y	Y	C	C	C	C	C	S	S	S	C	S	S	S			stalk
1036	1021	D	D	0.40693	1.885	FALSE	GARD_seg3_1831-4260	0.75246	2.148	FALSE	D	D	D	D	N	N	N	N	N	N	N	N	N	N	N	N	N	D	D	D	D	D	N	N			stalk
1037	1022	L	L	0.00295	0.243	FALSE	GARD_seg3_1831-4260	0.05502	0.443	FALSE	L	L	L	L	L	L	L	L	L	L	L	L	L	L	L	L	L	L	L	L	L	L	L	L			stalk
1038	1023	R	R	0.32963	1.671	FALSE	GARD_seg3_1831-4260	0.8059	2.257	FALSE	R	R	R	R	W	Q	Q	Q	Q	Q	Q	R	Q	Q	Q	Q	Q	R	R	R	R	R	R	R			stalk
1039	1024	K	K	0.00161	0.226	FALSE	GARD_seg3_1831-4260	0.02325	0.34	FALSE	K	K	K	K	K	K	K	K	K	K	K	K	K	K	K	K	K	K	K	K	K	K	K	K			stalk
1040	1025	F	F	0.00105	0.215	FALSE	GARD_seg3_1831-4260	0.0249	0.346	FALSE	F	F	F	F	F	F	F	F	F	F	F	F	F	F	F	F	F	F	F	F	F	F	F	F			stalk
1041	1026	G	G	0.00565	0.489	FALSE	GARD_seg3_1831-4260	0.15032	0.847	FALSE	G	S	G	G	G	G	G	G	G	G	G	G	G	G	G	G	G	G	G	G	G	G	G	G			stalk
1042	1027	I	T	0.0035	0.468	FALSE	GARD_seg3_1831-4260	0.14594	0.837	FALSE	T	T	T	T	T	T	T	T	T	T	T	T	T	T	T	T	T	I	I	I	I	T	T	T			stalk
1043	1028	V	L	0.00757	0.503	FALSE	GARD_seg3_1831-4260	0.18683	0.929	FALSE	L	L	L	L	L	L	L	L	L	L	L	L	L	L	L	L	L	V	V	V	V	L	L	L			stalk
1044	1029	L	L	0.0059	0.27	FALSE	GARD_seg3_1831-4260	0.07032	0.488	FALSE	L	L	L	L	L	L	L	L	L	L	L	L	L	L	L	L	L	L	L	L	L	L	L	L			stalk
1045	1030	S	S	0.0056	0.268	FALSE	GARD_seg3_1831-4260	0.05756	0.452	FALSE	S	S	S	S	S	S	S	S	S	S	S	S	S	S	S	S	S	S	S	S	S	S	S	S			stalk
1046	1031	A	A	0.00257	0.24	FALSE	GARD_seg3_1831-4260	0.03516	0.382	FALSE	A	A	A	A	A	A	A	A	A	A	A	A	A	A	A	A	A	A	A	A	A	A	A	A			stalk
1047	1032	V	V	0.00018	0.178	FALSE	GARD_seg3_1831-4260	0.0126	0.294	FALSE	V	V	V	V	V	V	V	V	V	V	V	V	V	V	V	V	V	V	V	V	V	V	V	V			stalk
1048	1033	I	I	9e-05	0.168	FALSE	GARD_seg3_1831-4260	0.01141	0.289	FALSE	I	I	I	I	I	I	I	I	I	I	I	I	I	I	I	I	I	I	I	I	I	I	I	I			stalk
1049	1034	T	T	0.00096	0.212	FALSE	GARD_seg3_1831-4260	0.02821	0.358	FALSE	T	T	T	T	T	T	T	T	T	T	T	T	T	T	T	T	T	T	T	T	T	T	T	T			stalk
1050	1035	K	K	9e-05	0.167	FALSE	GARD_seg3_1831-4260	0.00787	0.269	FALSE	K	K	K	K	K	K	K	K	K	K	K	K	K	K	K	K	K	K	K	K	K	K	K	K			stalk
1051	1036	S	S	0.00067	0.206	FALSE	GARD_seg3_1831-4260	0.03404	0.379	FALSE	S	S	S	S	S	S	S	S	S	S	S	S	S	S	S	S	S	S	S	S	S	S	S	S			stalk
1052	1037	W	W	0.00317	0.247	FALSE	GARD_seg3_1831-4260	0.06237	0.466	FALSE	W	W	W	W	W	W	W	W	W	W	W	W	W	W	W	W	W	W	W	W	W	W	W	W			stalk
1053	1038	P	P	0.00427	0.257	FALSE	GARD_seg3_1831-4260	0.04952	0.428	FALSE	P	P	P	P	P	P	P	P	P	P	P	P	P	P	P	P	P	P	P	P	P	P	P	P			stalk
1054	1039	R	R	0.00032	0.185	FALSE	GARD_seg3_1831-4260	0.01559	0.306	FALSE	R	R	R	R	R	R	R	R	R	R	R	R	R	R	R	R	R	R	R	R	R	R	R	R			stalk
1055		-	R	0.22696	1.385	FALSE	GARD_seg3_1831-4260	0.76625	2.177	FALSE	R	H	H	H	H	N	N	N	N	N	N	N	K	K	K	K	K	-	-	-	-	N	N	N			stalk
1056		-	N	0.02569	0.6	FALSE	GARD_seg3_1831-4260	0.18083	0.916	FALSE	N	N	H	H	N	N	N	N	N	N	N	N	N	N	N	N	N	-	-	-	-	N	N	N			stalk
1057		-	G	0.00031	0.189	FALSE	GARD_seg3_1831-4260	0.01741	0.317	FALSE	G	G	G	G	G	G	G	G	G	G	G	G	G	G	G	G	G	-	-	-	-	G	G	G			stalk
1058		-	E	0.00217	0.234	FALSE	GARD_seg3_1831-4260	0.02932	0.362	FALSE	E	E	E	E	E	E	E	E	E	E	E	E	E	E	E	E	E	-	-	-	-	E	E	E			stalk
1059	1040	T	A	0.00333	0.464	FALSE	GARD_seg3_1831-4260	0.14248	0.829	FALSE	A	A	A	A	A	A	A	A	A	A	A	A	A	A	A	A	A	T	T	T	T	A	A	A			stalk
1060	1041	A	V	0.00359	0.464	FALSE	GARD_seg3_1831-4260	0.11123	0.754	FALSE	V	V	V	V	V	V	V	V	V	V	V	V	V	V	V	V	V	A	A	A	A	V	V	V			stalk
1061	1042	D	D	0.00017	0.178	FALSE	GARD_seg3_1831-4260	0.01089	0.286	FALSE	D	D	D	D	D	D	D	D	D	D	D	D	D	D	D	D	D	D	D	D	D	D	D	D			stalk
1062	1043	N	D	0.01049	0.666	FALSE	GARD_seg3_1831-4260	0.29417	1.22	FALSE	D	D	D	D	D	N	N	N	N	N	N	N	N	N	N	N	N	N	N	N	N	D	N	N			stalk
1063	1044	F	L	0.0385	0.651	FALSE	GARD_seg3_1831-4260	0.3018	1.183	FALSE	L	L	L	L	L	L	L	L	L	L	L	L	L	L	L	L	L	F	F	F	F	F	L	L			stalk
1064	1045	D	D	0.00092	0.212	FALSE	GARD_seg3_1831-4260	0.01642	0.313	FALSE	D	D	D	D	D	D	D	D	D	D	D	D	D	D	D	D	D	D	D	D	D	D	D	D			stalk
1065	1046	D	E	0.00378	0.47	FALSE	GARD_seg3_1831-4260	0.10421	0.738	FALSE	E	E	E	E	E	D	D	D	D	D	D	D	D	D	D	D	D	D	D	D	D	D	D	D			stalk
1066	1047	I	V	0.02738	0.608	FALSE	GARD_seg3_1831-4260	0.19533	0.949	FALSE	V	V	V	V	V	I	I	I	I	I	I	I	I	I	I	I	I	I	I	I	I	I	I	I			stalk
1067	1048	L	F	0.03578	0.64	FALSE	GARD_seg3_1831-4260	0.28045	1.136	FALSE	F	F	F	F	F	L	L	L	L	L	L	L	L	L	L	L	L	L	L	L	L	L	L	L			stalk
1068	1049	K	K	0.0002	0.179	FALSE	GARD_seg3_1831-4260	0.01047	0.283	FALSE	K	K	K	K	K	K	K	K	K	K	K	K	K	K	K	K	K	K	K	K	K	K	K	K			stalk
1069	1050	H	H	0.00078	0.206	FALSE	GARD_seg3_1831-4260	0.02058	0.329	FALSE	H	H	H	H	H	H	H	H	H	H	H	H	H	H	H	H	H	H	H	H	H	H	H	H			stalk
1070	1051	L	L	0.00185	0.229	FALSE	GARD_seg3_1831-4260	0.04889	0.425	FALSE	L	L	L	L	L	L	L	L	L	L	L	L	L	L	L	L	L	L	L	L	L	L	L	L			stalk
1071	1052	L	L	0.00041	0.194	FALSE	GARD_seg3_1831-4260	0.02479	0.346	FALSE	L	L	L	L	L	L	L	L	L	L	L	L	L	L	L	L	L	L	L	L	L	L	L	L			stalk
1072	1053	T	T	0.00022	0.184	FALSE	GARD_seg3_1831-4260	0.01528	0.308	FALSE	T	T	T	T	T	T	T	T	T	T	T	T	T	T	T	T	T	T	T	T	T	T	T	T			stalk
1073	1054	L	W	0.04807	0.688	FALSE	GARD_seg3_1831-4260	0.34522	1.277	FALSE	W	W	W	W	W	W	W	W	W	W	W	W	W	W	W	W	W	L	L	L	L	L	L	L			stalk
1074	1055	A	A	0.00372	0.252	FALSE	GARD_seg3_1831-4260	0.04097	0.401	FALSE	A	A	A	A	A	A	A	A	A	A	A	A	A	A	A	A	A	A	A	A	A	A	A	A			stalk
1075	1056	D	D	0.00086	0.21	FALSE	GARD_seg3_1831-4260	0.0162	0.311	FALSE	D	D	D	D	D	D	D	D	D	D	D	D	D	D	D	D	D	D	D	D	D	D	D	D			stalk
1076	1057	V	V	0.00016	0.176	FALSE	GARD_seg3_1831-4260	0.01596	0.31	FALSE	V	V	V	V	V	V	V	V	V	V	V	V	V	V	V	V	V	V	V	V	V	V	V	V			stalk
1077	1058	K	K	0.00011	0.17	FALSE	GARD_seg3_1831-4260	0.00844	0.272	FALSE	K	K	K	K	K	K	K	K	K	K	K	K	K	K	K	K	K	K	K	K	K	K	K	K			stalk
1078	1059	H	H	0.00101	0.214	FALSE	GARD_seg3_1831-4260	0.02246	0.337	FALSE	H	H	H	H	H	H	H	H	H	H	H	H	H	H	H	H	H	H	H	H	H	H	H	H			stalk
1079	1060	V	L	0.00757	0.503	FALSE	GARD_seg3_1831-4260	0.18683	0.929	FALSE	L	L	L	L	L	L	L	L	L	L	L	L	L	L	L	L	L	V	V	V	V	L	L	L			stalk
1080	1061	F	F	0.00024	0.185	FALSE	GARD_seg3_1831-4260	0.0168	0.315	FALSE	F	F	F	F	F	F	F	F	F	F	F	F	F	F	F	F	F	F	F	F	F	F	F	F			stalk
1081	1062	R	K	0.03742	0.648	FALSE	GARD_seg3_1831-4260	0.22895	1.024	FALSE	K	K	K	K	K	K	K	K	K	K	K	K	K	K	K	K	K	R	R	R	R	R	R	R			stalk
1082	1063	L	L	0.00336	0.248	FALSE	GARD_seg3_1831-4260	0.05601	0.447	FALSE	L	L	L	L	L	L	L	L	L	L	L	L	L	L	L	L	L	L	L	L	L	L	L	L			stalk
1083	1064	C	C	0.03433	0.636	FALSE	GARD_seg3_1831-4260	0.26439	1.102	FALSE	C	G	C	C	C	C	C	C	C	C	C	C	C	C	C	C	C	C	C	C	C	C	C	C			stalk
1084	1065	G	G	0.05427	0.71	FALSE	GARD_seg3_1831-4260	0.2637	1.1	FALSE	G	R	G	G	G	G	G	G	G	G	G	G	G	G	G	G	G	G	G	G	G	G	G	G			stalk
1085	1066	T	T	0.0005	0.199	FALSE	GARD_seg3_1831-4260	0.02471	0.346	FALSE	T	T	T	T	T	T	T	T	T	T	T	T	T	T	T	T	T	T	T	T	T	T	T	T			stalk
1086	1067	D	D	0.01526	0.552	FALSE	GARD_seg3_1831-4260	0.1462	0.837	FALSE	D	D	D	D	D	N	N	N	N	N	N	N	N	N	N	N	N	D	D	D	D	D	D	D			stalk
1087	1068	E	E	9e-05	0.167	FALSE	GARD_seg3_1831-4260	0.00782	0.268	FALSE	E	E	E	E	E	E	E	E	E	E	E	E	E	E	E	E	E	E	E	E	E	E	E	E			stalk
1088	1069	K	K	0.16309	1.161	FALSE	GARD_seg3_1831-4260	0.52121	1.679	FALSE	K	K	K	K	K	E	E	E	E	E	E	E	E	E	E	E	E	K	K	K	K	K	E	E			stalk
1089	1070	I	I	0.00033	0.191	FALSE	GARD_seg3_1831-4260	0.00989	0.282	FALSE	I	I	I	I	I	I	I	I	I	I	I	I	I	I	I	I	I	I	I	I	I	I	I	I			stalk
1090	1071	L	I	0.2344	1.366	FALSE	GARD_seg3_1831-4260	0.60995	1.859	FALSE	I	I	I	I	I	L	L	L	L	L	L	L	L	L	L	L	L	L	L	L	L	R	L	L			stalk
1091	1072	A	A	0.00372	0.252	FALSE	GARD_seg3_1831-4260	0.04097	0.401	FALSE	A	A	A	A	A	A	A	A	A	A	A	A	A	A	A	A	A	A	A	A	A	A	A	A			stalk
1092	1073	N	N	0.00098	0.214	FALSE	GARD_seg3_1831-4260	0.01683	0.315	FALSE	N	N	N	N	N	N	N	N	N	N	N	N	N	N	N	N	N	N	N	N	N	N	N	N			stalk
1093	1074	V	I	0.0166	0.559	FALSE	GARD_seg3_1831-4260	0.16761	0.886	FALSE	I	I	I	I	I	I	I	I	I	I	I	I	I	I	I	I	I	V	V	V	V	I	I	I			stalk
1094	1075	T	T	0.00409	0.256	FALSE	GARD_seg3_1831-4260	0.04356	0.409	FALSE	T	T	T	T	T	T	T	T	T	T	T	T	T	T	T	T	T	T	T	T	T	T	T	T			stalk
1095	1076	E	D	0.16815	1.22	FALSE	GARD_seg3_1831-4260	0.68234	2.008	FALSE	D	D	D	D	D	E	E	E	E	E	E	E	K	K	K	K	K	E	E	E	E	Q	E	E			stalk
1096	1077	D	E	0.1054	0.99	FALSE	GARD_seg3_1831-4260	0.44483	1.525	FALSE	E	E	E	E	E	D	D	D	D	D	D	D	D	D	D	E	D	D	D	D	D	D	D	D			stalk
1097	1078	A	G	0.00334	0.466	FALSE	GARD_seg3_1831-4260	0.1404	0.824	FALSE	G	G	G	G	G	G	G	G	G	G	G	G	G	G	G	G	G	A	A	A	A	G	G	G			stalk
1098	1079	K	K	9e-05	0.167	FALSE	GARD_seg3_1831-4260	0.00787	0.269	FALSE	K	K	K	K	K	K	K	K	K	K	K	K	K	K	K	K	K	K	K	K	K	K	K	K			stalk
1099	1080	R	K	0.00322	0.463	FALSE	GARD_seg3_1831-4260	0.09281	0.709	FALSE	K	K	K	K	K	K	K	K	K	K	K	K	K	K	K	K	K	R	R	R	K	K	K	K			stalk
1100	1081	L	L	0.00333	0.247	FALSE	GARD_seg3_1831-4260	0.05601	0.447	FALSE	L	L	L	L	L	L	L	L	L	L	L	L	L	L	L	L	L	L	L	L	L	L	L	L			stalk
1101	1082	I	M	0.00079	0.408	FALSE	GARD_seg3_1831-4260	0.03761	0.559	FALSE	M	M	M	M	M	M	M	M	M	M	M	M	M	M	M	M	M	I	I	I	I	M	M	M			stalk
1102	1083	A	A	0.22192	1.33	FALSE	GARD_seg3_1831-4260	0.59498	1.828	FALSE	A	A	A	A	A	G	G	G	G	G	G	G	G	G	G	G	A	A	A	A	A	A	A	A			stalk
1103	1084	V	T	0.18149	1.214	FALSE	GARD_seg3_1831-4260	0.56995	1.777	FALSE	T	T	T	T	T	A	A	A	A	A	A	A	A	A	A	A	A	V	V	V	V	A	A	A			stalk
1104	1085	A	A	0.00232	0.237	FALSE	GARD_seg3_1831-4260	0.03447	0.38	FALSE	A	A	A	A	A	A	A	A	A	A	A	A	A	A	A	A	A	A	A	A	A	A	A	A			stalk
1105	1086	D	D	6e-05	0.161	FALSE	GARD_seg3_1831-4260	0.00779	0.269	FALSE	D	D	D	D	D	D	D	D	D	D	D	D	D	D	D	D	D	D	D	D	D	D	D	D			stalk
1106	1087	S	C	0.33977	1.667	FALSE	GARD_seg3_1831-4260	0.68304	2.007	FALSE	C	S	T	T	S	S	S	S	S	S	S	S	S	S	S	S	S	S	S	S	S	S	S	S			stalk
1107	1088	V	A	0.00385	0.467	FALSE	GARD_seg3_1831-4260	0.1201	0.775	FALSE	A	V	V	V	V	V	V	V	V	V	V	V	V	V	V	V	V	V	V	V	V	V	V	V			stalk
1108	1089	L	F	0.0053	0.487	FALSE	GARD_seg3_1831-4260	0.14394	0.832	FALSE	F	F	F	F	F	F	F	F	F	F	F	F	F	F	F	F	F	L	L	L	F	F	F	F			stalk
1109	1090	T	M	0.0155	0.691	FALSE	GARD_seg3_1831-4260	0.29342	1.219	FALSE	M	M	M	M	M	T	T	M	T	T	T	T	T	T	T	T	T	T	T	T	T	T	T	T			stalk
1110	1091	K	K	0.02558	0.6	FALSE	GARD_seg3_1831-4260	0.17843	0.911	FALSE	K	R	K	K	K	K	K	K	K	K	K	K	K	K	K	K	K	K	K	K	K	K	K	K			stalk
1111	1092	V	V	0.02645	0.603	FALSE	GARD_seg3_1831-4260	0.21507	0.993	FALSE	V	V	V	V	V	I	I	I	I	I	I	I	I	I	I	I	I	V	V	V	V	V	V	V			stalk
1112	1093	V	A	0.13976	1.092	FALSE	GARD_seg3_1831-4260	0.56807	1.773	FALSE	A	A	A	A	V	A	A	A	A	A	A	A	A	A	A	A	A	V	V	V	V	V	V	V			stalk
1113	1094	G	G	0.30626	1.579	FALSE	GARD_seg3_1831-4260	0.61737	1.873	FALSE	G	D	N	N	D	G	G	G	G	G	G	G	G	G	G	G	G	G	G	G	G	G	G	G			stalk
1114	1095	D	E	0.14283	1.148	FALSE	GARD_seg3_1831-4260	0.69574	2.035	FALSE	E	D	A	G	D	D	D	D	D	D	D	D	D	D	D	D	D	D	D	D	D	D	D	D			stalk
1115	1096	L	L	0.00041	0.194	FALSE	GARD_seg3_1831-4260	0.02479	0.346	FALSE	L	L	L	L	L	L	L	L	L	L	L	L	L	L	L	L	L	L	L	L	L	L	L	L			stalk
1116	1097	L	L	0.31032	1.582	FALSE	GARD_seg3_1831-4260	0.70414	2.051	FALSE	L	L	L	L	L	R	R	R	R	R	R	R	Q	Q	Q	Q	Q	L	L	L	L	L	L	L			stalk
1117	1098	S	N	0.38092	1.813	FALSE	GARD_seg3_1831-4260	0.73686	2.117	FALSE	N	S	N	N	N	N	N	N	N	N	N	N	N	N	N	N	N	S	N	N	N	T	N	N			stalk
1118	1099	G	G	0.00309	0.245	FALSE	GARD_seg3_1831-4260	0.03894	0.395	FALSE	G	G	G	G	G	G	G	G	G	G	G	G	G	G	G	G	G	G	G	G	G	G	G	G			stalk
1119	1100	T	T	0.00414	0.475	FALSE	GARD_seg3_1831-4260	0.12679	0.792	FALSE	T	T	T	T	T	T	T	T	T	T	T	T	T	T	T	T	T	T	T	T	K	T	T	T			stalk
1120	1101	I	I	0.00146	0.223	FALSE	GARD_seg3_1831-4260	0.02363	0.342	FALSE	I	I	I	I	I	I	I	I	I	I	I	I	I	I	I	I	I	I	I	I	I	I	I	I			stalk
1121	1102	L	L	0.01236	0.31	FALSE	GARD_seg3_1831-4260	0.0917	0.547	FALSE	L	L	L	L	L	L	L	L	L	L	L	L	L	L	L	L	L	L	L	L	L	L	L	L			stalk
1122	1103	V	V	0.00247	0.238	FALSE	GARD_seg3_1831-4260	0.03264	0.373	FALSE	V	V	V	V	V	V	V	V	V	V	V	V	V	V	V	V	V	V	V	V	V	V	V	V			stalk
1123	1104	G	G	0.00397	0.254	FALSE	GARD_seg3_1831-4260	0.04161	0.403	FALSE	G	G	G	G	G	G	G	G	G	G	G	G	G	G	G	G	G	G	G	G	G	G	G	G			stalk
1124	1105	Q	R	0.06894	0.761	FALSE	GARD_seg3_1831-4260	0.33287	1.25	FALSE	R	Q	Q	Q	Q	Q	Q	Q	Q	Q	Q	Q	Q	Q	Q	Q	Q	Q	Q	Q	Q	Q	Q	Q			stalk
1125	1106	L	L	0.00185	0.229	FALSE	GARD_seg3_1831-4260	0.04889	0.425	FALSE	L	L	L	L	L	L	L	L	L	L	L	L	L	L	L	L	L	L	L	L	L	L	L	L			stalk
1126	1107	E	E	0.00194	0.438	FALSE	GARD_seg3_1831-4260	0.07505	0.664	FALSE	E	E	E	E	E	E	E	E	E	E	E	E	E	E	E	E	K	E	E	E	E	E	E	E			stalk
1127	1108	L	L	0.00185	0.229	FALSE	GARD_seg3_1831-4260	0.04889	0.425	FALSE	L	L	L	L	L	L	L	L	L	L	L	L	L	L	L	L	L	L	L	L	L	L	L	L			stalk
1128	1109	I	I	0.024	0.593	FALSE	GARD_seg3_1831-4260	0.18301	0.921	FALSE	I	I	V	V	I	I	I	I	I	I	I	I	I	I	I	I	I	I	I	I	I	I	I	I			stalk
1129	1110	I	M	0.02049	0.713	FALSE	GARD_seg3_1831-4260	0.26234	1.156	FALSE	M	M	M	M	T	I	I	I	I	I	I	I	I	I	I	I	I	I	I	I	I	I	I	I			stalk
1130	1111	K	K	9e-05	0.167	FALSE	GARD_seg3_1831-4260	0.00787	0.269	FALSE	K	K	K	K	K	K	K	K	K	K	K	K	K	K	K	K	K	K	K	K	K	K	K	K			stalk
1131	1112	H	H	0.00018	0.179	FALSE	GARD_seg3_1831-4260	0.01374	0.301	FALSE	H	H	H	H	H	H	H	H	H	H	H	H	H	H	H	H	H	H	H	H	H	H	H	H			stalk
1132	1113	K	K	0.00236	0.447	FALSE	GARD_seg3_1831-4260	0.08314	0.684	FALSE	K	Q	K	K	K	K	K	K	K	K	K	K	K	K	K	K	K	K	K	K	K	K	K	K			stalk
1133	1114	N	D	0.01553	0.554	FALSE	GARD_seg3_1831-4260	0.13533	0.812	FALSE	D	D	D	D	D	N	N	N	N	N	N	N	N	N	N	N	N	N	N	N	N	N	N	N			stalk
1134	1115	Q	Q	0.10915	1.001	FALSE	GARD_seg3_1831-4260	0.5828	1.803	FALSE	Q	R	Q	Q	R	Q	Q	Q	Q	Q	Q	Q	Q	Q	Q	Q	Q	Q	Q	Q	Q	Q	Q	Q			stalk
1135	1116	F	F	0.00257	0.24	FALSE	GARD_seg3_1831-4260	0.0314	0.37	FALSE	F	F	F	F	F	F	F	F	F	F	F	F	F	F	F	F	F	F	F	F	F	F	F	F			stalk
1136	1117	L	L	0.00417	0.256	FALSE	GARD_seg3_1831-4260	0.04532	0.414	FALSE	L	L	L	L	L	L	L	L	L	L	L	L	L	L	L	L	L	L	L	L	L	L	L	L			stalk
1137	1118	D	D	6e-05	0.161	FALSE	GARD_seg3_1831-4260	0.00779	0.269	FALSE	D	D	D	D	D	D	D	D	D	D	D	D	D	D	D	D	D	D	D	D	D	D	D	D			stalk
1138	1119	I	I	9e-05	0.168	FALSE	GARD_seg3_1831-4260	0.01141	0.289	FALSE	I	I	I	I	I	I	I	I	I	I	I	I	I	I	I	I	I	I	I	I	I	I	I	I			stalk
1139	1120	W	W	0.00317	0.247	FALSE	GARD_seg3_1831-4260	0.06237	0.466	FALSE	W	W	W	W	W	W	W	W	W	W	W	W	W	W	W	W	W	W	W	W	W	W	W	W			stalk
1140	1121	Q	Q	0.06565	0.75	FALSE	GARD_seg3_1831-4260	0.66296	1.966	FALSE	Q	Q	Q	Q	Q	Q	Q	Q	Q	Q	Q	Q	Q	Q	Q	H	H	Q	Q	Q	Q	Q	Q	Q			stalk
1141	1122	L	L	0.00185	0.229	FALSE	GARD_seg3_1831-4260	0.04889	0.425	FALSE	L	L	L	L	L	L	L	L	L	L	L	L	L	L	L	L	L	L	L	L	L	L	L	L			stalk
1142	1123	R	K	0.00202	0.441	FALSE	GARD_seg3_1831-4260	0.07771	0.671	FALSE	K	K	K	K	K	K	K	K	K	K	K	K	K	K	K	K	K	R	R	R	R	K	K	K			stalk
1143	1124	E	E	0.13625	1.081	FALSE	GARD_seg3_1831-4260	0.48986	1.615	FALSE	E	E	E	E	E	E	E	E	E	E	E	E	E	E	E	E	E	E	E	E	K	E	D	D			stalk
1144	1125	K	K	0.02425	0.595	FALSE	GARD_seg3_1831-4260	0.17454	0.902	FALSE	K	E	K	K	K	K	K	K	K	K	K	K	K	K	K	K	K	K	K	K	K	K	K	K			stalk
1145	1126	S	S	0.17042	1.182	FALSE	GARD_seg3_1831-4260	0.53411	1.705	FALSE	S	S	S	S	S	S	S	S	S	S	S	S	S	S	S	S	S	S	S	S	S	S	H	R			stalk
1146	1127	L	L	0.28205	1.502	FALSE	GARD_seg3_1831-4260	0.63465	1.909	FALSE	L	L	V	V	L	L	L	L	L	V	V	L	L	L	L	L	L	L	L	L	L	L	L	L			stalk
1147	1128	S	S	0.43294	1.929	FALSE	GARD_seg3_1831-4260	0.73294	2.11	FALSE	S	L	S	S	P	S	S	S	S	S	S	S	S	S	S	S	S	S	S	S	S	S	S	S			stalk
1148	1129	P	P	0.00041	0.195	FALSE	GARD_seg3_1831-4260	0.02773	0.357	FALSE	P	P	P	P	P	P	P	P	P	P	P	P	P	P	P	P	P	P	P	P	P	P	P	P			stalk
1149	1130	Q	P	0.39486	1.851	FALSE	GARD_seg3_1831-4260	0.82907	2.304	FALSE	P	Q	P	P	L	Q	Q	Q	Q	Q	Q	Q	Q	Q	Q	Q	Q	Q	Q	Q	Q	Q	Q	Q			stalk
1150	1131	D	E	0.00672	0.496	FALSE	GARD_seg3_1831-4260	0.10529	0.74	FALSE	E	E	E	E	E	D	D	D	D	D	D	D	D	D	D	D	D	D	D	D	D	D	D	D			stalk
1151	1132	E	E	0.02176	0.584	FALSE	GARD_seg3_1831-4260	0.16855	0.888	FALSE	E	E	E	E	E	E	E	E	E	D	D	E	E	E	E	E	E	E	E	E	E	E	E	E			stalk
1152	1133	Q	N	0.05608	0.835	FALSE	GARD_seg3_1831-4260	0.40873	1.452	FALSE	N	N	N	N	N	K	K	K	K	K	K	K	K	K	K	K	K	Q	K	K	K	K	K	K			stalk
1153	1134	C	C	0.68515	2.646	FALSE	GARD_seg3_1831-4260	0.86783	2.383	FALSE	C	C	C	R	C	C	C	C	C	R	C	C	C	C	C	C	C	C	C	C	C	Y	C	C			stalk
1154	1135	A	A	0.21691	1.316	FALSE	GARD_seg3_1831-4260	0.58545	1.809	FALSE	A	A	A	A	A	A	A	T	T	T	T	T	A	A	A	A	A	A	A	A	A	A	A	A	A1135V	FALSE	stalk
1155	1136	V	M	0.00156	0.432	FALSE	GARD_seg3_1831-4260	0.06206	0.63	FALSE	M	M	M	M	M	M	M	M	M	M	M	M	M	M	M	M	M	V	V	V	V	V	V	V			stalk
1156	1137	E	D	0.03586	0.768	FALSE	GARD_seg3_1831-4260	0.35627	1.346	FALSE	D	D	N	N	D	E	E	E	E	E	E	E	E	E	E	E	E	E	E	E	E	E	E	E			stalk
1157	1138	E	E	0.0233	0.59	FALSE	GARD_seg3_1831-4260	0.17276	0.898	FALSE	E	E	E	E	K	E	E	E	E	E	E	E	E	E	E	E	E	E	E	E	E	E	E	E			stalk
1158	1139	A	V	0.25476	1.425	FALSE	GARD_seg3_1831-4260	0.60385	1.846	FALSE	V	V	V	V	V	A	A	A	A	A	A	T	A	A	A	A	A	A	A	A	A	A	A	A			stalk
1159	1140	L	L	0.00255	0.237	FALSE	GARD_seg3_1831-4260	0.05373	0.439	FALSE	L	L	L	L	L	L	L	L	L	L	L	L	L	L	L	L	L	L	L	L	L	L	L	L			stalk
1160	1141	D	D	0.08035	0.912	FALSE	GARD_seg3_1831-4260	0.41617	1.467	FALSE	D	D	D	D	D	N	N	N	N	N	N	N	D	D	D	D	D	D	Y	Y	D	D	D	D			stalk
1161	1142	W	W	0.00317	0.247	FALSE	GARD_seg3_1831-4260	0.06237	0.466	FALSE	W	W	W	W	W	W	W	W	W	W	W	W	W	W	W	W	W	W	W	W	W	W	W	W			stalk
1162	1143	R	R	0.00322	0.247	FALSE	GARD_seg3_1831-4260	0.0378	0.391	FALSE	R	R	R	R	R	R	R	R	R	R	R	R	R	R	R	R	R	R	R	R	R	R	R	R			stalk
1163	1144	R	I	0.07583	0.954	FALSE	GARD_seg3_1831-4260	0.57183	1.789	FALSE	I	I	I	I	I	M	M	M	M	T	M	M	M	M	M	M	M	R	R	R	R	M	M	M			stalk
1164	1145	E	K	0.09086	0.998	FALSE	GARD_seg3_1831-4260	0.62609	1.896	FALSE	K	E	N	N	K	E	E	E	E	E	E	E	E	E	E	E	E	E	E	E	E	E	E	E			stalk
1165	1146	E	E	0.00148	0.224	FALSE	GARD_seg3_1831-4260	0.02264	0.338	FALSE	E	E	E	E	E	E	E	E	E	E	E	E	E	E	E	E	E	E	E	E	E	E	E	E			stalk
1166	1147	L	L	0.00185	0.229	FALSE	GARD_seg3_1831-4260	0.04889	0.425	FALSE	L	L	L	L	L	L	L	L	L	L	L	L	L	L	L	L	L	L	L	L	L	L	L	L			stalk
1167	1148	L	L	0.01227	0.31	FALSE	GARD_seg3_1831-4260	0.09149	0.547	FALSE	L	L	L	L	L	L	L	L	L	L	L	L	L	L	L	L	L	L	L	L	L	L	L	L			stalk
1168	1149	L	F	0.03757	0.649	FALSE	GARD_seg3_1831-4260	0.21746	0.998	FALSE	F	F	F	F	F	F	F	F	F	F	F	F	F	F	F	F	F	L	F	F	F	F	F	F			stalk
1169	1150	L	L	0.01102	0.303	FALSE	GARD_seg3_1831-4260	0.08869	0.539	FALSE	L	L	L	L	L	L	L	L	L	L	L	L	L	L	L	L	L	L	L	L	L	L	L	L			stalk
1170	1151	K	R	0.3525	1.755	FALSE	GARD_seg3_1831-4260	0.85497	2.353	FALSE	R	R	R	R	K	E	E	E	E	E	E	E	E	K	K	E	E	K	K	K	K	K	K	K			stalk
1171	1152	K	E	0.01049	0.521	FALSE	GARD_seg3_1831-4260	0.13789	0.816	FALSE	E	K	K	K	K	K	K	K	K	K	K	K	K	K	K	K	K	K	K	K	K	K	K	K			stalk
1172	1153	E	E	9e-05	0.167	FALSE	GARD_seg3_1831-4260	0.00782	0.268	FALSE	E	E	E	E	E	E	E	E	E	E	E	E	E	E	E	E	E	E	E	E	E	E	E	E			stalk
1173	1154	K	K	0.17681	1.2	FALSE	GARD_seg3_1831-4260	0.52782	1.692	FALSE	K	E	T	T	T	K	K	K	K	K	K	K	K	K	K	K	K	K	K	K	K	K	K	K			stalk
1174	1155	R	R	0.00322	0.247	FALSE	GARD_seg3_1831-4260	0.0378	0.391	FALSE	R	R	R	R	R	R	R	R	R	R	R	R	R	R	R	R	R	R	R	R	R	R	R	R			stalk
1175	1156	C	F	0.29256	1.533	FALSE	GARD_seg3_1831-4260	0.64145	1.923	FALSE	F	F	S	S	F	C	C	C	C	C	C	C	C	C	C	C	C	C	C	C	C	C	C	C			stalk
1176	1157	V	V	0.00185	0.229	FALSE	GARD_seg3_1831-4260	0.02982	0.364	FALSE	V	V	V	V	V	V	V	V	V	V	V	V	V	V	V	V	V	V	V	V	V	V	V	V			stalk
1177	1158	D	D	0.0004	0.191	FALSE	GARD_seg3_1831-4260	0.01314	0.296	FALSE	D	D	D	D	D	D	D	D	D	D	D	D	D	D	D	D	D	D	D	D	D	D	D	D			stalk
1178	1159	S	S	0.00185	0.231	FALSE	GARD_seg3_1831-4260	0.02753	0.357	FALSE	S	S	S	S	S	S	S	S	S	S	S	S	S	S	S	S	S	S	S	S	S	S	S	S			stalk
1179	1160	L	L	0.00041	0.194	FALSE	GARD_seg3_1831-4260	0.02479	0.346	FALSE	L	L	L	L	L	L	L	L	L	L	L	L	L	L	L	L	L	L	L	L	L	L	L	L			stalk
1180	1161	L	L	0.00185	0.229	FALSE	GARD_seg3_1831-4260	0.04889	0.425	FALSE	L	L	L	L	L	L	L	L	L	L	L	L	L	L	L	L	L	L	L	L	L	L	L	L			stalk
1181	1162	K	K	9e-05	0.167	FALSE	GARD_seg3_1831-4260	0.00787	0.269	FALSE	K	K	K	K	K	K	K	K	K	K	K	K	K	K	K	K	K	K	K	K	K	K	K	K			stalk
1182	1163	M	M	3e-05	0.152	FALSE	GARD_seg3_1831-4260	0.00321	0.234	FALSE	M	M	M	M	M	M	M	M	M	M	M	M	M	M	M	M	M	M	M	M	M	M	M	M			stalk
1183	1164	C	C	0.00491	0.263	FALSE	GARD_seg3_1831-4260	0.05049	0.431	FALSE	C	C	C	C	C	C	C	C	C	C	C	C	C	C	C	C	C	C	C	C	C	C	C	C			stalk
1184	1165	G	G	0.02648	0.736	FALSE	GARD_seg3_1831-4260	0.38058	1.395	FALSE	G	G	G	G	G	G	G	G	G	G	G	G	G	G	G	G	A	G	A	A	G	G	G	G			stalk
1185	1166	N	R	0.28378	1.544	FALSE	GARD_seg3_1831-4260	0.74137	2.126	FALSE	R	I	I	I	I	N	N	N	N	N	N	N	N	N	N	N	N	N	N	N	N	N	N	N			stalk
1186	1167	V	V	0.00018	0.178	FALSE	GARD_seg3_1831-4260	0.01278	0.295	FALSE	V	V	V	V	V	V	V	V	V	V	V	V	V	V	V	V	V	V	V	V	V	V	V	V			stalk
1187	1168	K	K	0.00161	0.226	FALSE	GARD_seg3_1831-4260	0.02325	0.34	FALSE	K	K	K	K	K	K	K	K	K	K	K	K	K	K	K	K	K	K	K	K	K	K	K	K			stalk
1188	1169	H	A	0.30443	1.601	FALSE	GARD_seg3_1831-4260	0.79763	2.24	FALSE	A	S	P	P	P	H	H	H	H	H	H	H	H	H	H	H	H	H	H	H	H	H	H	H			stalk
1189	1170	L	L	0.00287	0.242	FALSE	GARD_seg3_1831-4260	0.05601	0.446	FALSE	L	L	L	L	L	L	L	L	L	L	L	L	L	L	L	L	L	L	L	L	L	L	L	L			stalk
1190	1171	I	I	0.25104	1.452	FALSE	GARD_seg3_1831-4260	0.68595	2.016	FALSE	I	I	V	V	I	I	I	I	V	I	I	I	I	I	I	I	I	I	I	I	I	I	V	I			stalk
1191	1172	Q	Q	0.06586	0.751	FALSE	GARD_seg3_1831-4260	0.31815	1.218	FALSE	Q	Q	Q	Q	E	Q	Q	Q	Q	Q	Q	Q	Q	Q	Q	Q	Q	Q	Q	Q	Q	Q	Q	Q			stalk
1192	1173	V	V	0.00018	0.178	FALSE	GARD_seg3_1831-4260	0.0126	0.294	FALSE	V	V	V	V	V	V	V	V	V	V	V	V	V	V	V	V	V	V	V	V	V	V	V	V			stalk
1193	1174	D	D	6e-05	0.161	FALSE	GARD_seg3_1831-4260	0.00779	0.269	FALSE	D	D	D	D	D	D	D	D	D	D	D	D	D	D	D	D	D	D	D	D	D	D	D	D			stalk
1194	1175	F	F	0.00257	0.24	FALSE	GARD_seg3_1831-4260	0.0314	0.37	FALSE	F	F	F	F	F	F	F	F	F	F	F	F	F	F	F	F	F	F	F	F	F	F	F	F			stalk
1195	1176	G	G	0.00397	0.254	FALSE	GARD_seg3_1831-4260	0.04161	0.403	FALSE	G	G	G	G	G	G	G	G	G	G	G	G	G	G	G	G	G	G	G	G	G	G	G	G			stalk
1196	1177	V	E	0.02442	0.723	FALSE	GARD_seg3_1831-4260	0.34797	1.329	FALSE	E	E	E	E	E	E	E	E	E	E	E	D	E	E	E	E	E	V	V	V	V	V	V	V			stalk
1197	1178	L	L	0.00417	0.256	FALSE	GARD_seg3_1831-4260	0.04532	0.414	FALSE	L	L	L	L	L	L	L	L	L	L	L	L	L	L	L	L	L	L	L	L	L	L	L	L			stalk
1198	1179	A	A	0.00327	0.247	FALSE	GARD_seg3_1831-4260	0.03929	0.396	FALSE	A	A	A	A	A	A	A	A	A	A	A	A	A	A	A	A	A	A	A	A	A	A	A	A			stalk
1199	1180	V	I	0.98805	3.465	TRUE	GARD_seg3_1831-4260	0.99255	2.629	TRUE	I	I	I	I	E	T	T	T	T	T	T	T	R	R	R	T	T	V	V	V	V	V	L	I			stalk
1200	1181	R	R	0.00289	0.243	FALSE	GARD_seg3_1831-4260	0.03648	0.387	FALSE	R	R	R	R	R	R	R	R	R	R	R	R	R	R	R	R	R	R	R	R	R	R	R	R			stalk
1201	1182	H	H	0.00372	0.467	FALSE	GARD_seg3_1831-4260	0.1199	0.775	FALSE	H	H	H	H	H	H	H	H	H	H	H	H	H	H	H	H	H	H	H	H	H	Y	H	H			stalk
1202	1183	S	S	0.00946	0.294	FALSE	GARD_seg3_1831-4260	0.07916	0.513	FALSE	S	S	S	S	S	S	S	S	S	S	S	S	S	S	S	S	S	S	S	S	S	S	S	S			stalk
1203	1184	Q	Q	0.00496	0.263	FALSE	GARD_seg3_1831-4260	0.05534	0.445	FALSE	Q	Q	Q	Q	Q	Q	Q	Q	Q	Q	Q	Q	Q	Q	Q	Q	Q	Q	Q	Q	Q	Q	Q	Q			stalk
1204	1185	D	D	6e-05	0.161	FALSE	GARD_seg3_1831-4260	0.00779	0.269	FALSE	D	D	D	D	D	D	D	D	D	D	D	D	D	D	D	D	D	D	D	D	D	D	D	D			stalk
1205	1186	L	L	0.00041	0.194	FALSE	GARD_seg3_1831-4260	0.02479	0.346	FALSE	L	L	L	L	L	L	L	L	L	L	L	L	L	L	L	L	L	L	L	L	L	L	L	L			stalk
1206	1187	S	S	0.00012	0.175	FALSE	GARD_seg3_1831-4260	0.01359	0.301	FALSE	S	S	S	S	S	S	S	S	S	S	S	S	S	S	S	S	S	S	S	S	S	S	S	S			stalk
1207	1188	S	S	0.03154	0.626	FALSE	GARD_seg3_1831-4260	0.21009	0.982	FALSE	S	S	S	S	T	S	S	S	S	S	S	S	S	S	S	S	S	S	S	S	S	S	S	S			stalk
1208	1189	K	K	0.00161	0.226	FALSE	GARD_seg3_1831-4260	0.02325	0.34	FALSE	K	K	K	K	K	K	K	K	K	K	K	K	K	K	K	K	K	K	K	K	K	K	K	K			stalk
1209	1190	R	R	0.00322	0.247	FALSE	GARD_seg3_1831-4260	0.0378	0.391	FALSE	R	R	R	R	R	R	R	R	R	R	R	R	R	R	R	R	R	R	R	R	R	R	R	R			stalk
1210	1191	L	L	0.01236	0.31	FALSE	GARD_seg3_1831-4260	0.0917	0.547	FALSE	L	L	L	L	L	L	L	L	L	L	L	L	L	L	L	L	L	L	L	L	L	L	L	L			stalk
1211	1192	N	D	0.03886	0.777	FALSE	GARD_seg3_1831-4260	0.37074	1.375	FALSE	D	D	D	D	D	N	N	N	N	N	N	N	D	D	D	D	D	N	N	N	N	N	N	N			stalk
1212	1193	D	E	0.0182	0.567	FALSE	GARD_seg3_1831-4260	0.16112	0.871	FALSE	E	E	E	E	E	E	E	E	E	E	E	E	E	E	E	E	E	D	D	D	D	E	E	E			stalk
1213	1194	T	V	0.24376	1.433	FALSE	GARD_seg3_1831-4260	0.77596	2.196	FALSE	V	V	V	V	V	A	A	A	A	A	A	A	A	A	A	A	A	T	A	A	A	A	A	V			stalk
1214	1195	V	V	0.00018	0.178	FALSE	GARD_seg3_1831-4260	0.0126	0.294	FALSE	V	V	V	V	V	V	V	V	V	V	V	V	V	V	V	V	V	V	V	V	V	V	V	V			stalk
1215	1196	T	T	0.00269	0.241	FALSE	GARD_seg3_1831-4260	0.03801	0.392	FALSE	T	T	T	T	T	T	T	T	T	T	T	T	T	T	T	T	T	T	T	T	T	T	T	T			stalk
1216	1197	V	V	0.00018	0.178	FALSE	GARD_seg3_1831-4260	0.0126	0.294	FALSE	V	V	V	V	V	V	V	V	V	V	V	V	V	V	V	V	V	V	V	V	V	V	V	V			stalk
1217	1198	R	R	0.00322	0.247	FALSE	GARD_seg3_1831-4260	0.0378	0.391	FALSE	R	R	R	R	R	R	R	R	R	R	R	R	R	R	R	R	R	R	R	R	R	R	R	R			stalk
1218	1199	L	V	0.49748	2.133	FALSE	GARD_seg3_1831-4260	0.86581	2.379	FALSE	V	L	L	L	L	L	L	L	L	P	P	L	L	L	L	L	L	L	L	L	L	L	L	Q			stalk
1219	1200	S	S	0.11908	1.034	FALSE	GARD_seg3_1831-4260	0.6087	1.856	FALSE	S	S	P	P	P	P	P	P	P	P	P	P	P	P	P	P	P	S	S	S	S	S	S	S			stalk
1220	1201	T	S	0.0073	0.505	FALSE	GARD_seg3_1831-4260	0.19738	0.954	FALSE	S	S	S	S	S	T	T	T	T	T	T	T	T	T	T	T	T	T	T	T	T	T	T	T			stalk
1221	1202	S	F	0.00798	0.51	FALSE	GARD_seg3_1831-4260	0.18804	0.933	FALSE	F	F	F	F	F	S	S	S	S	S	S	S	S	S	S	S	S	S	S	S	S	S	S	S			stalk
1222	1203	S	P	0.01532	0.553	FALSE	GARD_seg3_1831-4260	0.22133	1.007	FALSE	P	P	P	P	P	S	S	S	S	S	S	S	S	S	S	S	S	S	S	S	S	S	S	S			stalk
1223	1204	N	I	0.01489	0.687	FALSE	GARD_seg3_1831-4260	0.34101	1.315	FALSE	I	I	I	I	I	N	N	N	N	N	N	N	N	N	N	S	N	N	N	N	N	N	N	N			stalk
1224	1205	S	S	0.07947	0.797	FALSE	GARD_seg3_1831-4260	0.36309	1.315	FALSE	S	S	L	L	S	S	S	S	S	S	S	S	S	S	S	S	S	S	S	S	S	S	S	S			stalk
1225	1206	Q	Q	0.89783	3.226	FALSE	GARD_seg3_1831-4260	0.94471	2.536	TRUE	Q	E	Q	Q	Q	Q	E	E	E	Q	Q	E	E	E	E	Q	Q	Q	Q	Q	Q	Q	Q	Q			stalk
1226	1207	R	R	0.00018	0.181	FALSE	GARD_seg3_1831-4260	0.01254	0.296	FALSE	R	R	R	R	R	R	R	R	R	R	R	R	R	R	R	R	R	R	R	R	R	R	R	R			stalk
1227	1208	A	T	0.87655	3.167	FALSE	GARD_seg3_1831-4260	0.94556	2.538	TRUE	T	T	T	T	T	E	E	E	E	E	E	E	E	E	E	K	E	A	T	T	T	T	T	T			stalk
1228	1209	T	T	0.00405	0.474	FALSE	GARD_seg3_1831-4260	0.12539	0.789	FALSE	T	T	T	T	T	T	T	T	T	T	T	A	T	T	T	T	T	T	T	T	T	T	T	T			stalk
1229	1210	H	H	0.00182	0.23	FALSE	GARD_seg3_1831-4260	0.02591	0.35	FALSE	H	H	H	H	H	H	H	H	H	H	H	H	H	H	H	H	H	H	H	H	H	H	H	H			stalk
1230	1211	Y	Y	0.0003	0.189	FALSE	GARD_seg3_1831-4260	0.02083	0.331	FALSE	Y	Y	Y	Y	Y	Y	Y	Y	Y	Y	Y	Y	Y	Y	Y	Y	Y	Y	Y	Y	Y	Y	Y	Y			stalk
1231	1212	H	N	0.12978	1.111	FALSE	GARD_seg3_1831-4260	0.70168	2.046	FALSE	N	N	N	N	N	H	H	H	H	H	H	H	H	H	H	H	H	H	H	H	H	D	Q	Q			stalk
1232	1213	L	L	0.00185	0.229	FALSE	GARD_seg3_1831-4260	0.04889	0.425	FALSE	L	L	L	L	L	L	L	L	L	L	L	L	L	L	L	L	L	L	L	L	L	L	L	L			stalk
1233	1214	S	S	0.00258	0.456	FALSE	GARD_seg3_1831-4260	0.11861	0.773	FALSE	S	S	S	S	S	S	S	S	S	S	S	S	S	S	S	T	S	S	S	S	S	S	S	S			stalk
1234	1215	S	P	0.64203	2.538	FALSE	GARD_seg3_1831-4260	0.82316	2.292	FALSE	P	P	P	P	P	S	S	S	S	S	S	A	P	P	P	P	S	S	S	S	S	S	S	S			stalk
1235	1216	Q	E	0.09702	0.963	FALSE	GARD_seg3_1831-4260	0.55395	1.745	FALSE	E	Q	Q	Q	Q	Q	Q	Q	Q	Q	Q	Q	Q	Q	Q	Q	Q	Q	Q	Q	Q	R	Q	Q			stalk
1236	1217	V	L	0.00552	0.488	FALSE	GARD_seg3_1831-4260	0.1725	0.897	FALSE	L	L	L	L	L	V	V	V	V	V	V	V	V	V	V	V	V	V	V	V	V	V	V	V			stalk
1237	1218	Q	R	0.83334	3.048	FALSE	GARD_seg3_1831-4260	0.91346	2.476	TRUE	R	Q	Q	Q	Q	R	R	R	R	R	R	R	R	R	R	Q	R	Q	Q	Q	Q	R	R	R			stalk
1238	1219	E	E	0.02536	0.599	FALSE	GARD_seg3_1831-4260	0.18004	0.914	FALSE	E	A	E	E	E	E	E	E	E	E	E	E	E	E	E	E	E	E	E	E	E	E	E	E			stalk
1239	1220	M	M	3e-05	0.152	FALSE	GARD_seg3_1831-4260	0.00321	0.234	FALSE	M	M	M	M	M	M	M	M	M	M	M	M	M	M	M	M	M	M	M	M	M	M	M	M			stalk
1240	1221	A	A	0.03873	0.653	FALSE	GARD_seg3_1831-4260	0.23784	1.043	FALSE	A	A	V	A	A	A	A	A	A	A	A	A	A	A	A	A	A	A	A	A	A	A	A	A			stalk
1241	1222	G	G	0.01618	0.559	FALSE	GARD_seg3_1831-4260	0.18765	0.932	FALSE	G	G	E	E	E	G	G	G	G	G	G	G	G	G	G	G	G	G	G	G	G	G	G	G			stalk
1242	1223	K	K	0.01708	0.696	FALSE	GARD_seg3_1831-4260	0.07974	0.676	FALSE	K	K	K	K	K	K	K	K	K	K	K	K	T	T	T	T	K	K	K	K	K	K	K	K			stalk
1243	1224	I	I	0.00035	0.184	FALSE	GARD_seg3_1831-4260	0.01453	0.298	FALSE	I	I	I	I	I	I	I	I	I	I	I	I	I	I	I	I	I	I	I	I	I	I	I	I			stalk
1244	1225	D	D	6e-05	0.161	FALSE	GARD_seg3_1831-4260	0.00779	0.269	FALSE	D	D	D	D	D	D	D	D	D	D	D	D	D	D	D	D	D	D	D	D	D	D	D	D	D1225G	FALSE	stalk
1245	1226	L	L	0.04703	0.683	FALSE	GARD_seg3_1831-4260	0.32373	1.23	FALSE	L	L	L	L	S	L	L	L	L	L	L	L	L	L	L	L	L	L	L	L	L	L	L	L			stalk
1246	1227	L	L	0.00041	0.194	FALSE	GARD_seg3_1831-4260	0.02479	0.346	FALSE	L	L	L	L	L	L	L	L	L	L	L	L	L	L	L	L	L	L	L	L	L	L	L	L			stalk
1247	1228	R	R	0.0456	0.679	FALSE	GARD_seg3_1831-4260	0.24699	1.064	FALSE	R	R	R	R	R	R	R	R	R	R	R	R	R	R	R	G	R	R	R	R	R	R	R	R			stalk
1248	1229	D	D	6e-05	0.161	FALSE	GARD_seg3_1831-4260	0.00785	0.269	FALSE	D	D	D	D	D	D	D	D	D	D	D	D	D	D	D	D	D	D	D	D	D	D	D	D			stalk
1249	1230	S	S	0.00012	0.175	FALSE	GARD_seg3_1831-4260	0.01359	0.301	FALSE	S	S	S	S	S	S	S	S	S	S	S	S	S	S	S	S	S	S	S	S	S	S	S	S			stalk
1250	1231	H	H	0.00018	0.179	FALSE	GARD_seg3_1831-4260	0.01374	0.301	FALSE	H	H	H	H	H	H	H	H	H	H	H	H	H	H	H	H	H	H	H	H	H	H	H	H			stalk
1251	1232	I	I	9e-05	0.168	FALSE	GARD_seg3_1831-4260	0.01141	0.289	FALSE	I	I	I	I	I	I	I	I	I	I	I	I	I	I	I	I	I	I	I	I	I	I	I	I			stalk
1252	1233	F	F	0.00024	0.185	FALSE	GARD_seg3_1831-4260	0.0168	0.315	FALSE	F	F	F	F	F	F	F	F	F	F	F	F	F	F	F	F	F	F	F	F	F	F	F	F			stalk
1253	1234	Q	Q	0.00097	0.212	FALSE	GARD_seg3_1831-4260	0.031	0.368	FALSE	Q	Q	Q	Q	Q	Q	Q	Q	Q	Q	Q	Q	Q	Q	Q	Q	Q	Q	Q	Q	Q	Q	Q	Q			stalk
1254	1235	L	I	0.01529	0.689	FALSE	GARD_seg3_1831-4260	0.35647	1.346	FALSE	I	I	I	I	I	I	I	I	I	I	I	M	I	I	I	I	I	L	I	I	I	I	I	I			stalk
1255	1236	F	F	0.00044	0.196	FALSE	GARD_seg3_1831-4260	0.01964	0.326	FALSE	F	F	F	F	F	F	F	F	F	F	F	F	F	F	F	F	F	F	F	F	F	F	F	F			stalk
1256	1237	W	W	0.00317	0.247	FALSE	GARD_seg3_1831-4260	0.06237	0.466	FALSE	W	W	W	W	W	W	W	W	W	W	W	W	W	W	W	W	W	W	W	W	W	W	W	W			stalk
1257	1238	R	R	0.30188	1.595	FALSE	GARD_seg3_1831-4260	0.79508	2.235	FALSE	R	R	W	W	Q	R	R	R	R	R	R	R	R	R	R	R	R	R	R	R	R	R	Q	Q			stalk
1258	1239	E	E	0.49917	2.138	FALSE	GARD_seg3_1831-4260	0.79501	2.235	FALSE	E	E	E	E	K	K	K	K	K	K	K	K	K	K	K	K	K	E	E	E	E	E	K	K			stalk
1259	1240	A	A	0.00016	0.177	FALSE	GARD_seg3_1831-4260	0.01737	0.317	FALSE	A	A	A	A	A	A	A	A	A	A	A	A	A	A	A	A	A	A	A	A	A	A	A	A			stalk
1260	1241	A	A	0.00372	0.252	FALSE	GARD_seg3_1831-4260	0.04097	0.401	FALSE	A	A	A	A	A	A	A	A	A	A	A	A	A	A	A	A	A	A	A	A	A	A	A	A			stalk
1261	1242	E	E	9e-05	0.167	FALSE	GARD_seg3_1831-4260	0.00782	0.268	FALSE	E	E	E	E	E	E	E	E	E	E	E	E	E	E	E	E	E	E	E	E	E	E	E	E			stalk
1262	1243	P	P	0.01835	0.568	FALSE	GARD_seg3_1831-4260	0.22157	1.007	FALSE	P	P	P	P	S	P	P	P	P	P	P	P	P	P	P	P	P	P	P	P	P	P	P	P			stalk
1263	1244	L	L	0.07401	0.759	FALSE	GARD_seg3_1831-4260	0.51346	1.631	FALSE	L	F	L	L	L	L	L	L	L	L	L	L	L	L	L	L	L	L	L	L	L	L	L	L			stalk
1264	1245	S	S	0.80282	2.97	FALSE	GARD_seg3_1831-4260	0.92596	2.498	TRUE	S	G	S	S	K	S	S	S	S	S	S	S	S	S	S	S	S	S	S	S	S	G	S	S			stalk
1265	1246	E	A	0.02488	0.727	FALSE	GARD_seg3_1831-4260	0.35957	1.352	FALSE	A	V	V	V	V	E	E	E	E	E	E	E	E	E	E	E	E	E	E	E	E	E	E	E			stalk
1266	1247	P	P	0.004	0.255	FALSE	GARD_seg3_1831-4260	0.04866	0.425	FALSE	P	P	P	P	P	P	P	P	P	P	P	P	P	P	P	P	P	P	P	P	P	P	P	P			stalk
1267	1248	K	E	0.6061	2.44	FALSE	GARD_seg3_1831-4260	0.92224	2.49	TRUE	E	E	E	E	E	K	K	K	K	R	R	R	R	R	R	R	R	K	K	K	K	K	K	K			stalk
1268	1249	E	E	0.00019	0.178	FALSE	GARD_seg3_1831-4260	0.01034	0.282	FALSE	E	E	E	E	E	E	E	E	E	E	E	E	E	E	E	E	E	E	E	E	E	E	E	E			stalk
1269	1250	D	E	0.07459	0.895	FALSE	GARD_seg3_1831-4260	0.45267	1.54	FALSE	E	E	E	E	E	E	E	E	E	E	E	E	E	E	E	G	E	D	D	D	D	D	D	D			stalk
1270	1251	Q	R	0.70033	2.695	FALSE	GARD_seg3_1831-4260	0.93232	2.511	TRUE	R	R	Q	R	Q	Q	Q	Q	Q	Q	Q	Q	Q	Q	Q	Q	Q	Q	Q	Q	Q	R	Q	Q			stalk
1271	1252	E	E	0.00148	0.224	FALSE	GARD_seg3_1831-4260	0.02264	0.338	FALSE	E	E	E	E	E	E	E	E	E	E	E	E	E	E	E	E	E	E	E	E	E	E	E	E			stalk
1272	1253	A	A	0.00045	0.197	FALSE	GARD_seg3_1831-4260	0.02299	0.339	FALSE	A	A	A	A	A	A	A	A	A	A	A	A	A	A	A	A	A	A	A	A	A	A	A	A			stalk
1273	1254	A	A	0.03869	0.652	FALSE	GARD_seg3_1831-4260	0.2417	1.052	FALSE	A	V	A	A	A	A	A	A	A	A	A	A	A	A	A	A	A	A	A	A	A	A	A	A			stalk
1274	1255	E	E	9e-05	0.167	FALSE	GARD_seg3_1831-4260	0.00782	0.268	FALSE	E	E	E	E	E	E	E	E	E	E	E	E	E	E	E	E	E	E	E	E	E	E	E	E			stalk
1275	1256	L	F	0.59575	2.402	FALSE	GARD_seg3_1831-4260	0.85593	2.359	FALSE	F	L	F	F	L	L	L	L	L	L	L	L	L	L	L	L	L	L	L	L	L	L	L	L			stalk
1276	1257	L	P	0.11985	1.032	FALSE	GARD_seg3_1831-4260	0.59686	1.832	FALSE	P	P	L	L	P	L	L	L	L	L	L	L	L	L	L	L	L	L	L	L	L	L	L	L			stalk
1277	1258	S	S	0.00096	0.214	FALSE	GARD_seg3_1831-4260	0.02361	0.342	FALSE	S	S	S	S	S	S	S	S	S	S	S	S	S	S	S	S	S	S	S	S	S	S	S	S			stalk
1278	1259	E	E	9e-05	0.167	FALSE	GARD_seg3_1831-4260	0.00782	0.268	FALSE	E	E	E	E	E	E	E	E	E	E	E	E	E	E	E	E	E	E	E	E	E	E	E	E			stalk
1279	1260	P	P	0.00913	0.516	FALSE	GARD_seg3_1831-4260	0.19874	0.956	FALSE	P	L	P	P	P	P	P	P	P	P	P	P	P	P	P	P	P	P	P	P	P	P	P	P			stalk
1280	1261	E	-	0.09196	0.838	FALSE	GARD_seg3_1831-4260	0.38827	1.369	FALSE	-	-	-	-	-	E	E	E	E	E	E	E	D	D	D	E	E	E	E	E	E	E	E	E			stalk
1281	1262	E	E	0.00148	0.224	FALSE	GARD_seg3_1831-4260	0.02264	0.338	FALSE	E	E	E	E	E	E	E	E	E	E	E	E	E	E	E	E	E	E	E	E	E	E	E	E			stalk
1282	1263	E	D	0.01987	0.574	FALSE	GARD_seg3_1831-4260	0.16695	0.884	FALSE	D	E	E	E	E	E	E	E	E	E	E	E	E	E	E	E	E	E	E	E	E	E	E	E			stalk
1283	1264	S	S	0.00817	0.286	FALSE	GARD_seg3_1831-4260	0.07539	0.503	FALSE	S	S	S	S	S	S	S	S	S	S	S	S	S	S	S	S	S	S	S	S	S	S	S	S			stalk
1284	1265	E	E	0.00148	0.224	FALSE	GARD_seg3_1831-4260	0.02264	0.338	FALSE	E	E	E	E	E	E	E	E	E	E	E	E	E	E	E	E	E	E	E	E	E	E	E	E			stalk
1285	1266	R	R	0.00357	0.47	FALSE	GARD_seg3_1831-4260	0.36776	1.369	FALSE	R	R	R	R	R	K	K	K	K	K	K	R	R	R	R	R	R	R	R	R	R	R	R	R			stalk
1286	1267	H	Q	0.00673	0.499	FALSE	GARD_seg3_1831-4260	0.15253	0.852	FALSE	Q	Q	Q	Q	Q	H	H	H	H	H	H	H	H	H	H	H	H	H	H	H	H	H	H	H			stalk
1287	1268	I	T	0.59474	2.411	FALSE	GARD_seg3_1831-4260	0.92839	2.503	TRUE	T	M	T	T	T	I	I	I	I	I	I	I	I	I	I	I	T	I	I	I	I	I	T	T			stalk
1288	1269	L	L	0.00417	0.256	FALSE	GARD_seg3_1831-4260	0.04532	0.414	FALSE	L	L	L	L	L	L	L	L	L	L	L	L	L	L	L	L	L	L	L	L	L	L	L	L			stalk
1289	1270	E	L	0.21892	1.364	FALSE	GARD_seg3_1831-4260	0.75725	2.158	FALSE	L	L	L	L	L	E	E	E	E	K	E	E	E	E	E	E	E	E	E	E	E	E	E	E			stalk
1290	1271	L	I	0.23604	1.371	FALSE	GARD_seg3_1831-4260	0.60547	1.849	FALSE	I	I	I	M	I	L	L	L	L	L	L	L	L	L	L	L	L	L	L	L	L	L	L	L			stalk
1291	1272	E	E	0.00139	0.222	FALSE	GARD_seg3_1831-4260	0.02212	0.335	FALSE	E	E	E	E	E	E	E	E	E	E	E	E	E	E	E	E	E	E	E	E	E	E	E	E			stalk
1292	1273	E	E	0.00193	0.438	FALSE	GARD_seg3_1831-4260	0.07607	0.666	FALSE	E	E	E	E	E	E	E	E	E	E	E	E	E	E	E	E	E	E	E	E	K	E	E	E			stalk
1293	1274	V	V	0.00369	0.466	FALSE	GARD_seg3_1831-4260	0.11199	0.755	FALSE	V	V	V	V	V	V	V	V	V	V	V	V	V	V	V	V	L	V	V	V	V	V	V	V			stalk
1294	1275	Y	H	0.21776	1.319	FALSE	GARD_seg3_1831-4260	0.59613	1.83	FALSE	H	H	Y	Y	Y	Y	Y	Y	Y	Y	Y	Y	Y	Y	Y	Y	Y	Y	Y	Y	Y	Y	Y	Y			stalk
1295	1276	D	D	0.01122	0.668	FALSE	GARD_seg3_1831-4260	0.29971	1.231	FALSE	D	D	D	D	S	D	D	D	D	D	D	D	D	D	D	D	D	D	D	D	D	D	D	D			stalk
1296	1277	Y	Y	0.05058	0.697	FALSE	GARD_seg3_1831-4260	0.25934	1.09	FALSE	Y	Y	Y	Y	C	Y	Y	Y	Y	Y	Y	Y	Y	Y	Y	Y	Y	Y	Y	Y	Y	Y	Y	Y			stalk
1297	1278	L	L	0.00342	0.249	FALSE	GARD_seg3_1831-4260	0.05594	0.447	FALSE	L	L	L	L	L	L	L	L	L	L	L	L	L	L	L	L	L	L	L	L	L	L	L	L			stalk
1298	1279	Y	Y	0.00358	0.251	FALSE	GARD_seg3_1831-4260	0.03995	0.398	FALSE	Y	Y	Y	Y	Y	Y	Y	Y	Y	Y	Y	Y	Y	Y	Y	Y	Y	Y	Y	Y	Y	Y	Y	Y			stalk
1299	1280	Q	L	0.68314	2.642	FALSE	GARD_seg3_1831-4260	0.90856	2.465	TRUE	L	L	F	F	V	Q	Q	Q	Q	Q	Q	Q	Q	Q	Q	Q	Q	Q	Q	Q	Q	Q	Q	Q			stalk
1300	1281	P	P	0.00172	0.227	FALSE	GARD_seg3_1831-4260	0.03918	0.395	FALSE	P	P	P	P	P	P	P	P	P	P	P	P	P	P	P	P	P	P	P	P	P	P	P	P			stalk
1301	1282	S	S	0.0056	0.268	FALSE	GARD_seg3_1831-4260	0.05756	0.452	FALSE	S	S	S	S	S	S	S	S	S	S	S	S	S	S	S	S	S	S	S	S	S	S	S	S			stalk
1302	1283	Y	Y	0.0003	0.189	FALSE	GARD_seg3_1831-4260	0.02083	0.331	FALSE	Y	Y	Y	Y	Y	Y	Y	Y	Y	Y	Y	Y	Y	Y	Y	Y	Y	Y	Y	Y	Y	Y	Y	Y			stalk
1303	1284	R	R	0.21545	1.312	FALSE	GARD_seg3_1831-4260	0.58019	1.798	FALSE	R	R	R	R	N	R	R	R	R	R	R	R	R	R	R	R	R	R	R	R	R	R	R	R			stalk
1304	1285	K	K	0.08333	0.976	FALSE	GARD_seg3_1831-4260	0.61417	1.873	FALSE	K	R	K	K	K	K	K	K	K	K	K	K	K	K	K	K	K	K	K	K	K	K	M	T			stalk
1305	1286	F	F	0.00024	0.185	FALSE	GARD_seg3_1831-4260	0.0168	0.315	FALSE	F	F	F	F	F	F	F	F	F	F	F	F	F	F	F	F	F	F	F	F	F	F	F	F			stalk
1306	1287	I	M	0.45621	2.019	FALSE	GARD_seg3_1831-4260	0.80667	2.258	FALSE	M	I	I	I	I	I	I	I	I	I	I	I	I	I	I	I	A	I	I	I	I	I	I	I			stalk
1307	1288	K	K	0.24032	1.388	FALSE	GARD_seg3_1831-4260	0.59168	1.821	FALSE	K	R	R	R	S	K	K	K	K	K	K	K	K	K	K	K	K	K	K	K	K	K	K	K			stalk
1308	1289	L	L	0.00207	0.232	FALSE	GARD_seg3_1831-4260	0.05015	0.429	FALSE	L	L	L	L	L	L	L	L	L	L	L	L	L	L	L	L	L	L	L	L	L	L	L	L			stalk
1309	1290	H	Y	0.03931	0.781	FALSE	GARD_seg3_1831-4260	0.46753	1.57	FALSE	Y	Y	Y	Y	Y	Y	Y	Y	Y	Y	Y	Y	Y	Y	Y	Y	C	H	H	H	H	Y	Y	Y			stalk
1310	1291	Q	Q	0.37355	1.792	FALSE	GARD_seg3_1831-4260	0.57772	1.793	FALSE	Q	Q	Q	Q	R	Q	Q	Q	Q	Q	Q	Q	R	R	R	R	Q	Q	Q	Q	Q	Q	Q	Q			stalk
1311	1292	D	D	0.00092	0.212	FALSE	GARD_seg3_1831-4260	0.01642	0.313	FALSE	D	D	D	D	D	D	D	D	D	D	D	D	D	D	D	D	D	D	D	D	D	D	D	D			stalk
1312	1293	L	L	0.00919	0.292	FALSE	GARD_seg3_1831-4260	0.08329	0.524	FALSE	L	L	L	L	L	L	L	L	L	L	L	L	L	L	L	L	L	L	L	L	L	L	L	L			stalk
1313	1294	K	K	9e-05	0.167	FALSE	GARD_seg3_1831-4260	0.00787	0.269	FALSE	K	K	K	K	K	K	K	K	K	K	K	K	K	K	K	K	K	K	K	K	K	K	K	K			stalk
1314	1295	S	S	0.00439	0.258	FALSE	GARD_seg3_1831-4260	0.05934	0.457	FALSE	S	S	S	S	S	S	S	S	S	S	S	S	S	S	S	S	S	S	S	S	S	S	S	S			stalk
1315	1296	G	G	0.00397	0.254	FALSE	GARD_seg3_1831-4260	0.04161	0.403	FALSE	G	G	G	G	G	G	G	G	G	G	G	G	G	G	G	G	G	G	G	G	G	G	G	G			stalk
1316	1297	E	E	0.10968	1.051	FALSE	GARD_seg3_1831-4260	0.65807	1.96	FALSE	E	E	E	E	E	E	E	E	E	E	E	E	K	K	K	K	K	E	E	E	E	E	Q	R			stalk
1317	1298	V	V	0.00016	0.176	FALSE	GARD_seg3_1831-4260	0.01596	0.31	FALSE	V	V	V	V	V	V	V	V	V	V	V	V	V	V	V	V	V	V	V	V	V	V	V	V			stalk
1318	1299	T	T	0.00019	0.181	FALSE	GARD_seg3_1831-4260	0.01901	0.324	FALSE	T	T	T	T	T	T	T	T	T	T	T	T	T	T	T	T	T	T	T	T	T	T	T	T			stalk
1319	1300	L	L	0.00417	0.256	FALSE	GARD_seg3_1831-4260	0.04532	0.414	FALSE	L	L	L	L	L	L	L	L	L	L	L	L	L	L	L	L	L	L	L	L	L	L	L	L			stalk
1320	1301	A	A	0.00372	0.252	FALSE	GARD_seg3_1831-4260	0.04097	0.401	FALSE	A	A	A	A	A	A	A	A	A	A	A	A	A	A	A	A	A	A	A	A	A	A	A	A			stalk
1321	1302	E	E	9e-05	0.167	FALSE	GARD_seg3_1831-4260	0.00782	0.268	FALSE	E	E	E	E	E	E	E	E	E	E	E	E	E	E	E	E	E	E	E	E	E	E	E	E			stalk
1322	1303	I	I	0.0005	0.197	FALSE	GARD_seg3_1831-4260	0.01778	0.318	FALSE	I	I	I	I	I	I	I	I	I	I	I	I	I	I	I	I	I	I	I	I	I	I	I	I			stalk
1323	1304	D	D	0.00034	0.189	FALSE	GARD_seg3_1831-4260	0.01254	0.294	FALSE	D	D	D	D	D	D	D	D	D	D	D	D	D	D	D	D	D	D	D	D	D	D	D	D			stalk
1324	1305	V	V	0.13863	1.135	FALSE	GARD_seg3_1831-4260	0.73063	2.105	FALSE	V	V	K	D	V	V	V	V	V	V	V	V	V	V	V	V	V	V	V	V	V	V	V	V			stalk
1325	1306	I	I	0.02049	0.709	FALSE	GARD_seg3_1831-4260	0.36998	1.373	FALSE	I	I	N	N	N	I	I	I	I	I	I	T	I	I	I	I	I	I	I	I	I	I	I	I			stalk
1326	1307	F	F	0.00024	0.185	FALSE	GARD_seg3_1831-4260	0.0168	0.315	FALSE	F	F	F	F	F	F	F	F	F	F	F	F	F	F	F	F	F	F	F	F	F	F	F	F			stalk
1327	1308	K	K	9e-05	0.167	FALSE	GARD_seg3_1831-4260	0.00787	0.269	FALSE	K	K	K	K	K	K	K	K	K	K	K	K	K	K	K	K	K	K	K	K	K	K	K	K			stalk
1328	1309	D	D	6e-05	0.161	FALSE	GARD_seg3_1831-4260	0.00779	0.269	FALSE	D	D	D	D	D	D	D	D	D	D	D	D	D	D	D	D	D	D	D	D	D	D	D	D			stalk
1329	1310	F	F	0.00257	0.24	FALSE	GARD_seg3_1831-4260	0.0314	0.37	FALSE	F	F	F	F	F	F	F	F	F	F	F	F	F	F	F	F	F	F	F	F	F	F	F	F			stalk
1330	1311	V	E	0.0034	0.463	FALSE	GARD_seg3_1831-4260	0.10497	0.739	FALSE	E	E	E	E	E	V	V	V	V	V	V	V	V	V	V	V	V	V	V	V	V	V	V	V			stalk
1331	1312	N	N	0.00098	0.214	FALSE	GARD_seg3_1831-4260	0.01683	0.315	FALSE	N	N	N	N	N	N	N	N	N	N	N	N	N	N	N	N	N	N	N	N	N	N	N	N			stalk
1332	1313	K	K	0.00161	0.226	FALSE	GARD_seg3_1831-4260	0.02325	0.34	FALSE	K	K	K	K	K	K	K	K	K	K	K	K	K	K	K	K	K	K	K	K	K	K	K	K			stalk
1333	1314	Y	Y	0.00035	0.192	FALSE	GARD_seg3_1831-4260	0.02157	0.334	FALSE	Y	Y	Y	Y	Y	Y	Y	Y	Y	Y	Y	Y	Y	Y	Y	Y	Y	Y	Y	Y	Y	Y	Y	Y			stalk
1334	1315	T	K	0.29796	1.589	FALSE	GARD_seg3_1831-4260	0.7732	2.19	FALSE	K	E	E	E	E	T	T	T	T	T	T	T	T	T	T	T	T	T	T	T	T	M	T	T			stalk
1335	1316	D	D	6e-05	0.161	FALSE	GARD_seg3_1831-4260	0.00779	0.269	FALSE	D	D	D	D	D	D	D	D	D	D	D	D	D	D	D	D	D	D	D	D	D	D	D	D			stalk
1336	1317	L	L	0.00191	0.229	FALSE	GARD_seg3_1831-4260	0.04938	0.427	FALSE	L	L	L	L	L	L	L	L	L	L	L	L	L	L	L	L	L	L	L	L	L	L	L	L			stalk
1337	1318	D	A	0.5117	2.172	FALSE	GARD_seg3_1831-4260	0.8066	2.258	FALSE	A	A	A	A	A	V	V	V	V	A	A	V	V	V	V	V	V	D	D	D	D	D	D	D			stalk
1338	1319	S	L	0.46573	2.021	FALSE	GARD_seg3_1831-4260	0.75131	2.147	FALSE	L	L	S	S	L	S	S	S	S	S	S	S	S	S	S	S	S	S	S	S	S	S	S	S			stalk
1339	1320	E	E	0.00148	0.224	FALSE	GARD_seg3_1831-4260	0.02264	0.338	FALSE	E	E	E	E	E	E	E	E	E	E	E	E	E	E	E	E	E	E	E	E	E	E	E	E			stalk
1340	1321	L	L	0.05761	0.721	FALSE	GARD_seg3_1831-4260	0.28171	1.139	FALSE	L	L	L	L	L	L	L	L	L	L	L	L	L	L	L	I	L	L	L	L	L	L	L	L			stalk
1341	1322	K	E	0.01447	0.686	FALSE	GARD_seg3_1831-4260	0.29242	1.217	FALSE	E	K	E	E	E	K	K	K	K	K	K	K	K	K	K	K	K	K	K	K	K	K	K	K			stalk
1342	1323	I	I	0.01997	0.709	FALSE	GARD_seg3_1831-4260	0.4094	1.453	FALSE	I	T	I	I	T	I	I	I	I	I	I	I	I	I	I	I	I	I	I	I	I	I	I	I			stalk
1343	1324	M	M	3e-05	0.152	FALSE	GARD_seg3_1831-4260	0.00321	0.234	FALSE	M	M	M	M	M	M	M	M	M	M	M	M	M	M	M	M	M	M	M	M	M	M	M	M			stalk
1344	1325	C	W	0.76114	2.858	FALSE	GARD_seg3_1831-4260	0.94243	2.532	TRUE	W	G	R	R	R	C	C	C	C	C	C	C	C	C	C	C	C	C	C	C	S	C	C	C			stalk
1345	1326	T	T	0.00281	0.243	FALSE	GARD_seg3_1831-4260	0.03737	0.39	FALSE	T	T	T	T	T	T	T	T	T	T	T	T	T	T	T	T	T	T	T	T	T	T	T	T			stalk
1346	1327	V	V	0.00018	0.178	FALSE	GARD_seg3_1831-4260	0.0126	0.294	FALSE	V	V	V	V	V	V	V	V	V	V	V	V	V	V	V	V	V	V	V	V	V	V	V	V			stalk
1347	1328	D	D	6e-05	0.161	FALSE	GARD_seg3_1831-4260	0.00779	0.269	FALSE	D	D	D	D	D	D	D	D	D	D	D	D	D	D	D	D	D	D	D	D	D	D	D	D			stalk
1348	1329	H	Q	0.32693	1.664	FALSE	GARD_seg3_1831-4260	0.77995	2.204	FALSE	Q	K	R	R	K	H	H	H	H	H	H	H	H	H	H	H	H	H	H	H	H	H	H	H			linker
1349	1330	Q	Q	0.00087	0.21	FALSE	GARD_seg3_1831-4260	0.02987	0.364	FALSE	Q	Q	Q	Q	Q	Q	Q	Q	Q	Q	Q	Q	Q	Q	Q	Q	Q	Q	Q	Q	Q	Q	Q	Q			linker
1350	1331	D	G	0.02142	0.716	FALSE	GARD_seg3_1831-4260	0.4132	1.461	FALSE	G	D	G	G	G	G	G	G	G	G	G	G	G	G	G	G	G	D	G	G	G	G	G	G			linker
1351	1332	Q	P	0.22574	1.341	FALSE	GARD_seg3_1831-4260	0.64471	1.929	FALSE	P	P	P	P	P	Q	Q	Q	Q	Q	Q	Q	Q	P	P	Q	Q	Q	Q	Q	Q	Q	Q	Q			linker
1352	1333	R	R	0.33217	1.677	FALSE	GARD_seg3_1831-4260	0.79278	2.231	FALSE	R	S	S	S	S	R	R	R	R	R	R	R	R	R	R	R	R	R	R	R	R	R	S	S			linker
1353	1334	D	D	0.03642	0.659	FALSE	GARD_seg3_1831-4260	0.19784	0.957	FALSE	D	N	N	N	N	D	D	D	D	D	D	D	D	D	D	D	D	D	D	D	D	D	D	D			linker
1354	1335	W	W	0.00317	0.247	FALSE	GARD_seg3_1831-4260	0.06237	0.466	FALSE	W	W	W	W	W	W	W	W	W	W	W	W	W	W	W	W	W	W	W	W	W	W	W	W			linker
1355	1336	I	I	0.00716	0.525	FALSE	GARD_seg3_1831-4260	0.16873	0.891	FALSE	I	V	V	V	V	I	I	I	I	I	I	I	I	I	I	I	I	I	I	I	I	I	I	I			linker
1356	1337	K	R	0.15608	1.182	FALSE	GARD_seg3_1831-4260	0.70518	2.054	FALSE	R	K	K	R	K	K	K	K	K	K	K	K	Q	Q	Q	Q	Q	K	K	K	K	K	K	K			linker
1357	1338	D	E	0.01451	0.684	FALSE	GARD_seg3_1831-4260	0.28997	1.211	FALSE	E	E	E	E	E	E	K	E	E	E	E	E	E	E	E	E	E	D	D	D	D	E	E	E			linker
1358	1339	R	R	0.00973	0.295	FALSE	GARD_seg3_1831-4260	0.07919	0.513	FALSE	R	R	R	R	R	R	R	R	R	R	R	R	R	R	R	R	R	R	R	R	R	R	R	R			linker
1359	1340	V	V	0.00019	0.177	FALSE	GARD_seg3_1831-4260	0.01496	0.304	FALSE	V	V	V	V	V	V	V	V	V	V	V	V	V	V	V	V	V	V	V	V	V	V	V	V			linker
1360	1341	E	E	0.00136	0.221	FALSE	GARD_seg3_1831-4260	0.02202	0.335	FALSE	E	E	E	E	E	E	E	E	E	E	E	E	E	E	E	E	E	E	E	E	E	E	E	E			linker
1361	1342	Q	Q	0.0009	0.211	FALSE	GARD_seg3_1831-4260	0.03025	0.365	FALSE	Q	Q	Q	Q	Q	Q	Q	Q	Q	Q	Q	Q	Q	Q	Q	Q	Q	Q	Q	Q	Q	Q	Q	Q			linker
1362	1343	I	I	9e-05	0.168	FALSE	GARD_seg3_1831-4260	0.01141	0.289	FALSE	I	I	I	I	I	I	I	I	I	I	I	I	I	I	I	I	I	I	I	I	I	I	I	I			linker
1363	1344	K	K	0.01497	0.687	FALSE	GARD_seg3_1831-4260	0.2922	1.216	FALSE	K	K	K	K	K	K	K	K	K	K	K	K	K	K	K	K	K	K	E	E	E	K	K	K			linker
1364	1345	E	E	0.00063	0.201	FALSE	GARD_seg3_1831-4260	0.01618	0.31	FALSE	E	E	E	E	E	E	E	E	E	E	E	E	E	E	E	E	E	E	E	E	E	E	E	E			linker
1365	1346	Y	Y	0.00031	0.19	FALSE	GARD_seg3_1831-4260	0.02094	0.331	FALSE	Y	Y	Y	Y	Y	Y	Y	Y	Y	Y	Y	Y	Y	Y	Y	Y	Y	Y	Y	Y	Y	Y	Y	Y			linker
1366	1347	H	H	0.0013	0.22	FALSE	GARD_seg3_1831-4260	0.02354	0.341	FALSE	H	H	H	H	H	H	H	H	H	H	H	H	H	H	H	H	H	H	H	H	H	H	H	H			linker
1367	1348	H	H	0.00367	0.468	FALSE	GARD_seg3_1831-4260	0.11953	0.775	FALSE	H	H	H	H	Q	H	H	H	H	H	H	H	H	H	H	H	H	H	H	H	H	H	H	H			linker
1368	1349	L	L	0.00185	0.229	FALSE	GARD_seg3_1831-4260	0.04889	0.425	FALSE	L	L	L	L	L	L	L	L	L	L	L	L	L	L	L	L	L	L	L	L	L	L	L	L			linker
1369	1350	H	H	0.00018	0.179	FALSE	GARD_seg3_1831-4260	0.01374	0.301	FALSE	H	H	H	H	H	H	H	H	H	H	H	H	H	H	H	H	H	H	H	H	H	H	H	H			linker
1370	1351	Q	H	0.01704	0.561	FALSE	GARD_seg3_1831-4260	0.1978	0.954	FALSE	H	H	H	H	H	Q	Q	Q	Q	Q	Q	Q	Q	Q	Q	Q	Q	Q	Q	Q	Q	Q	Q	Q			linker
1371	1352	A	A	0.00241	0.238	FALSE	GARD_seg3_1831-4260	0.0346	0.381	FALSE	A	A	A	A	A	A	A	A	A	A	A	A	A	A	A	A	A	A	A	A	A	A	A	A			linker
1372	1353	V	V	0.00016	0.176	FALSE	GARD_seg3_1831-4260	0.01596	0.31	FALSE	V	V	V	V	V	V	V	V	V	V	V	V	V	V	V	V	V	V	V	V	V	V	V	V			linker
1373	1354	H	H	0.01032	0.521	FALSE	GARD_seg3_1831-4260	0.1685	0.887	FALSE	H	H	R	R	R	H	H	H	H	H	H	H	H	H	H	H	H	H	H	H	H	H	H	H			linker
1374	1355	A	A	0.00372	0.252	FALSE	GARD_seg3_1831-4260	0.04097	0.401	FALSE	A	A	A	A	A	A	A	A	A	A	A	A	A	A	A	A	A	A	A	A	A	A	A	A			linker
1375	1356	A	A	0.00016	0.177	FALSE	GARD_seg3_1831-4260	0.01737	0.317	FALSE	A	A	A	A	A	A	A	A	A	A	A	A	A	A	A	A	A	A	A	A	A	A	A	A			linker
1376	1357	K	K	0.00719	0.53	FALSE	GARD_seg3_1831-4260	0.13793	0.822	FALSE	K	R	R	R	R	K	K	K	K	K	K	K	K	K	K	K	K	K	K	K	K	K	K	K			linker
1377	1358	V	V	0.00016	0.176	FALSE	GARD_seg3_1831-4260	0.01596	0.31	FALSE	V	V	V	V	V	V	V	V	V	V	V	V	V	V	V	V	V	V	V	V	V	V	V	V			linker
1378	1359	I	I	9e-05	0.168	FALSE	GARD_seg3_1831-4260	0.01141	0.289	FALSE	I	I	I	I	I	I	I	I	I	I	I	I	I	I	I	I	I	I	I	I	I	I	I	I			linker
1379	1360	L	L	0.00301	0.242	FALSE	GARD_seg3_1831-4260	0.05569	0.445	FALSE	L	L	L	L	L	L	L	L	L	L	L	L	L	L	L	L	L	L	L	L	L	L	L	L			linker
1380	1361	Q	Q	0.00087	0.21	FALSE	GARD_seg3_1831-4260	0.02987	0.364	FALSE	Q	Q	Q	Q	Q	Q	Q	Q	Q	Q	Q	Q	Q	Q	Q	Q	Q	Q	Q	Q	Q	Q	Q	Q			linker
1381	1362	V	V	0.00016	0.176	FALSE	GARD_seg3_1831-4260	0.01591	0.309	FALSE	V	V	V	V	V	V	V	V	V	V	V	V	V	V	V	V	V	V	V	V	V	V	V	V			linker
1382	1363	K	K	0.00161	0.226	FALSE	GARD_seg3_1831-4260	0.02325	0.34	FALSE	K	K	K	K	K	K	K	K	K	K	K	K	K	K	K	K	K	K	K	K	K	K	K	K			linker
1383	1364	E	E	9e-05	0.167	FALSE	GARD_seg3_1831-4260	0.00782	0.268	FALSE	E	E	E	E	E	E	E	E	E	E	E	E	E	E	E	E	E	E	E	E	E	E	E	E			linker
1384	1365	S	S	0.00037	0.194	FALSE	GARD_seg3_1831-4260	0.01867	0.322	FALSE	S	S	S	S	S	S	S	S	S	S	S	S	S	S	S	S	S	S	S	S	S	S	S	S			linker
1385	1366	L	L	0.00298	0.244	FALSE	GARD_seg3_1831-4260	0.05482	0.443	FALSE	L	L	L	L	L	L	L	L	L	L	L	L	L	L	L	L	L	L	L	L	L	L	L	L			linker
1386	1367	G	G	0.00397	0.254	FALSE	GARD_seg3_1831-4260	0.04161	0.403	FALSE	G	G	G	G	G	G	G	G	G	G	G	G	G	G	G	G	G	G	G	G	G	G	G	G			linker
1387	1368	L	L	0.00185	0.229	FALSE	GARD_seg3_1831-4260	0.04889	0.425	FALSE	L	L	L	L	L	L	L	L	L	L	L	L	L	L	L	L	L	L	L	L	L	L	L	L			linker
1388	1369	N	T	0.00407	0.474	FALSE	GARD_seg3_1831-4260	0.1533	0.854	FALSE	T	T	T	T	T	T	T	T	T	T	T	T	T	T	T	T	T	N	T	T	T	T	T	T			linker
1389	1370	G	G	0.0025	0.239	FALSE	GARD_seg3_1831-4260	0.03318	0.376	FALSE	G	G	G	G	G	G	G	G	G	G	G	G	G	G	G	G	G	G	G	G	G	G	G	G			linker
1390	1371	D	D	6e-05	0.161	FALSE	GARD_seg3_1831-4260	0.00779	0.269	FALSE	D	D	D	D	D	D	D	D	D	D	D	D	D	D	D	D	D	D	D	D	D	D	D	D			linker
1391	1372	F	F	0.00024	0.185	FALSE	GARD_seg3_1831-4260	0.0168	0.315	FALSE	F	F	F	F	F	F	F	F	F	F	F	F	F	F	F	F	F	F	F	F	F	F	F	F			linker
1392	1373	S	S	0.00185	0.231	FALSE	GARD_seg3_1831-4260	0.02753	0.357	FALSE	S	S	S	S	S	S	S	S	S	S	S	S	S	S	S	S	S	S	S	S	S	S	S	S			linker
1393	1374	V	V	0.00247	0.238	FALSE	GARD_seg3_1831-4260	0.03264	0.373	FALSE	V	V	V	V	V	V	V	V	V	V	V	V	V	V	V	V	V	V	V	V	V	V	V	V			linker
1394	1375	L	L	0.00041	0.194	FALSE	GARD_seg3_1831-4260	0.02479	0.346	FALSE	L	L	L	L	L	L	L	L	L	L	L	L	L	L	L	L	L	L	L	L	L	L	L	L			linker
1395	1376	N	N	0.0016	0.431	FALSE	GARD_seg3_1831-4260	0.08634	0.693	FALSE	N	N	N	N	N	N	N	N	N	N	N	N	S	S	S	S	S	N	N	N	N	N	N	N			linker
1396	1377	T	T	0.00286	0.243	FALSE	GARD_seg3_1831-4260	0.03759	0.39	FALSE	T	T	T	T	T	T	T	T	T	T	T	T	T	T	T	T	T	T	T	T	T	T	T	T			linker
1397	1378	L	L	0.01236	0.31	FALSE	GARD_seg3_1831-4260	0.0917	0.547	FALSE	L	L	L	L	L	L	L	L	L	L	L	L	L	L	L	L	L	L	L	L	L	L	L	L			linker
1398	1379	L	V	0.09416	0.845	FALSE	GARD_seg3_1831-4260	0.35921	1.307	FALSE	V	V	V	V	V	L	L	L	L	L	L	L	L	L	L	L	L	L	L	L	L	L	L	L			linker
1399	1380	N	N	0.00668	0.495	FALSE	GARD_seg3_1831-4260	0.11257	0.757	FALSE	N	N	N	N	N	N	N	N	N	N	N	N	N	N	N	N	H	N	N	N	N	N	N	N			linker
1400	1381	F	F	0.00257	0.24	FALSE	GARD_seg3_1831-4260	0.0314	0.37	FALSE	F	F	F	F	F	F	F	F	F	F	F	F	F	F	F	F	F	F	F	F	F	F	F	F			linker
1401	1382	T	T	0.00292	0.244	FALSE	GARD_seg3_1831-4260	0.03792	0.391	FALSE	T	T	T	T	T	T	T	T	T	T	-	T	T	T	T	T	T	T	T	T	T	T	T	T			linker
1402	1383	D	D	0.00095	0.213	FALSE	GARD_seg3_1831-4260	0.01663	0.313	FALSE	D	D	D	D	D	D	D	D	D	D	-	D	D	D	D	D	D	D	D	D	D	D	D	D			linker
1403	1384	N	N	0.01436	0.686	FALSE	GARD_seg3_1831-4260	0.32746	1.288	FALSE	N	N	N	N	N	D	D	D	D	D	-	D	D	D	D	D	D	N	N	N	N	N	D	D			linker
1404	1385	F	F	0.0006	0.202	FALSE	GARD_seg3_1831-4260	0.02161	0.334	FALSE	F	F	F	F	F	F	F	F	F	F	-	F	F	F	F	F	F	F	F	F	F	F	F	-			linker
1405	1386	D	D	0.04971	0.818	FALSE	GARD_seg3_1831-4260	0.41616	1.467	FALSE	D	D	K	N	N	D	D	D	D	D	-	D	D	D	D	D	D	D	D	D	D	D	D	-			linker
1406	1387	D	D	0.17211	1.23	FALSE	GARD_seg3_1831-4260	0.69187	2.027	FALSE	D	D	N	D	D	N	N	N	N	N	-	N	N	N	N	N	N	D	D	D	D	D	G	-			linker
1407	1388	F	F	0.00232	0.237	FALSE	GARD_seg3_1831-4260	0.03104	0.369	FALSE	F	F	F	F	F	F	F	F	F	F	-	F	F	F	F	F	F	F	F	F	F	F	F	F			linker
1408	1389	R	C	0.86006	3.126	FALSE	GARD_seg3_1831-4260	0.9756	2.597	TRUE	C	C	R	R	G	G	G	G	G	G	-	G	R	R	R	R	R	R	R	R	R	R	G	G			linker
1409	1390	R	R	0.51028	2.168	FALSE	GARD_seg3_1831-4260	0.8026	2.25	FALSE	R	H	H	H	H	H	H	H	H	H	-	H	H	H	H	Y	H	R	H	H	H	H	H	H			linker
1410	1391	E	E	0.16313	1.16	FALSE	GARD_seg3_1831-4260	0.51753	1.671	FALSE	E	E	E	E	A	E	E	E	E	E	-	E	E	E	E	E	E	E	E	E	E	E	G	G			linker
1411	1392	T	T	0.00187	0.231	FALSE	GARD_seg3_1831-4260	0.03547	0.383	FALSE	T	T	T	T	T	T	T	T	T	T	-	T	T	T	T	T	T	T	T	T	T	T	T	T			linker
1412	1393	L	L	0.0019	0.23	FALSE	GARD_seg3_1831-4260	0.04925	0.426	FALSE	L	L	L	L	L	L	L	L	L	L	-	L	L	L	L	L	L	L	L	L	L	L	L	L			linker
1413	1394	D	D	6e-05	0.161	FALSE	GARD_seg3_1831-4260	0.00792	0.269	FALSE	D	D	D	D	D	D	D	D	D	D	-	D	D	D	D	D	D	D	D	D	D	D	D	D			linker
1414	1395	Q	R	0.16998	1.181	FALSE	GARD_seg3_1831-4260	0.61243	1.863	FALSE	R	R	Q	Q	Q	Q	Q	Q	Q	Q	-	Q	Q	Q	Q	Q	Q	Q	Q	Q	Q	Q	Q	Q			linker
1415	1396	I	I	0.0001	0.169	FALSE	GARD_seg3_1831-4260	0.01158	0.29	FALSE	I	I	I	I	I	I	I	I	I	I	-	I	I	I	I	I	I	I	I	I	I	I	I	I			linker
1416	1397	N	N	6e-05	0.162	FALSE	GARD_seg3_1831-4260	0.00801	0.27	FALSE	N	N	N	N	N	N	N	N	N	N	-	N	N	N	N	N	N	N	N	N	N	N	N	N			linker
1417	1398	Q	Q	0.0009	0.211	FALSE	GARD_seg3_1831-4260	0.03017	0.365	FALSE	Q	Q	Q	Q	Q	Q	Q	Q	Q	Q	-	Q	Q	Q	Q	Q	Q	Q	Q	Q	Q	Q	Q	Q			linker
1418	1399	E	E	9e-05	0.167	FALSE	GARD_seg3_1831-4260	0.00795	0.269	FALSE	E	E	E	E	E	E	E	E	E	E	-	E	E	E	E	E	E	E	E	E	E	E	E	E			linker
1419	1400	L	L	0.00043	0.194	FALSE	GARD_seg3_1831-4260	0.02507	0.346	FALSE	L	L	L	L	L	L	L	L	L	L	-	L	L	L	L	L	L	L	L	L	L	L	L	L			linker
1420	1401	I	I	0.0001	0.169	FALSE	GARD_seg3_1831-4260	0.01158	0.29	FALSE	I	I	I	I	I	I	I	I	I	I	-	I	I	I	I	I	I	I	I	I	I	I	I	I			linker
1421	1402	Q	Q	0.98867	3.466	TRUE					Q	Q	Q	Q	Q	G	G	R	G	Q	-	R	Q	Q	Q	Q	Q	Q	Q	Q	Q	R	R	Q			linker
1422	1403	A	A	0.00017	0.178	FALSE	GARD_seg4_4264-10791	0.00023	0.098	FALSE	A	A	A	A	A	A	A	A	A	A	-	A	A	A	A	A	A	A	A	A	A	A	A	A			linker
1423	1404	K	K	0.00165	0.227	FALSE	GARD_seg4_4264-10791	0.00474	0.147	FALSE	K	K	K	K	K	K	K	K	K	K	-	K	K	K	K	K	K	K	K	K	K	K	K	K			linker
1424	1405	K	K	0.00222	0.445	FALSE	GARD_seg4_4264-10791	0.00652	0.312	FALSE	K	K	K	K	K	K	K	K	K	K	-	K	K	K	K	K	K	K	K	K	K	K	N	N			linker
1425	1406	L	L	0.00191	0.23	FALSE	GARD_seg4_4264-10791	0.00299	0.134	FALSE	L	L	L	L	L	L	L	L	L	L	-	L	L	L	L	L	L	L	L	L	L	L	L	L			linker
1426	1407	L	L	0.00043	0.194	FALSE	GARD_seg4_4264-10791	0.0006	0.107	FALSE	L	L	L	L	L	L	L	L	L	L	-	L	L	L	L	L	L	L	L	L	L	L	L	L			linker
1427	1408	Q	Q	0.001	0.213	FALSE	GARD_seg4_4264-10791	0.00187	0.125	FALSE	Q	Q	Q	Q	Q	Q	Q	Q	Q	Q	-	Q	Q	Q	Q	Q	Q	Q	Q	Q	Q	Q	Q	Q			linker
1428	1409	D	D	6e-05	0.161	FALSE	GARD_seg4_4264-10791	0.00013	0.092	FALSE	D	D	D	D	D	D	D	D	D	D	-	D	D	D	D	D	D	D	D	D	D	D	D	D			linker
1429	1410	I	I	0.00201	0.442	FALSE	GARD_seg4_4264-10791	0.00384	0.284	FALSE	I	I	I	I	I	I	I	I	I	I	-	I	I	I	I	I	V	I	I	I	I	I	I	I			linker
1430	1411	S	S	0.00048	0.198	FALSE	GARD_seg4_4264-10791	0.00107	0.116	FALSE	S	S	S	S	S	S	S	S	S	S	-	S	S	S	S	S	S	S	S	S	S	S	S	S			linker
1431	1412	E	E	9e-05	0.167	FALSE	GARD_seg4_4264-10791	0.00022	0.096	FALSE	E	E	E	E	E	E	E	E	E	E	-	E	E	E	E	E	E	E	E	E	E	E	E	E			linker
1432	1413	A	A	0.00017	0.178	FALSE	GARD_seg4_4264-10791	0.00023	0.098	FALSE	A	A	A	A	A	A	A	A	A	A	-	A	A	A	A	A	A	A	A	A	A	A	A	A			linker
1433	1414	R	R	0.00061	0.203	FALSE	GARD_seg4_4264-10791	0.00111	0.116	FALSE	R	R	R	R	R	R	R	R	R	R	-	R	R	R	R	R	R	R	R	R	R	R	R	R			linker
1434	1415	C	C	0.0012	0.219	FALSE	GARD_seg4_4264-10791	0.00234	0.13	FALSE	C	C	C	C	C	C	C	C	C	C	-	C	C	C	C	C	C	C	C	C	C	C	C	C			linker
1435	1416	K	E	0.00312	0.462	FALSE	GARD_seg4_4264-10791	0.00988	0.344	FALSE	E	E	E	E	E	E	E	E	E	E	-	E	E	E	E	E	E	K	K	K	K	K	K	K			linker
1436	1417	G	A	0.00501	0.486	FALSE	GARD_seg4_4264-10791	0.01146	0.353	FALSE	A	A	A	A	A	G	G	G	G	G	-	G	G	G	G	G	G	G	G	G	G	G	G	G			linker
1437	1418	L	L	0.0011	0.215	FALSE	GARD_seg4_4264-10791	0.00163	0.122	FALSE	L	L	L	L	L	L	L	L	L	L	-	L	L	L	L	L	L	L	L	L	L	L	L	L			linker
1438	1419	Q	K	0.046	0.807	FALSE	GARD_seg4_4264-10791	0.12347	0.87	FALSE	K	K	E	E	E	K	K	K	K	K	-	K	K	K	K	K	K	Q	Q	Q	Q	K	K	K			linker
1439	1420	A	E	0.3833	1.796	FALSE	GARD_seg4_4264-10791	0.50244	1.612	FALSE	E	A	A	A	A	A	A	A	A	A	-	A	A	A	A	A	A	A	A	A	V	A	A	A			linker
1440	1421	L	L	0.0019	0.23	FALSE	GARD_seg4_4264-10791	0.00298	0.134	FALSE	L	L	L	L	L	L	L	L	L	L	-	L	L	L	L	L	L	L	L	L	L	L	L	L			linker
1441	1422	S	S	0.00069	0.207	FALSE	GARD_seg4_4264-10791	0.00095	0.114	FALSE	S	S	S	S	S	S	S	S	S	S	-	S	S	S	S	S	S	S	S	S	S	S	S	S			linker
1442	1423	L	L	0.0019	0.23	FALSE	GARD_seg4_4264-10791	0.00298	0.134	FALSE	L	L	L	L	L	L	L	L	L	L	-	L	L	L	L	L	L	L	L	L	L	L	L	L			linker
1443	1424	R	R	0.00153	0.225	FALSE	GARD_seg4_4264-10791	0.00348	0.139	FALSE	R	R	R	R	R	R	R	R	R	R	-	R	R	R	R	R	R	R	R	R	R	R	R	R			linker
1444	1425	K	K	0.00011	0.17	FALSE	GARD_seg4_4264-10791	0.00025	0.098	FALSE	K	K	K	K	K	K	K	K	K	K	-	K	K	K	K	K	K	K	K	K	K	K	K	K			linker
1445	1426	E	E	0.00204	0.44	FALSE	GARD_seg4_4264-10791	0.0058	0.304	FALSE	E	E	E	E	E	E	E	E	E	E	-	E	E	E	E	E	E	E	E	E	E	D	E	E			linker
1446	1427	F	F	0.00025	0.186	FALSE	GARD_seg4_4264-10791	0.00037	0.103	FALSE	F	F	F	F	F	F	F	F	F	F	-	F	F	F	F	F	F	F	F	F	F	F	F	F			linker
1447	1428	I	I	0.00013	0.173	FALSE	GARD_seg4_4264-10791	0.00021	0.096	FALSE	I	I	I	I	I	I	I	I	I	I	-	I	I	I	I	I	I	I	I	I	I	I	I	I			linker
1448	1429	C	R	0.28139	1.538	FALSE	GARD_seg4_4264-10791	0.37027	1.398	FALSE	R	C	C	C	R	R	R	R	R	R	-	R	R	R	R	R	R	C	C	C	C	C	C	C			linker
1449	1430	W	W	0.00323	0.247	FALSE	GARD_seg4_4264-10791	0.00465	0.146	FALSE	W	W	W	W	W	W	W	W	W	W	-	W	W	W	W	W	W	W	W	W	W	W	W	W			linker
1450	1431	V	V	0.00017	0.176	FALSE	GARD_seg4_4264-10791	0.00024	0.097	FALSE	V	V	V	V	V	V	V	V	V	V	-	V	V	V	V	V	V	V	V	V	V	V	V	V			linker
1451	1432	R	R	0.01065	0.526	FALSE	GARD_seg4_4264-10791	0.02419	0.415	FALSE	R	R	R	R	Q	R	R	R	R	R	-	R	R	R	R	R	R	R	R	R	R	R	R	R			linker
1452	1433	E	E	9e-05	0.167	FALSE	GARD_seg4_4264-10791	0.00022	0.096	FALSE	E	E	E	E	E	E	E	E	E	E	-	E	E	E	E	E	E	E	E	E	E	E	E	E			linker
1453	1434	A	A	0.00263	0.24	FALSE	GARD_seg4_4264-10791	0.00533	0.15	FALSE	A	A	A	A	A	A	A	A	A	A	-	A	A	A	A	A	A	A	A	A	A	A	A	A			linker
1454	1435	L	L	0.00425	0.256	FALSE	GARD_seg4_4264-10791	0.00791	0.163	FALSE	L	L	L	L	L	L	L	L	L	L	-	L	L	L	L	L	L	L	L	L	L	L	L	L			linker
1455	1436	G	G	0.00405	0.255	FALSE	GARD_seg4_4264-10791	0.00937	0.17	FALSE	G	G	G	G	G	G	G	G	G	G	-	G	G	G	G	G	G	G	G	G	G	G	G	G			linker
1456	1437	G	G	0.00015	0.178	FALSE	GARD_seg4_4264-10791	0.00025	0.099	FALSE	G	G	G	G	G	G	G	G	G	G	-	G	G	G	G	G	G	G	G	G	G	G	G	G			linker
1457	1438	I	I	0.0001	0.169	FALSE	GARD_seg4_4264-10791	0.00014	0.093	FALSE	I	I	I	I	I	I	I	I	I	I	-	I	I	I	I	I	I	I	I	I	I	I	I	I			linker
1458	1439	N	N	0.00023	0.181	FALSE	GARD_seg4_4264-10791	0.00063	0.107	FALSE	N	N	N	N	N	N	N	N	N	N	-	N	N	N	N	N	N	N	N	N	N	N	N	N			linker
1459	1440	E	E	9e-05	0.167	FALSE	GARD_seg4_4264-10791	0.00022	0.096	FALSE	E	E	E	E	E	E	E	E	E	E	-	E	E	E	E	E	E	E	E	E	E	E	E	E			linker
1460	1441	L	L	0.0019	0.23	FALSE	GARD_seg4_4264-10791	0.00298	0.134	FALSE	L	L	L	L	L	L	L	L	L	L	-	L	L	L	L	L	L	L	L	L	L	L	L	L			linker
1461	1442	K	K	0.00011	0.17	FALSE	GARD_seg4_4264-10791	0.00027	0.099	FALSE	K	K	K	K	K	K	K	K	K	K	-	K	K	K	K	K	K	K	K	K	K	K	K	K			linker
1462	1443	V	V	0.00019	0.178	FALSE	GARD_seg4_4264-10791	0.00032	0.1	FALSE	V	V	V	V	V	V	V	V	V	V	-	V	V	V	V	V	V	V	V	V	V	V	V	V			linker
1463	1444	F	F	0.00263	0.241	FALSE	GARD_seg4_4264-10791	0.00518	0.149	FALSE	F	F	F	F	F	F	F	F	F	F	-	F	F	F	F	F	F	F	F	F	F	F	F	F			linker
1464	1445	V	V	0.00019	0.178	FALSE	GARD_seg4_4264-10791	0.00032	0.1	FALSE	V	V	V	V	V	V	V	V	V	V	-	V	V	V	V	V	V	V	V	V	V	V	V	V			linker
1465	1446	D	D	6e-05	0.161	FALSE	GARD_seg4_4264-10791	0.00013	0.092	FALSE	D	D	D	D	D	D	D	D	D	D	-	D	D	D	D	D	D	D	D	D	D	D	D	D			linker
1466	1447	L	L	0.0019	0.23	FALSE	GARD_seg4_4264-10791	0.00298	0.134	FALSE	L	L	L	L	L	L	L	L	L	L	-	L	L	L	L	L	L	L	L	L	L	L	L	L			linker
1467	1448	A	A	0.00017	0.178	FALSE	GARD_seg4_4264-10791	0.00023	0.098	FALSE	A	A	A	A	A	A	A	A	A	A	-	A	A	A	A	A	A	A	A	A	A	A	A	A			linker
1468	1449	S	S	0.00078	0.209	FALSE	GARD_seg4_4264-10791	0.0011	0.117	FALSE	S	S	S	S	S	S	S	S	S	S	-	S	S	S	S	S	S	S	S	S	S	S	S	S			linker
1469	1450	I	I	0.0001	0.169	FALSE	GARD_seg4_4264-10791	0.00014	0.093	FALSE	I	I	I	I	I	I	I	I	I	I	-	I	I	I	I	I	I	I	I	I	I	I	I	I			linker
1470	1451	S	S	0.11568	0.914	FALSE	GARD_seg4_4264-10791	0.20642	0.905	FALSE	S	S	S	S	S	S	S	S	S	S	-	S	S	S	S	S	S	S	S	S	S	S	L	L			linker
1471	1452	A	A	0.00063	0.204	FALSE	GARD_seg4_4264-10791	0.00123	0.118	FALSE	A	A	A	A	A	A	A	A	A	A	-	A	A	A	A	A	A	A	A	A	A	A	A	A			linker
1472	1453	G	G	0.0002	0.182	FALSE	GARD_seg4_4264-10791	0.00039	0.103	FALSE	G	G	G	G	G	G	G	G	G	G	-	G	G	G	G	G	G	G	G	G	G	G	G	G			linker
1473	1454	E	E	9e-05	0.167	FALSE	GARD_seg4_4264-10791	0.00022	0.096	FALSE	E	E	E	E	E	E	E	E	E	E	-	E	E	E	E	E	E	E	E	E	E	E	E	E			linker
1474	1455	N	N	0.00042	0.193	FALSE	GARD_seg4_4264-10791	0.00099	0.113	FALSE	N	N	N	N	N	N	N	N	N	N	-	N	N	N	N	N	N	N	N	N	N	N	N	N			linker
1475	1456	D	D	6e-05	0.161	FALSE	GARD_seg4_4264-10791	0.00013	0.092	FALSE	D	D	D	D	D	D	D	D	D	D	-	D	D	D	D	D	D	D	D	D	D	D	D	D			linker
1476	1457	I	I	0.0015	0.224	FALSE	GARD_seg4_4264-10791	0.00327	0.137	FALSE	I	I	I	I	I	I	I	I	I	I	-	I	I	I	I	I	I	I	I	I	I	I	I	I			linker
1477	1458	D	D	0.00036	0.192	FALSE	GARD_seg4_4264-10791	0.00088	0.113	FALSE	D	D	D	D	D	D	D	D	D	D	-	D	D	D	D	D	D	D	D	D	D	D	D	D			linker
1478	1459	V	V	0.00019	0.179	FALSE	GARD_seg4_4264-10791	0.00034	0.101	FALSE	V	V	V	V	V	V	V	V	V	V	-	V	V	V	V	V	V	V	V	V	V	V	V	V			linker
1479	1460	D	D	0.0014	0.426	FALSE	GARD_seg4_4264-10791	0.00362	0.28	FALSE	D	D	D	D	D	D	D	D	D	D	-	D	D	D	D	D	D	D	G	G	D	D	D	D			linker
1480	1461	R	R	0.00061	0.203	FALSE	GARD_seg4_4264-10791	0.00111	0.116	FALSE	R	R	R	R	R	R	R	R	R	R	-	R	R	R	R	R	R	R	R	R	R	R	R	R			linker
1481	1462	V	V	0.00019	0.178	FALSE	GARD_seg4_4264-10791	0.00032	0.1	FALSE	V	V	V	V	V	V	V	V	V	V	-	V	V	V	V	V	V	V	V	V	V	V	V	V			linker
1482	1463	A	A	0.00017	0.178	FALSE	GARD_seg4_4264-10791	0.00023	0.098	FALSE	A	A	A	A	A	A	A	A	A	A	-	A	A	A	A	A	A	A	A	A	A	A	A	A			linker
1483	1464	C	C	0.00077	0.209	FALSE	GARD_seg4_4264-10791	0.00119	0.118	FALSE	C	C	C	C	C	C	C	C	C	C	-	C	C	C	C	C	C	C	C	C	C	C	C	C			linker
1484	1465	F	F	0.00025	0.186	FALSE	GARD_seg4_4264-10791	0.00036	0.102	FALSE	F	F	F	F	F	F	F	F	F	F	-	F	F	F	F	F	F	F	F	F	F	F	F	F			linker
1485	1466	H	H	0.00171	0.227	FALSE	GARD_seg4_4264-10791	0.00407	0.142	FALSE	H	H	H	H	H	H	H	H	H	H	-	H	H	H	H	H	H	H	H	H	H	H	H	H			linker
1486	1467	D	D	7e-05	0.162	FALSE	GARD_seg4_4264-10791	0.00014	0.093	FALSE	D	D	D	D	D	D	D	D	D	D	-	D	D	D	D	D	D	D	D	D	D	D	D	D			linker
1487	1468	A	A	0.00048	0.197	FALSE	GARD_seg4_4264-10791	0.00065	0.108	FALSE	A	A	A	A	A	A	A	A	A	A	-	A	A	A	A	A	A	A	A	A	A	A	A	A			linker
1488	1469	V	V	0.00022	0.181	FALSE	GARD_seg4_4264-10791	0.0004	0.102	FALSE	V	V	V	V	V	V	V	V	V	V	-	V	V	V	V	V	V	V	V	V	V	V	V	V			linker
1489	1470	Q	Q	0.0009	0.211	FALSE	GARD_seg4_4264-10791	0.00171	0.123	FALSE	Q	Q	Q	Q	Q	Q	Q	Q	Q	Q	-	Q	Q	Q	Q	Q	Q	Q	Q	Q	Q	Q	Q	Q			linker
1490	1471	G	G	0.00015	0.178	FALSE	GARD_seg4_4264-10791	0.00025	0.099	FALSE	G	G	G	G	G	G	G	G	G	G	-	G	G	G	G	G	G	G	G	G	G	G	G	G			linker
1491	1472	Y	Y	0.00032	0.19	FALSE	GARD_seg4_4264-10791	0.00055	0.107	FALSE	Y	Y	Y	Y	Y	Y	Y	Y	Y	Y	-	Y	Y	Y	Y	Y	Y	Y	Y	Y	Y	Y	Y	Y			linker
1492	1473	A	S	0.04839	0.689	FALSE	GARD_seg4_4264-10791	0.11582	0.688	FALSE	S	A	A	A	A	A	A	A	A	A	-	A	A	A	A	A	A	A	A	A	A	A	A	A			linker
1493	1474	S	S	0.00069	0.207	FALSE	GARD_seg4_4264-10791	0.00095	0.114	FALSE	S	S	S	S	S	S	S	S	S	S	-	S	S	S	S	S	S	S	S	S	S	S	S	S	S1474F	FALSE	linker
1494	1475	L	L	0.0019	0.23	FALSE	GARD_seg4_4264-10791	0.00298	0.134	FALSE	L	L	L	L	L	L	L	L	L	L	-	L	L	L	L	L	L	L	L	L	L	L	L	L			linker
1495	1476	L	L	0.00204	0.232	FALSE	GARD_seg4_4264-10791	0.00318	0.136	FALSE	L	L	L	L	L	L	L	L	L	L	-	L	L	L	L	L	L	L	L	L	L	L	L	L			linker
1496	1477	F	Y	0.04671	0.683	FALSE	GARD_seg4_4264-10791	0.10468	0.661	FALSE	Y	Y	Y	Y	Y	F	F	F	F	F	-	F	F	F	F	F	F	F	F	F	F	F	F	F			linker
1497	1478	K	K	9e-05	0.168	FALSE	GARD_seg4_4264-10791	0.00022	0.097	FALSE	K	K	K	K	K	K	K	K	K	K	-	K	K	K	K	K	K	K	K	K	K	K	K	K			linker
1498	1479	L	L	0.16113	1.154	FALSE	GARD_seg4_4264-10791	0.26332	1.15	FALSE	L	L	L	L	L	L	L	L	L	L	-	L	R	Q	Q	R	R	L	L	L	L	L	L	L			linker
1499	1480	D	D	0.00159	0.43	FALSE	GARD_seg4_4264-10791	0.00403	0.284	FALSE	D	D	D	D	D	D	D	D	D	D	-	D	N	N	N	N	N	D	D	D	D	D	D	D			linker
1500	1481	P	P	0.00998	0.523	FALSE	GARD_seg4_4264-10791	0.01702	0.382	FALSE	P	P	P	P	P	P	P	P	P	P	-	P	P	P	P	L	L	P	P	P	P	P	P	P			linker
1501	1482	S	R	0.0035	0.469	FALSE	GARD_seg4_4264-10791	0.00935	0.338	FALSE	R	R	R	R	R	R	R	R	R	R	-	R	R	R	R	R	R	S	S	S	S	R	R	R			linker
1502	1483	V	V	0.00348	0.463	FALSE	GARD_seg4_4264-10791	0.00771	0.32	FALSE	V	V	V	V	V	V	V	V	V	V	-	V	V	V	V	V	V	V	V	V	V	V	M	M			linker
1503	1484	D	G	0.02116	0.715	FALSE	GARD_seg4_4264-10791	0.04842	0.679	FALSE	G	G	G	G	G	G	G	G	G	G	-	G	D	D	D	D	D	D	D	D	D	G	G	G			linker
1504	1485	F	F	0.00025	0.186	FALSE	GARD_seg4_4264-10791	0.00036	0.102	FALSE	F	F	F	F	F	F	F	F	F	F	-	F	F	F	F	F	F	F	F	F	F	F	F	F			linker
1505	1486	S	S	0.45962	2.029	FALSE	GARD_seg4_4264-10791	0.62536	1.854	FALSE	S	N	N	N	N	D	D	D	D	D	-	D	D	D	D	D	D	S	S	S	S	S	S	S			linker
1506	1487	A	R	0.27856	1.493	FALSE	GARD_seg4_4264-10791	0.45916	1.527	FALSE	R	R	R	R	R	A	A	A	A	A	-	A	A	A	A	A	A	A	A	A	A	A	A	A			linker
1507	1488	F	F	0.00025	0.186	FALSE	GARD_seg4_4264-10791	0.00037	0.103	FALSE	F	F	F	F	F	F	F	F	F	F	-	F	F	F	F	F	F	F	F	F	F	F	F	F			linker
1508	1489	M	M	3e-05	0.153	FALSE	GARD_seg4_4264-10791	8e-05	0.089	FALSE	M	M	M	M	M	M	M	M	M	M	-	M	M	M	M	M	M	M	M	M	M	M	M	M			linker
1509	1490	K	E	0.00211	0.442	FALSE	GARD_seg4_4264-10791	0.00568	0.304	FALSE	E	K	K	K	K	K	K	K	K	K	-	K	K	K	K	K	K	K	K	K	K	K	K	K			linker
1510	1491	H	H	0.00187	0.23	FALSE	GARD_seg4_4264-10791	0.00458	0.146	FALSE	H	H	H	H	H	H	H	H	H	H	-	H	H	H	H	H	H	H	H	H	H	H	H	H			linker
1511	1492	L	L	0.0019	0.23	FALSE	GARD_seg4_4264-10791	0.00298	0.134	FALSE	L	L	L	L	L	L	L	L	L	L	-	L	L	L	L	L	L	L	L	L	L	L	L	L			linker
1512	1493	K	K	0.00165	0.227	FALSE	GARD_seg4_4264-10791	0.00474	0.147	FALSE	K	K	K	K	K	K	K	K	K	K	-	K	K	K	K	K	K	K	K	K	K	K	K	K			linker
1513	1494	K	E	0.36806	1.796	FALSE	GARD_seg4_4264-10791	0.50906	1.663	FALSE	E	E	D	E	E	E	E	E	E	E	-	E	K	K	K	K	K	K	K	K	K	E	K	K			linker
1514	1495	L	L	0.0019	0.23	FALSE	GARD_seg4_4264-10791	0.00298	0.134	FALSE	L	L	L	L	L	L	L	L	L	L	-	L	L	L	L	L	L	L	L	L	L	L	L	L			linker
1515	1496	W	W	0.00323	0.247	FALSE	GARD_seg4_4264-10791	0.00465	0.146	FALSE	W	W	W	W	W	W	W	W	W	W	-	W	W	W	W	W	W	W	W	W	W	W	W	W			linker
1516	1497	K	K	9e-05	0.168	FALSE	GARD_seg4_4264-10791	0.00022	0.097	FALSE	K	K	K	K	K	K	K	K	K	K	-	K	K	K	K	K	K	K	K	K	K	K	K	K			linker
1517	1498	A	A	0.00263	0.24	FALSE	GARD_seg4_4264-10791	0.00533	0.15	FALSE	A	A	A	A	A	A	A	A	A	A	-	A	A	A	A	A	A	A	A	A	A	A	A	A			linker
1518	1499	L	L	0.00197	0.231	FALSE	GARD_seg4_4264-10791	0.00307	0.135	FALSE	L	L	L	L	L	L	L	L	L	L	-	L	L	L	L	L	L	L	L	L	L	L	L	L			linker
1519	1500	D	D	8e-05	0.165	FALSE	GARD_seg4_4264-10791	0.00017	0.094	FALSE	D	D	D	D	D	D	D	D	D	D	-	D	D	D	D	D	D	D	D	D	D	D	D	D			linker
1520	1501	K	N	0.09316	0.953	FALSE	GARD_seg4_4264-10791	0.23821	1.101	FALSE	N	N	N	N	N	N	N	N	N	N	-	N	N	N	N	N	N	K	K	K	K	N	N	S			linker
1521	1502	D	D	6e-05	0.161	FALSE	GARD_seg4_4264-10791	0.00013	0.092	FALSE	D	D	D	D	D	D	D	D	D	D	-	D	D	D	D	D	D	D	D	D	D	D	D	D			linker
1522	1503	Q	Q	0.0009	0.211	FALSE	GARD_seg4_4264-10791	0.00171	0.123	FALSE	Q	Q	Q	Q	Q	Q	Q	Q	Q	Q	-	Q	Q	Q	Q	Q	Q	Q	Q	Q	Q	Q	Q	Q			linker
1523	1504	Y	H	0.03466	0.765	FALSE	GARD_seg4_4264-10791	0.07834	0.758	FALSE	H	H	H	H	H	Y	Y	Y	Y	Y	-	Y	Y	Y	Y	Y	Y	Y	Y	Y	Y	Y	H	H			linker
1524	1505	L	L	0.0019	0.23	FALSE	GARD_seg4_4264-10791	0.00298	0.134	FALSE	L	L	L	L	L	L	L	L	L	L	-	L	L	L	L	L	L	L	L	L	L	L	L	L			linker
1525	1506	P	P	0.00043	0.196	FALSE	GARD_seg4_4264-10791	0.00061	0.108	FALSE	P	P	P	P	P	P	P	P	P	P	-	P	P	P	P	P	P	P	P	P	P	P	P	P			linker
1526	1507	R	R	0.00019	0.182	FALSE	GARD_seg4_4264-10791	0.00042	0.104	FALSE	R	R	R	R	R	R	R	R	R	R	-	R	R	R	R	R	R	R	R	R	R	R	R	R			linker
1527	1508	K	K	0.00165	0.227	FALSE	GARD_seg4_4264-10791	0.00474	0.147	FALSE	K	K	K	K	K	K	K	K	K	K	-	K	K	K	K	K	K	K	K	K	K	K	K	K			linker
1528	1509	L	L	0.0019	0.23	FALSE	GARD_seg4_4264-10791	0.00298	0.134	FALSE	L	L	L	L	L	L	L	L	L	L	-	L	L	L	L	L	L	L	L	L	L	L	L	L			linker
1529	1510	C	Y	0.28443	1.51	FALSE	GARD_seg4_4264-10791	0.44409	1.499	FALSE	Y	Y	Y	Y	Y	C	C	Y	C	C	C	C	C	C	C	C	C	C	C	C	C	C	C	C			linker
1530	1511	D	D	6e-05	0.161	FALSE	GARD_seg4_4264-10791	0.00013	0.092	FALSE	D	D	D	D	D	D	D	D	D	D	D	D	D	D	D	D	D	D	D	D	D	D	D	D			linker
1531	1512	S	S	0.00475	0.261	FALSE	GARD_seg4_4264-10791	0.00839	0.166	FALSE	S	S	S	S	S	S	S	S	S	S	S	S	S	S	S	S	S	S	S	S	S	S	S	S			linker
1532	1513	A	A	0.00016	0.177	FALSE	GARD_seg4_4264-10791	0.00022	0.097	FALSE	A	A	A	A	A	A	A	A	A	A	A	A	A	A	A	A	A	A	A	A	A	A	A	A			linker
1533	1514	R	R	0.00018	0.181	FALSE	GARD_seg4_4264-10791	0.00039	0.103	FALSE	R	R	R	R	R	R	R	R	R	R	R	R	R	R	R	R	R	R	R	R	R	R	R	R			linker
1534	1515	N	N	6e-05	0.161	FALSE	GARD_seg4_4264-10791	0.00013	0.092	FALSE	N	N	N	N	N	N	N	N	N	N	N	N	N	N	N	N	N	N	N	N	N	N	N	N			linker
1535	1516	L	L	0.04672	0.683	FALSE	GARD_seg4_4264-10791	0.07736	0.587	FALSE	L	L	L	L	L	L	L	L	L	L	L	L	L	L	L	W	L	L	L	L	L	L	L	L			linker
1536	1517	E	E	0.00012	0.17	FALSE	GARD_seg4_4264-10791	0.00027	0.098	FALSE	E	E	E	E	E	E	E	E	E	E	E	E	E	E	E	E	E	E	E	E	E	E	E	E			linker
1537	1518	W	W	0.00317	0.247	FALSE	GARD_seg4_4264-10791	0.0046	0.146	FALSE	W	W	W	W	W	W	W	W	W	W	W	W	W	W	W	W	W	W	W	W	W	W	W	W			linker
1538	1519	L	L	0.00185	0.229	FALSE	GARD_seg4_4264-10791	0.00293	0.134	FALSE	L	L	L	L	L	L	L	L	L	L	L	L	L	L	L	L	L	L	L	L	L	L	L	L			linker
1539	1520	K	K	9e-05	0.167	FALSE	GARD_seg4_4264-10791	0.00021	0.097	FALSE	K	K	K	K	K	K	K	K	K	K	K	K	K	K	K	K	K	K	K	K	K	K	K	K			linker
1540	1521	T	N	0.032	0.627	FALSE	GARD_seg4_4264-10791	0.08219	0.601	FALSE	N	N	N	N	N	T	T	T	T	T	T	T	T	T	T	T	T	T	T	T	T	T	T	T			linker
1541	1522	V	V	0.0002	0.179	FALSE	GARD_seg4_4264-10791	0.00035	0.101	FALSE	V	V	V	V	V	V	V	V	V	V	V	V	V	V	V	V	V	V	V	V	V	V	V	V			linker
1542	1523	N	K	0.00223	0.445	FALSE	GARD_seg4_4264-10791	0.00647	0.312	FALSE	K	K	K	K	K	K	K	K	K	K	K	K	K	K	K	K	K	N	N	N	N	K	K	K			linker
1543	1524	E	E	9e-05	0.167	FALSE	GARD_seg4_4264-10791	0.00021	0.096	FALSE	E	E	E	E	E	E	E	E	E	E	E	E	E	E	E	E	E	E	E	E	E	E	E	E			linker
1544	1525	S	S	0.00185	0.231	FALSE	GARD_seg4_4264-10791	0.00456	0.146	FALSE	S	S	S	S	S	S	S	S	S	S	S	S	S	S	S	S	S	S	S	S	S	S	S	S			linker
1545	1526	H	H	0.00178	0.229	FALSE	GARD_seg4_4264-10791	0.00441	0.144	FALSE	H	H	H	H	H	H	H	H	H	H	H	H	H	H	H	H	H	H	H	H	H	H	H	H			linker
1546	1527	G	G	0.00017	0.179	FALSE	GARD_seg4_4264-10791	0.00033	0.101	FALSE	G	G	G	G	G	G	G	G	G	G	G	G	G	G	G	G	G	G	G	G	G	G	G	G			linker
1547	1528	S	S	0.0056	0.268	FALSE	GARD_seg4_4264-10791	0.00986	0.172	FALSE	S	S	S	S	S	S	S	S	S	S	S	S	S	S	S	S	S	S	S	S	S	S	S	S			linker
1548	1529	V	V	0.00018	0.178	FALSE	GARD_seg4_4264-10791	0.00031	0.1	FALSE	V	V	V	V	V	V	V	V	V	V	V	V	V	V	V	V	V	V	V	V	V	V	V	V			linker
1549	1530	E	E	0.00053	0.197	FALSE	GARD_seg4_4264-10791	0.00132	0.118	FALSE	E	E	E	E	E	E	E	E	E	E	E	E	E	E	E	E	E	E	E	E	E	E	E	E			linker
1550	1531	R	L	0.00873	0.512	FALSE	GARD_seg4_4264-10791	0.01571	0.372	FALSE	L	L	L	L	L	L	L	L	L	L	L	L	L	L	L	L	L	R	R	R	R	L	L	L			linker
1551	1532	S	S	0.00946	0.294	FALSE	GARD_seg4_4264-10791	0.01621	0.198	FALSE	S	S	S	S	S	S	S	S	S	S	S	S	S	S	S	S	S	S	S	S	S	S	S	S			linker
1552	1533	S	S	0.01165	0.534	FALSE	GARD_seg4_4264-10791	0.02077	0.401	FALSE	S	S	S	S	S	S	S	S	S	S	S	S	S	S	S	S	S	S	S	S	S	S	T	S			linker
1553	1534	L	L	0.00185	0.229	FALSE	GARD_seg4_4264-10791	0.00293	0.134	FALSE	L	L	L	L	L	L	L	L	L	L	L	L	L	L	L	L	L	L	L	L	L	L	L	L			linker
1554	1535	T	T	0.00019	0.181	FALSE	GARD_seg4_4264-10791	0.00029	0.1	FALSE	T	T	T	T	T	T	T	T	T	T	T	T	T	T	T	T	T	T	T	T	T	T	T	T			linker
1555	1536	L	L	0.00185	0.229	FALSE	GARD_seg4_4264-10791	0.00293	0.134	FALSE	L	L	L	L	L	L	L	L	L	L	L	L	L	L	L	L	L	L	L	L	L	L	L	L			linker
1556	1537	A	A	0.00016	0.177	FALSE	GARD_seg4_4264-10791	0.00022	0.097	FALSE	A	A	A	A	A	A	A	A	A	A	A	A	A	A	A	A	A	A	A	A	A	A	A	A			linker
1557	1538	T	T	0.00433	0.478	FALSE	GARD_seg4_4264-10791	0.01023	0.344	FALSE	T	T	T	T	T	T	T	T	T	T	T	T	T	T	T	T	T	T	T	T	T	T	M	T			linker
1558	1539	A	A	0.00016	0.178	FALSE	GARD_seg4_4264-10791	0.00022	0.097	FALSE	A	A	A	A	A	A	A	A	A	A	A	A	A	A	A	A	A	A	A	A	A	A	A	A			linker
1559	1540	I	I	9e-05	0.168	FALSE	GARD_seg4_4264-10791	0.00014	0.093	FALSE	I	I	I	I	I	I	I	I	I	I	I	I	I	I	I	I	I	I	I	I	I	I	I	I			linker
1560	1541	N	N	6e-05	0.161	FALSE	GARD_seg4_4264-10791	0.00013	0.092	FALSE	N	N	N	N	N	N	N	N	N	N	N	N	N	N	N	N	N	N	N	N	N	N	N	N			linker
1561	1542	Q	Q	0.06448	0.746	FALSE	GARD_seg4_4264-10791	0.14241	0.755	FALSE	Q	Q	K	K	Q	Q	Q	Q	Q	Q	Q	Q	Q	Q	Q	Q	Q	Q	Q	Q	Q	Q	Q	Q			linker
1562	1543	R	R	0.00322	0.247	FALSE	GARD_seg4_4264-10791	0.00778	0.163	FALSE	R	R	R	R	R	R	R	R	R	R	R	R	R	R	R	R	R	R	R	R	R	R	R	R			linker
1563	1544	G	G	0.00015	0.177	FALSE	GARD_seg4_4264-10791	0.00024	0.098	FALSE	G	G	G	G	G	G	G	G	G	G	G	G	G	G	G	G	G	G	G	G	G	G	G	G			linker
1564	1545	I	I	0.01406	0.683	FALSE	GARD_seg4_4264-10791	0.0318	0.626	FALSE	I	I	I	I	I	M	M	I	M	M	M	M	I	I	I	I	I	I	I	I	I	I	I	I			linker
1565	1546	Y	Y	0.00139	0.221	FALSE	GARD_seg4_4264-10791	0.00265	0.132	FALSE	Y	Y	Y	Y	Y	Y	Y	Y	Y	Y	Y	Y	Y	Y	Y	Y	Y	Y	Y	Y	Y	Y	Y	Y			linker
1566	1547	V	V	0.00375	0.466	FALSE	GARD_seg4_4264-10791	0.0089	0.329	FALSE	V	V	V	V	V	V	V	V	V	V	V	V	V	V	V	V	V	V	V	V	V	V	M	V			linker
1567	1548	I	I	9e-05	0.168	FALSE	GARD_seg4_4264-10791	0.00014	0.093	FALSE	I	I	I	I	I	I	I	I	I	I	I	I	I	I	I	I	I	I	I	I	I	I	I	I			linker
1568	1549	Q	Q	0.01115	0.529	FALSE	GARD_seg4_4264-10791	0.02593	0.422	FALSE	Q	Q	Q	Q	Q	H	H	H	H	H	H	H	H	H	H	H	H	Q	Q	Q	Q	Q	Q	Q			linker
1569	1550	A	A	0.05215	0.702	FALSE	GARD_seg4_4264-10791	0.12735	0.718	FALSE	A	A	A	A	A	A	A	A	A	A	A	A	V	V	V	V	V	A	A	A	A	A	A	A			linker
1570	1551	P	P	0.00041	0.195	FALSE	GARD_seg4_4264-10791	0.00059	0.108	FALSE	P	P	P	P	P	P	P	P	P	P	P	P	P	P	P	P	P	P	P	P	P	P	P	P			linker
1571	1552	K	K	0.45866	2.027	FALSE	GARD_seg4_4264-10791	0.64588	1.89	FALSE	K	K	K	N	E	K	K	K	K	K	K	K	K	K	R	K	K	K	K	K	K	K	K	K			linker
1572	1553	G	G	0.03635	0.644	FALSE	GARD_seg4_4264-10791	0.09278	0.629	FALSE	G	S	G	G	G	G	G	G	G	G	G	G	G	G	G	G	G	G	G	G	G	G	G	G			linker
1573	1554	G	D	0.00211	0.445	FALSE	GARD_seg4_4264-10791	0.00486	0.298	FALSE	D	D	D	D	D	G	G	G	G	G	G	G	G	G	G	G	G	G	G	G	G	G	G	G			linker
1574	1555	Q	Q	0.00258	0.238	FALSE	GARD_seg4_4264-10791	0.00492	0.147	FALSE	Q	Q	Q	Q	Q	Q	Q	Q	Q	Q	Q	Q	Q	Q	Q	Q	Q	Q	Q	Q	Q	Q	Q	Q			linker
1575	1556	K	K	9e-05	0.167	FALSE	GARD_seg4_4264-10791	0.00021	0.097	FALSE	K	K	K	K	K	K	K	K	K	K	K	K	K	K	K	K	K	K	K	K	K	K	K	K			linker
1576	1557	I	I	0.00146	0.223	FALSE	GARD_seg4_4264-10791	0.00323	0.136	FALSE	I	I	I	I	I	I	I	I	I	I	I	I	I	I	I	I	I	I	I	I	I	I	I	I			linker
1577	1558	S	S	0.00067	0.206	FALSE	GARD_seg4_4264-10791	0.00093	0.114	FALSE	S	S	S	S	S	S	S	S	S	S	S	S	S	S	S	S	S	S	S	S	S	S	S	S			linker
1578	1559	P	P	0.00582	0.27	FALSE	GARD_seg4_4264-10791	0.01185	0.181	FALSE	P	P	P	P	P	P	P	P	P	P	P	P	P	P	P	P	P	P	P	P	P	P	P	P			linker
1579	1560	D	D	6e-05	0.161	FALSE	GARD_seg4_4264-10791	0.00013	0.092	FALSE	D	D	D	D	D	D	D	D	D	D	D	D	D	D	D	D	D	D	D	D	D	D	D	D			linker
1580	1561	T	T	0.00025	0.186	FALSE	GARD_seg4_4264-10791	0.00047	0.105	FALSE	T	T	T	T	T	T	T	T	T	T	T	T	T	T	T	T	T	T	T	T	T	T	T	T			linker
1581	1562	V	A	0.03795	0.649	FALSE	GARD_seg4_4264-10791	0.08739	0.614	FALSE	A	V	V	V	V	V	V	V	V	V	V	V	V	V	V	V	V	V	V	V	V	V	V	V			linker
1582	1563	L	L	0.00188	0.229	FALSE	GARD_seg4_4264-10791	0.003	0.134	FALSE	L	L	L	L	L	L	L	L	L	L	L	L	L	L	L	L	L	L	L	L	L	L	L	L			linker
1583	1564	H	H	0.00361	0.467	FALSE	GARD_seg4_4264-10791	0.00893	0.332	FALSE	H	H	H	H	Y	H	H	H	H	H	H	H	H	H	H	H	H	H	H	H	H	H	H	H			linker
1584	1565	L	L	0.00345	0.249	FALSE	GARD_seg4_4264-10791	0.0046	0.145	FALSE	L	L	L	L	L	L	L	L	L	L	L	L	L	L	L	L	L	L	L	L	L	L	L	L			linker
1585	1566	I	V	0.03613	0.77	FALSE	GARD_seg4_4264-10791	0.08061	0.765	FALSE	V	V	V	V	V	V	V	V	V	V	V	V	L	L	L	V	V	I	I	I	I	I	I	I			linker
1586	1567	L	L	0.00417	0.256	FALSE	GARD_seg4_4264-10791	0.00783	0.163	FALSE	L	L	L	L	L	L	L	L	L	L	L	L	L	L	L	L	L	L	L	L	L	L	L	L			linker
1587	1568	P	P	0.00172	0.227	FALSE	GARD_seg4_4264-10791	0.00285	0.133	FALSE	P	P	P	P	P	P	P	P	P	P	P	P	P	P	P	P	P	P	P	P	P	P	P	P			linker
1588	1569	E	G	0.02718	0.735	FALSE	GARD_seg4_4264-10791	0.06528	0.72	FALSE	G	E	E	E	E	G	G	G	G	G	G	G	G	G	G	G	G	E	E	E	E	E	E	E			linker
1589	1570	S	G	0.02058	0.714	FALSE	GARD_seg4_4264-10791	0.04958	0.684	FALSE	G	G	G	G	G	S	S	S	S	I	S	S	S	S	S	S	S	S	S	S	S	S	S	S			linker
1590	1571	P	P	0.02709	0.606	FALSE	GARD_seg4_4264-10791	0.05578	0.523	FALSE	P	S	P	P	P	P	P	P	P	P	P	P	P	P	P	P	P	P	P	P	P	P	P	P			linker
1591	1572	G	S	0.00272	0.458	FALSE	GARD_seg4_4264-10791	0.00611	0.313	FALSE	S	S	S	S	S	G	G	G	G	G	G	G	G	G	G	G	G	G	G	G	G	G	G	G			linker
1592	1573	S	S	0.00012	0.175	FALSE	GARD_seg4_4264-10791	0.00024	0.099	FALSE	S	S	S	S	S	S	S	S	S	S	S	S	S	S	S	S	S	S	S	S	S	S	S	S			linker
1593	1574	H	R	0.00429	0.473	FALSE	GARD_seg4_4264-10791	0.00997	0.339	FALSE	R	H	H	H	H	H	H	H	H	H	H	H	H	H	H	H	H	H	H	H	H	H	H	H			linker
1594	1575	E	E	0.0021	0.441	FALSE	GARD_seg4_4264-10791	0.00587	0.305	FALSE	E	E	E	E	E	E	E	E	E	E	E	E	E	E	E	E	E	E	E	E	E	E	E	K			linker
1595	1576	E	E	9e-05	0.167	FALSE	GARD_seg4_4264-10791	0.00021	0.096	FALSE	E	E	E	E	E	E	E	E	E	E	E	E	E	E	E	E	E	E	E	E	E	E	E	E			linker
1596	1577	S	P	0.956	3.379	TRUE	GARD_seg4_4264-10791	0.97011	2.448	TRUE	P	S	S	S	A	P	P	P	P	P	P	P	P	P	P	P	P	S	S	S	S	R	P	P			linker
1597	1578	R	R	0.06024	0.731	FALSE	GARD_seg4_4264-10791	0.12034	0.7	FALSE	R	R	R	R	R	R	R	R	R	R	R	R	R	R	R	R	R	R	R	R	R	R	R	Q			linker
1598	1579	E	K	0.07549	0.953	FALSE	GARD_seg4_4264-10791	0.17202	1.026	FALSE	K	K	K	K	K	E	E	E	E	E	E	E	E	K	K	K	E	E	E	E	E	E	E	E			linker
1599	1580	Y	Y	0.0003	0.189	FALSE	GARD_seg4_4264-10791	0.00053	0.107	FALSE	Y	Y	Y	Y	Y	Y	Y	Y	Y	Y	Y	Y	Y	Y	Y	Y	Y	Y	Y	Y	Y	Y	Y	Y			linker
1600	1581	S	S	0.07321	0.776	FALSE	GARD_seg4_4264-10791	0.14307	0.756	FALSE	S	S	S	S	S	C	C	C	C	C	C	C	S	S	S	S	S	S	S	S	S	S	S	S			linker
1601	1582	L	L	0.01241	0.31	FALSE	GARD_seg4_4264-10791	0.01766	0.203	FALSE	L	L	L	L	L	L	L	L	L	L	L	L	L	L	L	L	L	L	L	L	L	L	L	L			linker
1602	1583	E	E	9e-05	0.167	FALSE	GARD_seg4_4264-10791	0.00021	0.096	FALSE	E	E	E	E	E	E	E	E	E	E	E	E	E	E	E	E	E	E	E	E	E	E	E	E			linker
1603	1584	E	E	9e-05	0.167	FALSE	GARD_seg4_4264-10791	0.00021	0.096	FALSE	E	E	E	E	E	E	E	E	E	E	E	E	E	E	E	E	E	E	E	E	E	E	E	E			linker
1604	1585	V	L	0.02515	0.597	FALSE	GARD_seg4_4264-10791	0.04957	0.504	FALSE	L	L	L	L	L	L	L	L	L	L	L	L	L	L	L	L	L	V	V	V	V	L	L	L			linker
1605	1586	K	K	9e-05	0.167	FALSE	GARD_seg4_4264-10791	0.00021	0.097	FALSE	K	K	K	K	K	K	K	K	K	K	K	K	K	K	K	K	K	K	K	K	K	K	K	K			linker
1606	1587	E	E	9e-05	0.167	FALSE	GARD_seg4_4264-10791	0.00022	0.096	FALSE	E	E	E	E	E	E	E	E	E	E	E	E	E	E	E	E	E	E	E	E	E	E	E	E			linker
1607	1588	L	L	0.00417	0.256	FALSE	GARD_seg4_4264-10791	0.00783	0.163	FALSE	L	L	L	L	L	L	L	L	L	L	L	L	L	L	L	L	L	L	L	L	L	L	L	L			linker
1608	1589	L	L	0.00345	0.249	FALSE	GARD_seg4_4264-10791	0.0046	0.145	FALSE	L	L	L	L	L	L	L	L	L	L	L	L	L	L	L	L	L	L	L	L	L	L	L	L			linker
1609	1590	N	N	6e-05	0.161	FALSE	GARD_seg4_4264-10791	0.00013	0.092	FALSE	N	N	N	N	N	N	N	N	N	N	N	N	N	N	N	N	N	N	N	N	N	N	N	N			linker
1610	1591	K	K	9e-05	0.167	FALSE	GARD_seg4_4264-10791	0.00021	0.097	FALSE	K	K	K	K	K	K	K	K	K	K	K	K	K	K	K	K	K	K	K	K	K	K	K	K			linker
1611	1592	L	L	0.00295	0.242	FALSE	GARD_seg4_4264-10791	0.00404	0.141	FALSE	L	L	L	L	L	L	L	L	L	L	L	L	L	L	L	L	L	L	L	L	L	L	L	L			linker
1612	1593	M	M	3e-05	0.152	FALSE	GARD_seg4_4264-10791	7e-05	0.088	FALSE	M	M	M	M	M	M	M	M	M	M	M	M	M	M	M	M	M	M	M	M	M	M	M	M			linker
1613	1594	L	L	0.00185	0.229	FALSE	GARD_seg4_4264-10791	0.00293	0.134	FALSE	L	L	L	L	L	L	L	L	L	L	L	L	L	L	L	L	L	L	L	L	L	L	L	L			linker
1614	1595	M	M	3e-05	0.152	FALSE	GARD_seg4_4264-10791	7e-05	0.088	FALSE	M	M	M	M	M	M	M	M	M	M	M	M	M	M	M	M	M	M	M	M	M	M	M	M			linker
1615	1596	S	S	0.0056	0.268	FALSE	GARD_seg4_4264-10791	0.00986	0.172	FALSE	S	S	S	S	S	S	S	S	S	S	S	S	S	S	S	S	S	S	S	S	S	S	S	S			linker
1616	1597	G	G	0.00015	0.177	FALSE	GARD_seg4_4264-10791	0.00024	0.098	FALSE	G	G	G	G	G	G	G	G	G	G	G	G	G	G	G	G	G	G	G	G	G	G	G	G			linker
1617	1598	K	K	9e-05	0.167	FALSE	GARD_seg4_4264-10791	0.00021	0.097	FALSE	K	K	K	K	K	K	K	K	K	K	K	K	K	K	K	K	K	K	K	K	K	K	K	K			linker
1618	1599	K	K	9e-05	0.167	FALSE	GARD_seg4_4264-10791	0.00021	0.097	FALSE	K	K	K	K	K	K	K	K	K	K	K	K	K	K	K	K	K	K	K	K	K	K	K	K			linker
1619	1600	D	D	0.00092	0.212	FALSE	GARD_seg4_4264-10791	0.00261	0.132	FALSE	D	D	D	D	D	D	D	D	D	D	D	D	D	D	D	D	D	D	D	D	D	D	D	D			linker
1620	1601	R	H	0.01411	0.543	FALSE	GARD_seg4_4264-10791	0.03573	0.456	FALSE	H	H	H	H	H	H	H	H	H	H	H	H	H	H	H	H	H	R	R	R	R	H	H	H			linker
1621	1602	N	N	0.01062	0.666	FALSE	GARD_seg4_4264-10791	0.0309	0.623	FALSE	N	N	N	N	N	K	K	K	K	N	N	N	N	N	N	K	N	N	N	N	N	N	N	N			linker
1622	1603	N	N	6e-05	0.161	FALSE	GARD_seg4_4264-10791	0.00013	0.092	FALSE	N	N	N	N	N	N	N	N	N	N	N	N	N	N	N	N	N	N	N	N	N	N	N	N			linker
1623	1604	T	A	0.06722	0.872	FALSE	GARD_seg4_4264-10791	0.12949	0.874	FALSE	A	V	A	A	A	T	T	T	T	T	T	T	T	T	T	T	T	T	T	T	T	T	T	T			linker
1624	1605	E	E	0.02548	0.6	FALSE	GARD_seg4_4264-10791	0.07821	0.59	FALSE	E	E	A	A	E	E	E	E	E	E	E	E	E	E	E	E	E	E	E	E	E	E	E	E			linker
1625	1606	V	V	0.00018	0.178	FALSE	GARD_seg4_4264-10791	0.00031	0.1	FALSE	V	V	V	V	V	V	V	V	V	V	V	V	V	V	V	V	V	V	V	V	V	V	V	V			linker
1626	1607	E	E	0.00183	0.436	FALSE	GARD_seg4_4264-10791	0.00525	0.299	FALSE	E	E	E	E	E	E	E	E	E	E	E	E	E	E	E	E	E	E	E	E	E	E	D	D			linker
1627	1608	R	R	0.00509	0.478	FALSE	GARD_seg4_4264-10791	0.01225	0.35	FALSE	R	R	R	R	R	R	R	R	R	R	R	R	T	T	T	R	R	R	R	R	R	R	R	R			linker
1628	1609	F	F	0.00257	0.24	FALSE	GARD_seg4_4264-10791	0.00512	0.149	FALSE	F	F	F	F	F	F	F	F	F	F	F	F	F	F	F	F	F	F	F	F	F	F	F	F			linker
1629	1610	S	Q	0.28269	1.504	FALSE	GARD_seg4_4264-10791	0.41647	1.446	FALSE	Q	Q	Q	Q	Q	S	S	S	S	S	S	S	S	S	S	S	S	S	S	S	S	S	S	S			linker
1630	1611	E	E	9e-05	0.167	FALSE	GARD_seg4_4264-10791	0.00022	0.096	FALSE	E	E	E	E	E	E	E	E	-	E	E	E	E	E	E	E	E	E	E	E	E	E	E	E			linker
1631	1612	V	V	0.00017	0.176	FALSE	GARD_seg4_4264-10791	0.00025	0.097	FALSE	V	V	V	V	V	V	V	V	-	V	V	V	V	V	V	V	V	V	V	V	V	V	V	V			linker
1632	1613	F	F	0.00025	0.186	FALSE	GARD_seg4_4264-10791	0.00036	0.102	FALSE	F	F	F	F	F	F	F	F	-	F	F	F	F	F	F	F	F	F	F	F	F	F	F	F			linker
1633	1614	C	C	0.01057	0.528	FALSE	GARD_seg4_4264-10791	0.02045	0.4	FALSE	C	C	C	C	Y	C	C	C	-	C	C	C	C	C	C	C	C	C	C	C	C	C	C	C			linker
1634	1615	S	G	0.05145	0.82	FALSE	GARD_seg4_4264-10791	0.13979	0.894	FALSE	G	S	S	S	S	S	S	G	-	S	S	S	S	S	S	S	S	S	S	S	S	S	S	S			linker
1635	1616	V	V	0.00018	0.178	FALSE	GARD_seg4_4264-10791	0.00033	0.1	FALSE	V	V	V	V	V	V	V	V	-	V	V	V	V	V	V	V	V	V	V	V	V	V	V	V			linker
1636	1617	Q	Q	0.0009	0.211	FALSE	GARD_seg4_4264-10791	0.00171	0.123	FALSE	Q	Q	Q	Q	Q	Q	Q	Q	-	Q	Q	Q	Q	Q	Q	Q	Q	Q	Q	Q	Q	Q	Q	Q			linker
1637	1618	R	R	0.00019	0.181	FALSE	GARD_seg4_4264-10791	0.0004	0.104	FALSE	R	R	R	R	R	R	R	R	-	R	R	R	R	R	R	R	R	R	R	R	R	R	R	R			linker
1638	1619	L	L	0.00043	0.194	FALSE	GARD_seg4_4264-10791	0.0006	0.107	FALSE	L	L	L	L	L	L	L	L	-	L	L	L	L	L	L	L	L	L	L	L	L	L	L	L			linker
1639	1620	S	S	0.00013	0.175	FALSE	GARD_seg4_4264-10791	0.00025	0.099	FALSE	S	S	S	S	S	S	S	S	-	S	S	S	S	S	S	S	S	S	S	S	S	S	S	S			linker
1640	1621	Q	K	0.05658	0.838	FALSE	GARD_seg4_4264-10791	0.12824	0.871	FALSE	K	K	K	K	K	Q	Q	Q	-	Q	Q	Q	Q	Q	Q	Q	Q	Q	Q	Q	R	Q	Q	Q			linker
1641	1622	A	A	0.00016	0.178	FALSE	GARD_seg4_4264-10791	0.00023	0.098	FALSE	A	A	A	A	A	A	A	A	-	A	A	A	A	A	A	A	A	A	A	A	A	A	A	A	A1622V	FALSE	linker
1642	1623	F	F	0.00025	0.186	FALSE	GARD_seg4_4264-10791	0.00036	0.102	FALSE	F	F	F	F	F	F	F	F	-	F	F	F	F	F	F	F	F	F	F	F	F	F	F	F			linker
1643	1624	I	I	0.0001	0.169	FALSE	GARD_seg4_4264-10791	0.00014	0.093	FALSE	I	I	I	I	I	I	I	I	-	I	I	I	I	I	I	I	I	I	I	I	I	I	I	I			linker
1644	1625	D	D	6e-05	0.161	FALSE	GARD_seg4_4264-10791	0.00013	0.092	FALSE	D	D	D	D	D	D	D	D	-	D	D	D	D	D	D	D	D	D	D	D	D	D	D	D			linker
1645	1626	L	L	0.0019	0.23	FALSE	GARD_seg4_4264-10791	0.00299	0.134	FALSE	L	L	L	L	L	L	L	L	-	L	L	L	L	L	L	L	L	L	L	L	L	L	L	L			linker
1646	1627	H	R	0.59288	2.405	FALSE	GARD_seg4_4264-10791	0.65023	1.908	FALSE	R	H	R	R	R	R	R	H	-	R	R	R	C	C	C	C	C	H	H	H	H	H	H	H			linker
1647	1628	S	C	0.07908	0.796	FALSE	GARD_seg4_4264-10791	0.15126	0.776	FALSE	C	C	C	C	C	S	S	S	-	S	S	S	S	S	S	S	S	S	S	S	S	S	S	S			linker
1648	1629	A	A	0.00233	0.236	FALSE	GARD_seg4_4264-10791	0.00468	0.146	FALSE	A	A	A	A	A	A	A	A	-	A	A	A	A	A	A	A	A	A	A	A	A	A	A	A			linker
1649	1630	G	G	0.00017	0.18	FALSE	GARD_seg4_4264-10791	0.00034	0.102	FALSE	G	G	G	G	G	G	G	G	-	G	G	G	G	G	G	G	G	G	G	G	G	G	G	G			linker
1650	1631	N	N	0.00101	0.214	FALSE	GARD_seg4_4264-10791	0.00289	0.134	FALSE	N	N	N	N	N	N	N	N	-	N	N	N	N	N	N	N	N	N	N	N	N	N	N	N			linker
1651	1632	M	M	3e-05	0.152	FALSE	GARD_seg4_4264-10791	8e-05	0.089	FALSE	M	M	M	M	M	M	M	M	-	M	M	M	M	M	M	M	M	M	M	M	M	M	M	M			linker
1652	1633	L	L	0.0019	0.23	FALSE	GARD_seg4_4264-10791	0.00299	0.134	FALSE	L	L	L	L	L	L	L	L	-	L	L	L	L	L	L	L	L	L	L	L	L	L	L	L			linker
1653	1634	F	F	0.00025	0.186	FALSE	GARD_seg4_4264-10791	0.00036	0.102	FALSE	F	F	F	F	F	F	F	F	-	F	F	F	F	F	F	F	F	F	F	F	F	F	F	F			linker
1654	1635	R	R	0.0117	0.516	FALSE	GARD_seg4_4264-10791	0.02405	0.399	FALSE	R	R	Q	Q	R	R	R	R	-	R	R	R	R	R	R	R	R	R	R	R	R	R	R	R			linker
1655	1636	T	T	0.00407	0.474	FALSE	GARD_seg4_4264-10791	0.00787	0.326	FALSE	T	T	T	T	T	T	T	T	-	T	T	T	T	T	T	T	S	T	T	T	T	T	T	T			linker
1656	1637	W	W	0.00323	0.247	FALSE	GARD_seg4_4264-10791	0.00467	0.146	FALSE	W	W	W	W	W	W	W	W	-	W	W	W	W	W	W	W	W	W	W	W	W	W	W	W			linker
1657	1638	I	I	0.11252	1.06	FALSE	GARD_seg4_4264-10791	0.18448	1.048	FALSE	I	V	I	I	I	T	T	T	-	T	T	T	V	V	V	V	V	I	I	I	I	I	I	I			linker
1658	1639	A	A	0.00329	0.464	FALSE	GARD_seg4_4264-10791	0.00631	0.312	FALSE	A	T	A	A	A	A	A	A	-	A	A	A	A	A	A	A	A	A	A	A	A	A	A	A			linker
1659	1640	M	S	0.63495	2.526	FALSE	GARD_seg4_4264-10791	0.68947	1.981	FALSE	S	R	R	R	R	V	M	M	-	K	K	M	M	M	M	M	M	M	M	M	M	T	M	M			linker
1660	1641	A	V	0.02579	0.732	FALSE	GARD_seg4_4264-10791	0.05052	0.684	FALSE	V	V	V	V	V	A	A	A	-	A	A	A	V	V	V	V	V	A	A	A	A	A	A	A			linker
1661	1642	Y	Y	0.00031	0.19	FALSE	GARD_seg4_4264-10791	0.00055	0.107	FALSE	Y	Y	Y	Y	Y	Y	Y	Y	-	Y	Y	Y	Y	Y	Y	Y	Y	Y	Y	Y	Y	Y	Y	Y			linker
1662	1643	C	C	0.00063	0.205	FALSE	GARD_seg4_4264-10791	0.00096	0.115	FALSE	C	C	C	C	C	C	C	C	-	C	C	C	C	C	C	C	C	C	C	C	C	C	C	C			linker
1663	1644	S	S	0.00069	0.207	FALSE	GARD_seg4_4264-10791	0.00095	0.115	FALSE	S	S	S	S	S	S	S	S	-	S	S	S	S	S	S	S	S	S	S	S	S	S	S	S			linker
1664	1645	P	P	0.00042	0.196	FALSE	GARD_seg4_4264-10791	0.00061	0.108	FALSE	P	P	P	P	P	P	P	P	-	P	P	P	P	P	P	P	P	P	P	P	P	P	P	P			linker
1665	1646	K	N	0.01408	0.683	FALSE	GARD_seg4_4264-10791	0.04101	0.655	FALSE	N	N	N	N	N	K	K	K	-	K	K	K	K	K	K	K	Q	K	K	K	K	K	K	K			linker
1666	1647	Q	Q	0.0009	0.211	FALSE	GARD_seg4_4264-10791	0.00171	0.123	FALSE	Q	Q	Q	Q	Q	Q	Q	Q	-	Q	Q	Q	Q	Q	Q	Q	Q	Q	Q	Q	Q	Q	Q	Q			linker
1667	1648	G	D	0.49675	2.131	FALSE	GARD_seg4_4264-10791	0.6466	1.892	FALSE	D	D	H	H	D	S	S	S	-	G	G	G	G	G	G	G	G	G	G	G	G	G	G	G			linker
1668	1649	V	V	0.00021	0.18	FALSE	GARD_seg4_4264-10791	0.00037	0.101	FALSE	V	V	V	V	V	V	V	V	-	V	V	V	V	V	V	V	V	V	V	V	V	V	V	V			linker
1669	1650	S	S	0.00069	0.207	FALSE	GARD_seg4_4264-10791	0.00095	0.115	FALSE	S	S	S	S	S	S	S	S	-	S	S	S	S	S	S	S	S	S	S	S	S	S	S	S			linker
1670	1651	L	L	0.00658	0.495	FALSE	GARD_seg4_4264-10791	0.0117	0.349	FALSE	L	L	L	L	L	I	I	I	-	I	I	I	I	I	I	I	I	L	L	L	L	L	L	L			linker
1671	1652	Q	L	0.98432	3.455	TRUE	GARD_seg4_4264-10791	0.97118	2.45	TRUE	L	L	L	L	L	R	R	R	-	R	R	Q	R	Q	Q	L	R	Q	Q	Q	Q	Q	R	R			linker
1672	1653	M	I	0.0007	0.404	FALSE	GARD_seg4_4264-10791	0.00216	0.259	FALSE	I	M	M	M	M	M	M	M	-	M	M	M	M	M	M	M	M	M	M	M	M	M	M	M			linker
1673	1654	D	D	0.00184	0.438	FALSE	GARD_seg4_4264-10791	0.00453	0.292	FALSE	D	D	D	D	D	N	N	N	-	N	N	N	N	N	N	N	N	D	D	D	D	D	D	D			linker
1674	1655	F	F	0.00262	0.241	FALSE	GARD_seg4_4264-10791	0.0052	0.149	FALSE	F	F	F	F	F	F	F	F	-	F	F	F	F	F	F	F	F	F	F	F	F	F	F	F			linker
1675	1656	G	G	0.00015	0.178	FALSE	GARD_seg4_4264-10791	0.00025	0.099	FALSE	G	G	G	G	G	G	G	G	-	G	G	G	G	G	G	G	G	G	G	G	G	G	G	G			linker
1676	1657	L	L	0.00348	0.25	FALSE	GARD_seg4_4264-10791	0.00466	0.146	FALSE	L	L	L	L	L	L	L	L	-	L	L	L	L	L	L	L	L	L	L	L	L	L	L	L			linker
1677	1658	D	E	0.00202	0.441	FALSE	GARD_seg4_4264-10791	0.0059	0.306	FALSE	E	E	E	E	E	E	E	E	-	E	E	E	E	E	E	E	E	D	D	D	D	D	D	D			linker
1678	1659	L	L	0.0019	0.23	FALSE	GARD_seg4_4264-10791	0.00299	0.134	FALSE	L	L	L	L	L	L	L	L	-	L	L	L	L	L	L	L	L	L	L	L	L	L	L	L			linker
1679	1660	V	V	0.0043	0.473	FALSE	GARD_seg4_4264-10791	0.00987	0.335	FALSE	V	G	V	V	V	V	V	V	-	V	V	V	V	V	V	V	V	V	V	V	V	V	V	V			linker
1680	1661	T	T	0.03208	0.756	FALSE	GARD_seg4_4264-10791	0.07586	0.752	FALSE	T	M	T	T	T	T	T	T	-	T	T	T	P	P	P	P	P	T	T	T	T	T	T	T			linker
1681	1662	E	N	0.73808	2.801	FALSE	GARD_seg4_4264-10791	0.76795	2.113	FALSE	N	K	E	E	K	E	E	E	E	E	E	E	Q	Q	Q	Q	Q	E	E	E	E	K	E	E			linker
1682	1663	L	L	0.00306	0.245	FALSE	GARD_seg4_4264-10791	0.00543	0.15	FALSE	L	L	L	L	L	L	L	L	L	L	L	L	L	L	L	L	L	L	L	L	L	L	L	L			linker
1683	1664	K	E	0.96466	3.403	TRUE	GARD_seg4_4264-10791	0.94625	2.41	TRUE	E	E	E	E	E	G	V	V	V	V	V	V	V	V	V	G	V	K	K	K	K	A	A	A			linker
1684	1665	E	E	0.0002	0.179	FALSE	GARD_seg4_4264-10791	0.00048	0.104	FALSE	E	E	E	E	E	E	E	E	E	E	E	E	E	E	E	E	E	E	E	E	E	E	E	E			linker
1685	1666	G	G	0.03865	0.653	FALSE	GARD_seg4_4264-10791	0.09501	0.635	FALSE	G	G	R	R	G	G	G	G	G	G	G	G	G	G	G	G	G	G	G	G	G	G	G	G			linker
1686	1667	G	G	0.00397	0.254	FALSE	GARD_seg4_4264-10791	0.00928	0.17	FALSE	G	G	G	G	G	G	G	G	G	G	G	G	G	G	G	G	G	G	G	G	G	G	G	G			linker
1687	1668	D	D	0.00092	0.212	FALSE	GARD_seg4_4264-10791	0.00261	0.132	FALSE	D	D	D	D	D	D	D	D	D	D	D	D	D	D	D	D	D	D	D	D	D	D	D	D			linker
1688	1669	V	V	0.00016	0.176	FALSE	GARD_seg4_4264-10791	0.00024	0.097	FALSE	V	V	V	V	V	V	V	V	V	V	V	V	V	V	V	V	V	V	V	V	V	V	V	V			linker
1689	1670	T	T	0.01821	0.566	FALSE	GARD_seg4_4264-10791	0.04877	0.502	FALSE	T	T	T	T	T	T	T	T	T	T	T	T	T	T	T	T	T	T	T	T	T	I	T	T			linker
1690	1671	E	K	0.00206	0.44	FALSE	GARD_seg4_4264-10791	0.00554	0.301	FALSE	K	E	E	E	E	E	E	E	E	E	E	E	E	E	E	E	E	E	E	E	E	E	E	E			linker
1691	1672	L	V	0.01458	0.546	FALSE	GARD_seg4_4264-10791	0.02946	0.433	FALSE	V	V	V	V	V	L	L	L	L	L	L	L	L	L	L	L	L	L	L	L	L	L	L	L			linker
1692	1673	L	L	0.00185	0.229	FALSE	GARD_seg4_4264-10791	0.00293	0.134	FALSE	L	L	L	L	L	L	L	L	L	L	L	L	L	L	L	L	L	L	L	L	L	L	L	L			linker
1693	1674	A	E	0.04363	0.671	FALSE	GARD_seg4_4264-10791	0.11237	0.68	FALSE	E	E	E	E	E	A	A	A	A	A	A	A	A	A	A	A	A	A	A	A	A	A	A	A			linker
1694	1675	A	A	0.00016	0.178	FALSE	GARD_seg4_4264-10791	0.00023	0.098	FALSE	A	A	A	A	A	A	A	A	A	A	A	A	A	A	A	A	A	A	A	A	A	A	A	A			linker
1695	1676	L	V	0.00686	0.498	FALSE	GARD_seg4_4264-10791	0.0127	0.356	FALSE	V	V	V	V	V	L	L	L	L	L	L	L	L	L	L	L	L	L	L	L	L	L	L	L			linker
1696	1677	C	C	0.00062	0.204	FALSE	GARD_seg4_4264-10791	0.00093	0.114	FALSE	C	C	C	C	C	C	C	C	C	C	C	C	C	C	C	C	C	C	C	C	C	C	C	C			linker
1697	1678	R	R	0.00018	0.181	FALSE	GARD_seg4_4264-10791	0.00039	0.103	FALSE	R	R	R	R	R	R	R	R	R	R	R	R	R	R	R	R	R	R	R	R	R	R	R	R			linker
1698	1679	Q	Q	0.00087	0.21	FALSE	GARD_seg4_4264-10791	0.00168	0.123	FALSE	Q	Q	Q	Q	Q	Q	Q	Q	Q	Q	Q	Q	Q	Q	Q	Q	Q	Q	Q	Q	Q	Q	Q	Q			linker
1699	1680	M	M	3e-05	0.152	FALSE	GARD_seg4_4264-10791	7e-05	0.088	FALSE	M	M	M	M	M	M	M	M	M	M	M	M	M	M	M	M	M	M	M	M	M	M	M	M			linker
1700	1681	E	E	9e-05	0.167	FALSE	GARD_seg4_4264-10791	0.00021	0.096	FALSE	E	E	E	E	E	E	E	E	E	E	E	E	E	E	E	E	E	E	E	E	E	E	E	E			linker
1701	1682	H	H	0.15165	1.173	FALSE	GARD_seg4_4264-10791	0.26767	1.208	FALSE	H	H	R	H	Q	H	H	H	H	H	H	H	H	H	H	H	H	H	H	H	H	H	Q	Q			linker
1702	1683	F	F	0.0383	0.778	FALSE	GARD_seg4_4264-10791	0.07519	0.749	FALSE	F	F	C	C	Y	F	F	F	F	F	F	F	F	F	F	F	F	F	F	F	F	F	F	F			linker
1703	1684	L	L	0.00341	0.248	FALSE	GARD_seg4_4264-10791	0.00635	0.155	FALSE	L	L	L	L	L	L	L	L	L	L	L	L	L	L	L	L	L	L	L	L	L	L	L	L			linker
1704	1685	D	D	7e-05	0.162	FALSE	GARD_seg4_4264-10791	0.00014	0.093	FALSE	D	D	D	D	D	D	D	D	D	D	D	D	D	D	D	D	D	D	D	D	D	D	D	D			linker
1705	1686	S	I	0.0217	0.718	FALSE	GARD_seg4_4264-10791	0.05394	0.696	FALSE	I	S	R	R	S	S	S	S	S	S	S	S	S	S	S	S	S	S	S	S	S	S	S	S			linker
1706	1687	W	W	0.00317	0.247	FALSE	GARD_seg4_4264-10791	0.0046	0.146	FALSE	W	W	W	W	W	W	W	W	W	W	W	W	W	W	W	W	W	W	W	W	W	W	W	W			linker
1707	1688	K	K	9e-05	0.167	FALSE	GARD_seg4_4264-10791	0.00021	0.097	FALSE	K	K	K	K	K	K	K	K	K	K	K	K	K	K	K	K	K	K	K	K	K	K	K	K			linker
1708	1689	R	R	0.84268	3.077	FALSE	GARD_seg4_4264-10791	0.87056	2.282	FALSE	R	R	R	R	S	K	K	K	K	K	K	K	E	E	E	E	E	R	R	R	R	R	I	I			linker
1709	1690	F	F	0.00029	0.189	FALSE	GARD_seg4_4264-10791	0.00044	0.104	FALSE	F	F	F	F	F	F	F	F	F	F	F	F	F	F	F	F	F	F	F	F	F	F	F	F			linker
1710	1691	V	V	0.00018	0.178	FALSE	GARD_seg4_4264-10791	0.00031	0.1	FALSE	V	V	V	V	V	V	V	V	V	V	V	V	V	V	V	V	V	V	V	V	V	V	V	V			linker
1711	1692	T	A	0.03024	0.749	FALSE	GARD_seg4_4264-10791	0.05905	0.709	FALSE	A	T	T	T	T	T	T	T	T	T	T	T	S	S	S	T	T	T	T	T	T	T	T	T			linker
1712	1693	Q	Q	0.01429	0.546	FALSE	GARD_seg4_4264-10791	0.03356	0.451	FALSE	Q	Q	Q	Q	Q	Q	Q	Q	Q	Q	Q	Q	Q	Q	Q	Q	Q	Q	E	E	Q	Q	Q	Q			linker
1713	1694	K	K	0.0001	0.168	FALSE	GARD_seg4_4264-10791	0.00022	0.097	FALSE	K	K	K	K	K	K	K	K	K	K	K	K	K	K	K	K	K	K	K	K	K	K	K	K			linker
1714	1695	R	R	0.00133	0.219	FALSE	GARD_seg4_4264-10791	0.00217	0.127	FALSE	R	R	R	R	R	R	R	R	R	R	R	R	R	R	R	R	R	R	R	R	R	R	R	R			linker
1715	1696	M	M	0.00068	0.403	FALSE	GARD_seg4_4264-10791	0.00213	0.259	FALSE	M	M	M	M	M	M	M	M	M	T	T	M	M	M	M	M	M	M	M	M	M	M	M	M			linker
1716	1697	E	E	0.00213	0.442	FALSE	GARD_seg4_4264-10791	0.00617	0.308	FALSE	E	E	E	E	K	E	E	E	E	E	E	E	E	E	E	E	E	E	E	E	E	E	E	E			linker
1717	1698	H	H	0.00018	0.179	FALSE	GARD_seg4_4264-10791	0.00036	0.102	FALSE	H	H	H	H	H	H	H	H	H	H	H	H	H	H	H	H	H	H	H	H	H	H	H	H			linker
1718	1699	F	F	0.00245	0.239	FALSE	GARD_seg4_4264-10791	0.00485	0.147	FALSE	F	F	F	F	F	F	F	F	F	F	F	F	F	F	F	F	F	F	F	F	F	F	F	F			linker
1719	1700	Y	Y	0.0003	0.189	FALSE	GARD_seg4_4264-10791	0.00053	0.107	FALSE	Y	Y	Y	Y	Y	Y	Y	Y	Y	Y	Y	Y	Y	Y	Y	Y	Y	Y	Y	Y	Y	Y	Y	Y			linker
1720	1701	L	L	0.00097	0.212	FALSE	GARD_seg4_4264-10791	0.00144	0.12	FALSE	L	L	L	L	L	L	L	L	L	L	L	L	L	L	L	L	L	L	L	L	L	L	L	L			linker
1721	1702	N	N	6e-05	0.161	FALSE	GARD_seg4_4264-10791	0.00013	0.092	FALSE	N	N	N	N	N	N	N	N	N	N	N	N	N	N	N	N	N	N	N	N	N	N	N	N			linker
1722	1703	F	F	0.00024	0.185	FALSE	GARD_seg4_4264-10791	0.00035	0.102	FALSE	F	F	F	F	F	F	F	F	F	F	F	F	F	F	F	F	F	F	F	F	F	F	F	F			linker
1723	1704	Y	Y	0.0003	0.189	FALSE	GARD_seg4_4264-10791	0.00053	0.107	FALSE	Y	Y	Y	Y	Y	Y	Y	Y	Y	Y	Y	Y	Y	Y	Y	Y	Y	Y	Y	Y	Y	Y	Y	Y			linker
1724	1705	T	T	0.00025	0.186	FALSE	GARD_seg4_4264-10791	0.00045	0.105	FALSE	T	T	T	T	T	T	T	T	T	T	T	T	T	T	T	T	T	T	T	T	T	T	T	T	T1705K	FALSE	linker
1725	1706	A	A	0.00132	0.22	FALSE	GARD_seg4_4264-10791	0.00335	0.137	FALSE	A	A	A	A	A	A	A	A	A	A	A	A	A	A	A	A	A	A	A	A	A	A	A	A			linker
1726	1707	E	E	0.0001	0.169	FALSE	GARD_seg4_4264-10791	0.00024	0.097	FALSE	E	E	E	E	E	E	E	E	E	E	E	E	E	E	E	E	E	E	E	E	E	E	E	E			linker
1727	1708	Q	Q	0.00087	0.21	FALSE	GARD_seg4_4264-10791	0.00168	0.123	FALSE	Q	Q	Q	Q	Q	Q	Q	Q	Q	Q	Q	Q	Q	Q	Q	Q	Q	Q	Q	Q	Q	Q	Q	Q			linker
1728	1709	L	L	0.00185	0.229	FALSE	GARD_seg4_4264-10791	0.00293	0.134	FALSE	L	L	L	L	L	L	L	L	L	L	L	L	L	L	L	L	L	L	L	L	L	L	L	L			linker
1729	1710	V	V	0.00219	0.234	FALSE	GARD_seg4_4264-10791	0.00453	0.145	FALSE	V	V	V	V	V	V	V	V	V	V	V	V	V	V	V	V	V	V	V	V	V	V	V	V			linker
1730	1711	Y	Y	0.00636	0.496	FALSE	GARD_seg4_4264-10791	0.01412	0.366	FALSE	Y	Y	Y	Y	Y	Y	Y	Y	Y	S	S	Y	Y	Y	Y	Y	Y	Y	Y	Y	Y	Y	Y	Y			linker
1731	1712	L	L	0.00185	0.229	FALSE	GARD_seg4_4264-10791	0.00293	0.134	FALSE	L	L	L	L	L	L	L	L	L	L	L	L	L	L	L	L	L	L	L	L	L	L	L	L			linker
1732	1713	S	S	0.00012	0.175	FALSE	GARD_seg4_4264-10791	0.00024	0.099	FALSE	S	S	S	S	S	S	S	S	S	S	S	S	S	S	S	S	S	S	S	S	S	S	S	S			linker
1733	1714	T	T	0.00096	0.212	FALSE	GARD_seg4_4264-10791	0.00169	0.123	FALSE	T	T	T	T	T	T	T	T	T	T	T	T	T	T	T	T	T	T	T	T	T	T	T	T			linker
1734	1715	E	E	9e-05	0.167	FALSE	GARD_seg4_4264-10791	0.00021	0.096	FALSE	E	E	E	E	E	E	E	E	E	E	E	E	E	E	E	E	E	E	E	E	E	E	E	E			linker
1735	1716	L	L	0.00749	0.503	FALSE	GARD_seg4_4264-10791	0.01376	0.362	FALSE	L	L	L	L	L	L	L	L	L	L	L	L	L	L	L	L	L	L	L	L	L	L	I	I			linker
1736	1717	R	R	0.0002	0.182	FALSE	GARD_seg4_4264-10791	0.00043	0.104	FALSE	R	R	R	R	R	R	R	R	R	R	R	R	R	R	R	R	R	R	R	R	R	R	R	R			linker
1737	1718	K	K	9e-05	0.167	FALSE	GARD_seg4_4264-10791	0.00021	0.097	FALSE	K	K	K	K	K	K	K	K	K	K	K	K	K	K	K	K	K	K	K	K	K	K	K	K			linker
1738	1719	Q	Q	0.00095	0.212	FALSE	GARD_seg4_4264-10791	0.00181	0.124	FALSE	Q	Q	Q	Q	Q	Q	Q	Q	Q	Q	Q	Q	Q	Q	Q	Q	Q	Q	Q	Q	Q	Q	Q	Q			linker
1739	1720	P	P	0.01027	0.523	FALSE	GARD_seg4_4264-10791	0.01975	0.394	FALSE	P	P	T	T	P	P	P	P	P	P	P	P	P	P	P	P	P	P	P	P	P	P	P	P			linker
1740	1721	P	P	0.00042	0.195	FALSE	GARD_seg4_4264-10791	0.00063	0.109	FALSE	P	P	P	P	P	P	P	P	P	P	P	P	P	P	P	P	P	P	P	P	P	P	P	P	P1721L	FALSE	linker
1741	1722	S	S	0.00078	0.208	FALSE	GARD_seg4_4264-10791	0.0021	0.127	FALSE	S	S	S	S	S	S	S	S	S	S	S	S	S	S	S	S	S	S	S	S	S	S	S	S			linker
1742	1723	D	D	0.00272	0.451	FALSE	GARD_seg4_4264-10791	0.00759	0.319	FALSE	D	D	D	D	D	D	D	D	D	D	D	D	D	D	D	D	D	D	D	D	D	D	E	D			linker
1743	1724	A	A	0.00019	0.18	FALSE	GARD_seg4_4264-10791	0.00028	0.1	FALSE	A	A	A	A	A	A	A	A	A	A	A	A	A	A	A	A	A	A	A	A	A	A	A	A			linker
1744	1725	A	A	0.00018	0.179	FALSE	GARD_seg4_4264-10791	0.00026	0.099	FALSE	A	A	A	A	A	A	A	A	A	A	A	A	A	A	A	A	A	A	A	A	A	A	A	A			linker
1745	1726	L	L	0.00308	0.243	FALSE	GARD_seg4_4264-10791	0.00469	0.145	FALSE	L	L	L	L	L	L	L	L	L	L	L	L	L	L	L	L	L	L	L	L	L	L	L	L			linker
1746	1727	T	T	0.12582	1.101	FALSE	GARD_seg4_4264-10791	0.23039	1.139	FALSE	T	M	T	T	M	T	T	T	T	T	T	T	T	T	T	T	M	T	T	T	T	T	T	T	T1727M	TRUE	linker
1747	1728	M	M	3e-05	0.152	FALSE	GARD_seg4_4264-10791	7e-05	0.088	FALSE	M	M	M	M	M	M	M	M	M	M	M	M	M	M	M	M	M	M	M	M	M	M	M	M			linker
1748	1729	L	L	0.00244	0.237	FALSE	GARD_seg4_4264-10791	0.00378	0.14	FALSE	L	L	L	L	L	L	L	L	L	L	L	L	L	L	L	L	L	L	L	L	L	L	L	L			linker
1749	1730	S	S	0.00067	0.206	FALSE	GARD_seg4_4264-10791	0.00093	0.114	FALSE	S	S	S	S	S	S	S	S	S	S	S	S	S	S	S	S	S	S	S	S	S	S	S	S			linker
1750	1731	F	F	0.00024	0.185	FALSE	GARD_seg4_4264-10791	0.00035	0.102	FALSE	F	F	F	F	F	F	F	F	F	F	F	F	F	F	F	F	F	F	F	F	F	F	F	F			linker
1751	1732	I	I	9e-05	0.168	FALSE	GARD_seg4_4264-10791	0.00014	0.093	FALSE	I	I	I	I	I	I	I	I	I	I	I	I	I	I	I	I	I	I	I	I	I	I	I	I			linker
1752	1733	K	K	0.00161	0.226	FALSE	GARD_seg4_4264-10791	0.00468	0.146	FALSE	K	K	K	K	K	K	K	K	K	K	K	K	K	K	K	K	K	K	K	K	K	K	K	K			linker
1753	1734	S	S	0.00012	0.175	FALSE	GARD_seg4_4264-10791	0.00024	0.099	FALSE	S	S	S	S	S	S	S	S	S	S	S	S	S	S	S	S	S	S	S	S	S	S	S	S			linker
1754	1735	N	H	0.00248	0.453	FALSE	GARD_seg4_4264-10791	0.0065	0.315	FALSE	H	H	H	H	H	N	N	N	N	N	N	N	N	N	N	N	N	N	N	N	N	N	N	N			linker
1755	1736	C	C	0.00062	0.204	FALSE	GARD_seg4_4264-10791	0.00093	0.114	FALSE	C	C	C	C	C	C	C	C	C	C	C	C	C	C	C	C	C	C	C	C	C	C	C	C			linker
1756	1737	T	T	0.00023	0.183	FALSE	GARD_seg4_4264-10791	0.00036	0.102	FALSE	T	T	T	T	T	T	T	T	T	T	T	T	T	T	T	T	T	T	T	T	T	T	T	T			linker
1757	1738	L	L	0.00225	0.234	FALSE	GARD_seg4_4264-10791	0.00362	0.139	FALSE	L	L	L	L	L	L	L	L	L	L	L	L	L	L	L	L	L	L	L	L	L	L	L	L			linker
1758	1739	R	K	0.02013	0.712	FALSE	GARD_seg4_4264-10791	0.05345	0.695	FALSE	K	R	R	R	R	M	M	M	M	M	M	M	M	M	M	M	M	R	R	R	R	R	R	R			linker
1759	1740	D	D	0.00092	0.212	FALSE	GARD_seg4_4264-10791	0.00261	0.132	FALSE	D	D	D	D	D	D	D	D	D	D	D	D	D	D	D	D	D	D	D	D	D	D	D	D			linker
1760	1741	V	V	0.00018	0.178	FALSE	GARD_seg4_4264-10791	0.00027	0.098	FALSE	V	V	V	V	V	V	V	V	V	V	V	V	V	V	V	V	V	V	V	V	V	V	V	V			linker
1761	1742	L	L	0.13853	0.987	FALSE	GARD_seg4_4264-10791	0.20885	0.91	FALSE	L	L	L	S	L	L	L	L	L	L	L	L	L	L	L	L	L	L	L	L	L	L	L	L			linker
1762	1743	R	R	0.00343	0.468	FALSE	GARD_seg4_4264-10791	0.00933	0.338	FALSE	R	R	K	K	R	R	R	R	R	R	R	R	R	R	R	R	R	R	R	R	R	R	R	R			linker
1763	1744	A	A	0.00016	0.178	FALSE	GARD_seg4_4264-10791	0.00022	0.097	FALSE	A	A	A	A	A	A	A	A	A	A	A	A	A	A	A	A	A	A	A	A	A	A	A	A			linker
1764	1745	S	S	0.06394	0.744	FALSE	GARD_seg4_4264-10791	0.12333	0.708	FALSE	S	S	S	S	S	S	S	S	S	S	S	S	S	S	S	S	S	S	S	S	S	S	S	C			linker
1765	1746	V	V	0.00018	0.178	FALSE	GARD_seg4_4264-10791	0.00031	0.1	FALSE	V	V	V	V	V	V	V	V	V	V	V	V	V	V	V	V	V	V	V	V	V	V	V	V			linker
1766	1747	G	G	0.00017	0.179	FALSE	GARD_seg4_4264-10791	0.00033	0.101	FALSE	G	G	G	G	G	G	G	G	G	G	G	G	G	G	G	G	G	G	G	G	G	G	G	G			linker
1767	1748	C	C	0.00082	0.21	FALSE	GARD_seg4_4264-10791	0.00123	0.118	FALSE	C	C	C	C	C	C	C	C	C	C	C	C	C	C	C	C	C	C	C	C	C	C	C	C			linker
1768	1749	G	E	0.00203	0.44	FALSE	GARD_seg4_4264-10791	0.00576	0.304	FALSE	E	E	E	E	E	E	E	E	E	E	E	E	E	E	E	E	E	G	G	G	G	E	E	E			linker
1769	1750	S	S	0.00185	0.231	FALSE	GARD_seg4_4264-10791	0.00456	0.146	FALSE	S	S	S	S	S	S	S	S	S	S	S	S	S	S	S	S	S	S	S	S	S	S	S	S			linker
1770	1751	E	K	0.13855	1.136	FALSE	GARD_seg4_4264-10791	0.2731	1.218	FALSE	K	K	Q	Q	P	E	E	E	E	E	E	E	E	E	E	E	E	E	E	E	E	E	E	E			linker
1771	1752	A	A	0.07719	0.903	FALSE	GARD_seg4_4264-10791	0.15192	0.922	FALSE	A	A	A	A	S	A	A	A	A	A	A	A	A	A	A	A	A	A	V	V	A	A	A	A			linker
1772	1753	A	A	0.02455	0.728	FALSE	GARD_seg4_4264-10791	0.04781	0.677	FALSE	A	A	V	V	A	A	A	T	A	A	A	A	A	A	A	A	A	A	A	A	A	A	A	A			linker
1773	1754	R	R	0.00018	0.181	FALSE	GARD_seg4_4264-10791	0.00039	0.103	FALSE	R	R	R	R	R	R	R	R	R	R	R	R	R	R	R	R	R	R	R	R	R	R	R	R			linker
1774	1755	Y	Y	0.33225	1.682	FALSE	GARD_seg4_4264-10791	0.57235	1.774	FALSE	Y	H	R	L	H	Y	Y	Y	Y	Y	Y	Y	Y	Y	Y	Y	Y	Y	Y	Y	Y	Y	Y	Y			linker
1775	1756	R	H	0.54282	2.27	FALSE	GARD_seg4_4264-10791	0.60661	1.833	FALSE	H	H	Y	H	R	R	R	R	R	R	R	R	R	R	R	R	R	R	H	H	R	R	R	R			linker
1776	1757	M	V	0.04013	0.784	FALSE	GARD_seg4_4264-10791	0.08935	0.781	FALSE	V	V	V	V	V	V	V	V	V	V	V	V	V	V	V	A	V	M	M	M	M	M	V	V			linker
1777	1758	R	R	0.00018	0.181	FALSE	GARD_seg4_4264-10791	0.00039	0.103	FALSE	R	R	R	R	R	R	R	R	R	R	R	R	R	R	R	R	R	R	R	R	R	R	R	R			linker
1778	1759	R	T	0.04363	0.671	FALSE	GARD_seg4_4264-10791	0.10413	0.659	FALSE	T	T	T	T	T	T	T	T	T	T	T	T	T	T	T	T	T	R	R	R	R	T	T	T			linker
1779	1760	V	V	0.00018	0.177	FALSE	GARD_seg4_4264-10791	0.00027	0.098	FALSE	V	V	V	V	V	V	V	V	V	V	V	V	V	V	V	V	V	V	V	V	V	V	V	V			linker
1780	1761	M	T	0.3237	1.675	FALSE	GARD_seg4_4264-10791	0.42531	1.516	FALSE	T	M	M	M	E	T	T	T	T	T	T	T	T	T	T	T	T	M	M	M	M	M	M	M			linker
1781	1762	E	E	0.00136	0.221	FALSE	GARD_seg4_4264-10791	0.00377	0.14	FALSE	E	E	E	E	E	E	E	E	E	E	E	E	E	E	E	E	E	E	E	E	E	E	E	E			linker
1782	1763	E	E	0.0001	0.168	FALSE	GARD_seg4_4264-10791	0.00024	0.097	FALSE	E	E	E	E	E	E	E	E	E	E	E	E	E	E	E	E	E	E	E	E	E	E	E	E			linker
1783	1764	L	L	0.00041	0.194	FALSE	GARD_seg4_4264-10791	0.00058	0.107	FALSE	L	L	L	L	L	L	L	L	L	L	L	L	L	L	L	L	L	L	L	L	L	L	L	L			linker
1784	1765	P	P	0.00054	0.2	FALSE	GARD_seg4_4264-10791	0.00093	0.114	FALSE	P	P	P	P	P	P	P	P	P	P	P	P	P	P	P	P	P	P	P	P	P	P	P	P			linker
1785	1766	L	L	0.00185	0.229	FALSE	GARD_seg4_4264-10791	0.00293	0.134	FALSE	L	L	L	L	L	L	L	L	L	L	L	L	L	L	L	L	L	L	L	L	L	L	L	L			linker
1786	1767	M	M	3e-05	0.152	FALSE	GARD_seg4_4264-10791	7e-05	0.088	FALSE	M	M	M	M	M	M	M	M	M	M	M	M	M	M	M	M	M	M	M	M	M	M	M	M			linker
1787	1768	L	L	0.00974	0.518	FALSE	GARD_seg4_4264-10791	0.01821	0.385	FALSE	L	L	L	L	I	L	L	L	L	L	L	L	L	L	L	L	L	L	L	L	L	L	L	L			linker
1788	1769	L	F	0.00594	0.493	FALSE	GARD_seg4_4264-10791	0.01083	0.347	FALSE	F	F	F	F	F	F	F	F	F	F	F	F	F	F	F	F	F	L	L	L	L	F	F	F			linker
1789	1770	S	S	0.00428	0.257	FALSE	GARD_seg4_4264-10791	0.00714	0.159	FALSE	S	S	S	S	S	S	S	S	S	S	S	S	S	S	S	S	S	S	S	S	S	S	S	S			linker
1790	1771	E	E	9e-05	0.167	FALSE	GARD_seg4_4264-10791	0.00021	0.096	FALSE	E	E	E	E	E	E	E	E	E	E	E	E	E	E	E	E	E	E	E	E	E	E	E	E			linker
1791	1772	F	S	0.00648	0.499	FALSE	GARD_seg4_4264-10791	0.01205	0.356	FALSE	S	S	S	S	S	F	F	F	F	F	F	F	F	F	F	F	F	F	F	F	F	F	F	F			linker
1792	1773	S	R	0.00457	0.481	FALSE	GARD_seg4_4264-10791	0.01061	0.347	FALSE	R	R	R	R	R	S	S	S	S	S	S	S	S	S	S	S	S	S	S	S	S	S	S	S			linker
1793	1774	L	L	0.00185	0.229	FALSE	GARD_seg4_4264-10791	0.00293	0.134	FALSE	L	L	L	L	L	L	L	L	L	L	L	L	L	L	L	L	L	L	L	L	L	L	L	L			linker
1794	1775	V	V	0.03184	0.752	FALSE	GARD_seg4_4264-10791	0.07201	0.737	FALSE	V	V	V	V	A	A	A	A	A	A	A	A	V	V	V	V	V	V	V	V	V	V	V	V			linker
1795	1776	D	D	6e-05	0.161	FALSE	GARD_seg4_4264-10791	0.00013	0.092	FALSE	D	D	D	D	D	D	D	D	D	D	D	D	D	D	D	D	D	D	D	D	D	D	D	D			linker
1796	1777	K	K	9e-05	0.167	FALSE	GARD_seg4_4264-10791	0.00021	0.097	FALSE	K	K	K	K	K	K	K	K	K	K	K	K	K	K	K	K	K	K	K	K	K	K	K	K			linker
1797	1778	L	V	0.02206	0.582	FALSE	GARD_seg4_4264-10791	0.04484	0.486	FALSE	V	V	V	V	V	L	L	L	L	L	L	L	L	L	L	L	L	L	L	L	L	L	L	L			linker
1798	1779	R	K	0.0212	0.715	FALSE	GARD_seg4_4264-10791	0.05919	0.709	FALSE	K	K	K	K	K	R	R	R	R	R	R	R	R	R	R	R	R	R	R	R	G	R	R	R			linker
1799	1780	I	V	0.00346	0.462	FALSE	GARD_seg4_4264-10791	0.00692	0.312	FALSE	V	V	V	V	V	V	V	V	V	V	V	V	V	V	V	V	V	I	I	I	I	V	V	V			linker
1800	1781	I	I	9e-05	0.168	FALSE	GARD_seg4_4264-10791	0.00014	0.093	FALSE	I	I	I	I	I	I	I	I	I	I	I	I	I	I	I	I	I	I	I	I	I	I	I	I			linker
1801	1782	M	M	3e-05	0.152	FALSE	GARD_seg4_4264-10791	7e-05	0.088	FALSE	M	M	M	M	M	M	M	M	M	M	M	M	M	M	M	M	M	M	M	M	M	M	M	M			linker
1802	1783	E	E	9e-05	0.167	FALSE	GARD_seg4_4264-10791	0.00021	0.096	FALSE	E	E	E	E	E	E	E	E	E	E	E	E	E	E	E	E	E	E	E	E	E	E	E	E			linker
1803	1784	Q	Q	0.00087	0.21	FALSE	GARD_seg4_4264-10791	0.00168	0.123	FALSE	Q	Q	Q	Q	Q	Q	Q	Q	Q	Q	Q	Q	Q	Q	Q	Q	Q	Q	Q	Q	Q	Q	Q	Q			linker
1804	1785	S	F	0.00798	0.51	FALSE	GARD_seg4_4264-10791	0.01447	0.369	FALSE	F	F	F	F	F	S	S	S	S	S	S	S	S	S	S	S	S	S	S	S	S	S	S	S			linker
1805	1786	M	M	0.00644	0.641	FALSE	GARD_seg4_4264-10791	0.02216	0.591	FALSE	M	M	M	M	M	R	R	R	R	M	M	M	M	M	M	L	M	M	M	M	M	M	M	M			linker
1806	1787	R	G	0.02565	0.733	FALSE	GARD_seg4_4264-10791	0.06597	0.726	FALSE	G	G	G	G	G	E	E	E	E	E	E	E	G	G	G	G	G	R	R	R	R	G	G	G			linker
1807	1788	C	C	0.00062	0.204	FALSE	GARD_seg4_4264-10791	0.00093	0.114	FALSE	C	C	C	C	C	C	C	C	C	C	C	C	C	C	C	C	C	C	C	C	C	C	C	C			linker
1808	1789	L	L	0.00417	0.256	FALSE	GARD_seg4_4264-10791	0.00783	0.163	FALSE	L	L	L	L	L	L	L	L	L	L	L	L	L	L	L	L	L	L	L	L	L	L	L	L			linker
1809	1790	P	P	0.00427	0.257	FALSE	GARD_seg4_4264-10791	0.00808	0.164	FALSE	P	P	P	P	P	P	P	P	P	P	P	P	P	P	P	P	P	P	P	P	P	P	P	P			linker
1810	1791	A	A	0.00016	0.177	FALSE	GARD_seg4_4264-10791	0.00022	0.097	FALSE	A	A	A	A	A	A	A	A	A	A	A	A	A	A	A	A	A	A	A	A	A	A	A	A			linker
1811	1792	F	F	0.00024	0.185	FALSE	GARD_seg4_4264-10791	0.00035	0.102	FALSE	F	F	F	F	F	F	F	F	F	F	F	F	F	F	F	F	F	F	F	F	F	F	F	F			linker
1812	1793	L	L	0.00185	0.229	FALSE	GARD_seg4_4264-10791	0.00293	0.134	FALSE	L	L	L	L	L	L	L	L	L	L	L	L	L	L	L	L	L	L	L	L	L	L	L	L			linker
1813	1794	P	P	0.00063	0.203	FALSE	GARD_seg4_4264-10791	0.00102	0.115	FALSE	P	P	P	P	P	P	P	P	P	P	P	P	P	P	P	P	P	P	P	P	P	P	P	P			linker
1814	1795	D	D	6e-05	0.161	FALSE	GARD_seg4_4264-10791	0.00013	0.092	FALSE	D	D	D	D	D	D	D	D	D	D	D	D	D	D	D	D	D	D	D	D	D	D	D	D			linker
1815	1796	C	C	0.00062	0.204	FALSE	GARD_seg4_4264-10791	0.00093	0.114	FALSE	C	C	C	C	C	C	C	C	C	C	C	C	C	C	C	C	C	C	C	C	C	C	C	C			linker
1816	1797	L	L	0.01586	0.553	FALSE	GARD_seg4_4264-10791	0.03536	0.459	FALSE	L	L	F	F	F	L	L	L	L	L	L	L	L	L	L	L	L	L	L	L	L	L	L	L			linker
1817	1798	D	D	6e-05	0.161	FALSE	GARD_seg4_4264-10791	0.00013	0.092	FALSE	D	D	D	D	D	D	D	D	D	D	D	D	D	D	D	D	D	D	D	D	D	D	D	D			linker
1818	1799	L	L	0.00447	0.258	FALSE	GARD_seg4_4264-10791	0.00716	0.159	FALSE	L	L	L	L	L	L	L	L	L	L	L	L	L	L	L	L	L	L	L	L	L	L	L	L			linker
1819	1800	E	E	9e-05	0.167	FALSE	GARD_seg4_4264-10791	0.00021	0.096	FALSE	E	E	E	E	E	E	E	E	E	E	E	E	E	E	E	E	E	E	E	E	E	E	E	E			linker
1820	1801	T	A	0.00345	0.467	FALSE	GARD_seg4_4264-10791	0.00657	0.316	FALSE	A	A	A	A	A	T	T	T	T	T	T	T	T	T	T	T	T	T	T	T	T	T	T	T			linker
1821	1802	L	L	0.00417	0.256	FALSE	GARD_seg4_4264-10791	0.00783	0.163	FALSE	L	L	L	L	L	L	L	L	L	L	L	L	L	L	L	L	L	L	L	L	L	L	L	L			linker
1822	1803	G	G	0.00015	0.177	FALSE	GARD_seg4_4264-10791	0.00025	0.099	FALSE	G	G	G	G	G	G	G	G	G	G	G	G	G	G	G	G	G	G	G	G	G	G	G	G			linker
1823	1804	H	H	0.03623	0.771	FALSE	GARD_seg4_4264-10791	0.08238	0.768	FALSE	H	H	H	H	H	R	R	R	R	R	R	R	R	R	R	R	R	H	H	H	H	R	R	R			linker
1824	1805	C	C	0.00491	0.263	FALSE	GARD_seg4_4264-10791	0.009	0.169	FALSE	C	C	C	C	C	C	C	C	C	C	C	C	C	C	C	C	C	C	C	C	C	C	C	C			linker
1825	1806	L	L	0.00185	0.229	FALSE	GARD_seg4_4264-10791	0.00293	0.134	FALSE	L	L	L	L	L	L	L	L	L	L	L	L	L	L	L	L	L	L	L	L	L	L	L	L			linker
1826	1807	A	A	0.00257	0.24	FALSE	GARD_seg4_4264-10791	0.00527	0.15	FALSE	A	A	A	A	A	A	A	A	A	A	A	A	A	A	A	A	A	A	A	A	A	A	A	A			linker
1827	1808	H	H	0.02891	0.743	FALSE	GARD_seg4_4264-10791	0.07127	0.738	FALSE	H	H	H	H	H	H	H	H	H	H	H	H	H	H	H	H	H	H	Y	Y	H	H	Q	Q			linker
1828	1809	L	L	0.02874	0.612	FALSE	GARD_seg4_4264-10791	0.05515	0.521	FALSE	L	L	L	L	L	L	L	L	L	L	L	L	L	L	L	L	L	L	L	L	L	L	L	V			linker
1829	1810	A	A	0.00306	0.245	FALSE	GARD_seg4_4264-10791	0.00684	0.158	FALSE	A	A	A	A	A	A	A	A	A	A	A	A	A	A	A	A	A	A	A	A	A	A	A	A			linker
1830	1811	G	G	0.09453	0.979	FALSE	GARD_seg4_4264-10791	0.16924	0.98	FALSE	G	G	G	G	A	G	G	G	G	G	G	G	G	G	G	G	G	G	G	G	D	G	G	G			linker
1831	1812	M	M	3e-05	0.152	FALSE	GARD_seg4_4264-10791	7e-05	0.088	FALSE	M	M	M	M	M	M	M	M	M	M	M	M	M	M	M	M	M	M	M	M	M	M	M	M			linker
1832	1813	G	G	0.01495	0.549	FALSE	GARD_seg4_4264-10791	0.03446	0.452	FALSE	G	G	G	G	G	G	G	G	G	G	G	G	R	R	R	R	R	G	G	G	G	G	G	G			AAA1
1833	1814	G	G	0.00017	0.179	FALSE	GARD_seg4_4264-10791	0.00033	0.101	FALSE	G	G	G	G	G	G	G	G	G	G	G	G	G	G	G	G	G	G	G	G	G	G	G	G			AAA1
1834	1815	S	P	0.06726	0.755	FALSE	GARD_seg4_4264-10791	0.135	0.737	FALSE	P	P	P	P	P	S	S	S	S	S	S	S	S	S	S	S	S	S	S	S	S	S	S	S			AAA1
1835	1816	P	P	0.00798	0.509	FALSE	GARD_seg4_4264-10791	0.01501	0.371	FALSE	P	P	P	P	P	P	P	P	P	P	P	P	P	P	P	P	L	P	P	P	P	P	P	P			AAA1
1836	1817	V	V	0.00018	0.178	FALSE	GARD_seg4_4264-10791	0.00031	0.1	FALSE	V	V	V	V	V	V	V	V	V	V	V	V	V	V	V	V	V	V	V	V	V	V	V	V			AAA1
1837	1818	E	E	0.00193	0.438	FALSE	GARD_seg4_4264-10791	0.00559	0.302	FALSE	E	E	E	E	E	E	E	E	E	E	E	E	A	E	E	E	E	E	E	E	E	E	E	E			AAA1
1838	1819	R	R	0.00099	0.213	FALSE	GARD_seg4_4264-10791	0.00174	0.123	FALSE	R	R	R	R	R	R	R	R	R	R	R	R	R	R	R	R	R	R	R	R	R	R	R	R			AAA1
1839	1820	C	V	0.96804	3.412	TRUE	GARD_seg4_4264-10791	0.9575	2.428	TRUE	V	V	V	V	V	H	H	H	H	H	H	H	H	H	H	H	H	C	R	R	C	C	C	C			AAA1
1840	1821	L	L	0.00041	0.194	FALSE	GARD_seg4_4264-10791	0.00058	0.107	FALSE	L	L	L	L	L	L	L	L	L	L	L	L	L	L	L	L	L	L	L	L	L	L	L	L			AAA1
1841	1822	P	P	0.00046	0.197	FALSE	GARD_seg4_4264-10791	0.00077	0.111	FALSE	P	P	P	P	P	P	P	P	P	P	P	P	P	P	P	P	P	P	P	P	P	P	P	P			AAA1
1842	1823	R	R	0.04502	0.677	FALSE	GARD_seg4_4264-10791	0.11787	0.694	FALSE	R	R	R	R	R	S	R	R	R	R	R	R	R	R	R	R	R	R	R	R	R	R	R	R			AAA1
1843	1824	G	G	0.00061	0.202	FALSE	GARD_seg4_4264-10791	0.00111	0.116	FALSE	G	G	G	G	G	G	G	G	G	G	G	G	G	G	G	G	G	G	G	G	G	G	G	G			AAA1
1844	1825	L	L	0.00185	0.229	FALSE	GARD_seg4_4264-10791	0.00293	0.134	FALSE	L	L	L	L	L	L	L	L	L	L	L	L	L	L	L	L	L	L	L	L	L	L	L	L			AAA1
1845	1826	Q	Q	0.22982	1.353	FALSE	GARD_seg4_4264-10791	0.38776	1.392	FALSE	Q	Q	Q	Q	Q	Q	Q	Q	Q	Q	Q	Q	Q	Q	Q	H	H	Q	Q	Q	Q	Q	Q	R			AAA1
1846	1827	V	V	0.00016	0.176	FALSE	GARD_seg4_4264-10791	0.00025	0.097	FALSE	V	V	V	V	V	V	V	V	V	V	V	V	V	V	V	V	V	V	V	V	V	V	V	V			AAA1
1847	1828	G	G	0.00015	0.177	FALSE	GARD_seg4_4264-10791	0.00024	0.098	FALSE	G	G	G	G	G	G	G	G	G	G	G	G	G	G	G	G	G	G	G	G	G	G	G	G			AAA1
1848	1829	Q	Q	0.00087	0.21	FALSE	GARD_seg4_4264-10791	0.00168	0.123	FALSE	Q	Q	Q	Q	Q	Q	Q	Q	Q	Q	Q	Q	Q	Q	Q	Q	Q	Q	Q	Q	Q	Q	Q	Q			AAA1
1849	1830	P	P	0.00041	0.195	FALSE	GARD_seg4_4264-10791	0.00059	0.108	FALSE	P	P	P	P	P	P	P	P	P	P	P	P	P	P	P	P	P	P	P	P	P	P	P	P			AAA1
1850	1831	N	N	6e-05	0.161	FALSE	GARD_seg4_4264-10791	0.00013	0.092	FALSE	N	N	N	N	N	N	N	N	N	N	N	N	N	N	N	N	N	N	N	N	N	N	N	N			AAA1
1851	1832	L	L	0.00061	0.201	FALSE	GARD_seg4_4264-10791	0.0009	0.112	FALSE	L	L	L	L	L	L	L	L	L	L	L	L	L	L	L	L	L	L	L	L	L	L	L	L			AAA1
1852	1833	V	V	0.04572	0.799	FALSE	GARD_seg4_4264-10791	0.0936	0.788	FALSE	V	V	V	V	V	V	V	V	V	V	V	V	I	V	V	V	V	V	V	V	V	V	I	I			AAA1
1853	1834	V	V	0.0033	0.459	FALSE	GARD_seg4_4264-10791	0.00709	0.314	FALSE	V	I	V	V	V	V	V	V	V	V	V	V	V	V	V	V	V	V	V	V	V	V	V	V			AAA1
1854	1835	C	C	0.00248	0.238	FALSE	GARD_seg4_4264-10791	0.00501	0.148	FALSE	C	C	C	C	C	C	C	C	C	C	C	C	C	C	C	C	C	C	C	C	C	C	C	C			AAA1
1855	1836	G	G	0.00323	0.464	FALSE	GARD_seg4_4264-10791	0.00708	0.32	FALSE	G	G	G	G	S	G	G	G	G	G	G	G	G	G	G	G	G	G	G	G	G	G	G	G			AAA1
1856	1837	H	H	0.00018	0.179	FALSE	GARD_seg4_4264-10791	0.00036	0.102	FALSE	H	H	H	H	H	H	H	H	H	H	H	H	H	H	H	H	H	H	H	H	H	H	H	H			AAA1
1857	1838	S	S	0.10299	0.983	FALSE	GARD_seg4_4264-10791	0.17298	0.968	FALSE	S	S	S	S	A	L	S	S	S	S	S	S	S	S	S	S	S	S	S	S	S	S	S	S			AAA1
1858	1839	E	E	0.00027	0.186	FALSE	GARD_seg4_4264-10791	0.0007	0.109	FALSE	E	E	E	E	E	E	E	E	E	E	E	E	E	E	E	E	E	E	E	E	E	E	E	E			AAA1
1859	1840	V	V	0.00018	0.178	FALSE	GARD_seg4_4264-10791	0.00031	0.1	FALSE	V	V	V	V	V	V	V	V	V	V	V	V	V	V	V	V	V	V	V	V	V	V	V	V			AAA1
1860	1841	L	L	0.00342	0.249	FALSE	GARD_seg4_4264-10791	0.00459	0.145	FALSE	L	L	L	L	L	L	L	L	L	L	L	L	L	L	L	L	L	L	L	L	L	L	L	L			AAA1
1861	1842	P	P	0.0776	0.79	FALSE	GARD_seg4_4264-10791	0.16631	0.812	FALSE	P	T	P	P	P	P	P	P	P	P	P	P	P	P	P	P	P	P	P	P	P	P	P	P			AAA1
1862	1843	A	A	0.00018	0.18	FALSE	GARD_seg4_4264-10791	0.00026	0.099	FALSE	A	A	A	A	A	A	A	A	A	A	A	A	A	A	A	A	A	A	A	A	A	A	A	A			AAA1
1863	1844	A	A	0.00016	0.177	FALSE	GARD_seg4_4264-10791	0.00022	0.097	FALSE	A	A	A	A	A	A	A	A	A	A	A	A	A	A	A	A	A	A	A	A	A	A	A	A	A1844T	FALSE	AAA1
1864	1845	L	L	0.00185	0.229	FALSE	GARD_seg4_4264-10791	0.00293	0.134	FALSE	L	L	L	L	L	L	L	L	L	L	L	L	L	L	L	L	L	L	L	L	L	L	L	L			AAA1
1865	1846	A	A	0.00088	0.21	FALSE	GARD_seg4_4264-10791	0.00149	0.12	FALSE	A	A	A	A	A	A	A	A	A	A	A	A	A	A	A	A	A	A	A	A	A	A	A	A			AAA1
1866	1847	V	I	0.0409	0.792	FALSE	GARD_seg4_4264-10791	0.06614	0.729	FALSE	I	V	I	I	V	V	V	V	V	V	V	V	V	V	V	V	V	V	V	V	V	V	V	V			AAA1
1867	1848	Y	Y	0.0003	0.189	FALSE	GARD_seg4_4264-10791	0.00053	0.107	FALSE	Y	Y	Y	Y	Y	Y	Y	Y	Y	Y	Y	Y	Y	Y	Y	Y	Y	Y	Y	Y	Y	Y	Y	Y			AAA1
1868	1849	M	M	3e-05	0.152	FALSE	GARD_seg4_4264-10791	7e-05	0.088	FALSE	M	M	M	M	M	M	M	M	M	M	M	M	M	M	M	M	M	M	M	M	M	M	M	M			AAA1
1869	1850	Q	Q	0.00496	0.263	FALSE	GARD_seg4_4264-10791	0.01014	0.174	FALSE	Q	Q	Q	Q	Q	Q	Q	Q	Q	Q	Q	Q	Q	Q	Q	Q	Q	Q	Q	Q	Q	Q	Q	Q			AAA1
1870	1851	T	T	0.00019	0.181	FALSE	GARD_seg4_4264-10791	0.00029	0.1	FALSE	T	T	T	T	T	T	T	T	T	T	T	T	T	T	T	T	T	T	T	T	T	T	T	T			AAA1
1871	1852	P	R	0.13816	1.087	FALSE	GARD_seg4_4264-10791	0.24342	1.111	FALSE	R	Q	R	R	R	P	P	P	P	P	P	P	P	P	P	P	P	P	P	P	P	P	P	P			AAA1
1872	1853	S	I	0.00272	0.458	FALSE	GARD_seg4_4264-10791	0.00658	0.317	FALSE	I	S	S	S	S	S	S	S	S	S	S	S	S	S	S	S	S	S	S	S	S	S	S	S			AAA1
1873	1854	Q	Q	0.00087	0.21	FALSE	GARD_seg4_4264-10791	0.00168	0.123	FALSE	Q	Q	Q	Q	Q	Q	Q	Q	Q	Q	Q	Q	Q	Q	Q	Q	Q	Q	Q	Q	Q	Q	Q	Q			AAA1
1874	1855	P	P	0.00041	0.195	FALSE	GARD_seg4_4264-10791	0.00059	0.108	FALSE	P	P	P	P	P	P	P	P	P	P	P	P	P	P	P	P	P	P	P	P	P	P	P	P			AAA1
1875	1856	L	L	0.00185	0.229	FALSE	GARD_seg4_4264-10791	0.00293	0.134	FALSE	L	L	L	L	L	L	L	L	L	L	L	L	L	L	L	L	L	L	L	L	L	L	L	L			AAA1
1876	1857	P	P	0.00041	0.195	FALSE	GARD_seg4_4264-10791	0.00059	0.108	FALSE	P	P	P	P	P	P	P	P	P	P	P	P	P	P	P	P	P	P	P	P	P	P	P	P			AAA1
1877	1858	T	T	0.00024	0.185	FALSE	GARD_seg4_4264-10791	0.00036	0.102	FALSE	T	T	T	T	T	T	T	T	T	T	T	T	T	T	T	T	T	T	T	T	T	T	T	T			AAA1
1878	1859	Y	Y	0.0003	0.189	FALSE	GARD_seg4_4264-10791	0.00053	0.107	FALSE	Y	Y	Y	Y	Y	Y	Y	Y	Y	Y	Y	Y	Y	Y	Y	Y	Y	Y	Y	Y	Y	Y	Y	Y			AAA1
1879	1860	D	D	0.0004	0.192	FALSE	GARD_seg4_4264-10791	0.00114	0.116	FALSE	D	D	D	D	D	D	D	D	D	D	D	D	D	D	D	D	D	D	D	D	D	D	D	D			AAA1
1880	1861	E	E	9e-05	0.167	FALSE	GARD_seg4_4264-10791	0.00021	0.096	FALSE	E	E	E	E	E	E	E	E	E	E	E	E	E	E	E	E	E	E	E	E	E	E	E	E			AAA1
1881	1862	V	V	0.00018	0.178	FALSE	GARD_seg4_4264-10791	0.00031	0.1	FALSE	V	V	V	V	V	V	V	V	V	V	V	V	V	V	V	V	V	V	V	V	V	V	V	V			AAA1
1882	1863	L	L	0.00185	0.229	FALSE	GARD_seg4_4264-10791	0.00293	0.134	FALSE	L	L	L	L	L	L	L	L	L	L	L	L	L	L	L	L	L	L	L	L	L	L	L	L			AAA1
1883	1864	L	L	0.00044	0.195	FALSE	GARD_seg4_4264-10791	0.00063	0.108	FALSE	L	L	L	L	L	L	L	L	L	L	L	L	L	L	L	L	L	L	L	L	L	L	L	L			AAA1
1884	1865	C	C	0.00062	0.204	FALSE	GARD_seg4_4264-10791	0.00093	0.114	FALSE	C	C	C	C	C	C	C	C	C	C	C	C	C	C	C	C	C	C	C	C	C	C	C	C			AAA1
1885	1866	T	T	0.00019	0.181	FALSE	GARD_seg4_4264-10791	0.00029	0.1	FALSE	T	T	T	T	T	T	T	T	T	T	T	T	T	T	T	T	T	T	T	T	T	T	T	T			AAA1
1886	1867	P	P	0.00046	0.197	FALSE	GARD_seg4_4264-10791	0.00077	0.111	FALSE	P	P	P	P	P	P	P	P	P	P	P	P	P	P	P	P	P	P	P	P	P	P	P	P			AAA1
1887	1868	A	A	0.00327	0.247	FALSE	GARD_seg4_4264-10791	0.00733	0.16	FALSE	A	A	A	A	A	A	A	A	A	A	A	A	A	A	A	A	A	A	A	A	A	A	A	A			AAA1
1888	1869	T	T	0.00019	0.181	FALSE	GARD_seg4_4264-10791	0.00029	0.1	FALSE	T	T	T	T	T	T	T	T	T	T	T	T	T	T	T	T	T	T	T	T	T	T	T	T			AAA1
1889	1870	T	T	0.14786	1.163	FALSE	GARD_seg4_4264-10791	0.21334	1.106	FALSE	T	T	T	A	T	T	T	T	T	T	T	T	T	T	T	T	T	T	T	T	T	T	I	V			AAA1
1890	1871	F	F	0.00064	0.203	FALSE	GARD_seg4_4264-10791	0.00154	0.121	FALSE	F	F	F	F	F	F	F	F	F	F	F	F	F	F	F	F	F	F	F	F	F	F	F	F			AAA1
1891	1872	E	E	9e-05	0.167	FALSE	GARD_seg4_4264-10791	0.00021	0.096	FALSE	E	E	E	E	E	E	E	E	E	E	E	E	E	E	E	E	E	E	E	E	E	E	E	E			AAA1
1892	1873	E	E	9e-05	0.167	FALSE	GARD_seg4_4264-10791	0.00021	0.096	FALSE	E	E	E	E	E	E	E	E	E	E	E	E	E	E	E	E	E	E	E	E	E	E	E	E			AAA1
1893	1874	V	V	0.0002	0.179	FALSE	GARD_seg4_4264-10791	0.00036	0.101	FALSE	V	V	V	V	V	V	V	V	V	V	V	V	V	V	V	V	V	V	V	V	V	V	V	V			AAA1
1894	1875	A	A	0.00997	0.519	FALSE	GARD_seg4_4264-10791	0.02438	0.411	FALSE	A	A	A	A	A	A	A	A	A	A	A	A	A	A	A	A	A	A	A	A	A	A	E	E			AAA1
1895	1876	L	L	0.00185	0.229	FALSE	GARD_seg4_4264-10791	0.00293	0.134	FALSE	L	L	L	L	L	L	L	L	L	L	L	L	L	L	L	L	L	L	L	L	L	L	L	L			AAA1
1896	1877	L	L	0.00226	0.234	FALSE	GARD_seg4_4264-10791	0.00337	0.137	FALSE	L	L	L	L	L	L	L	L	L	L	L	L	L	L	L	L	L	L	L	L	L	L	L	L			AAA1
1897	1878	L	L	0.00185	0.229	FALSE	GARD_seg4_4264-10791	0.00293	0.134	FALSE	L	L	L	L	L	L	L	L	L	L	L	L	L	L	L	L	L	L	L	L	L	L	L	L			AAA1
1898	1879	R	R	0.00683	0.5	FALSE	GARD_seg4_4264-10791	0.01461	0.37	FALSE	R	R	R	R	R	R	R	R	R	R	R	R	H	H	H	H	H	R	R	R	R	R	R	R			AAA1
1899	1880	R	R	0.00039	0.194	FALSE	GARD_seg4_4264-10791	0.00065	0.109	FALSE	R	R	R	R	R	R	R	R	R	R	R	R	R	R	R	R	R	R	R	R	R	R	R	R			AAA1
1900	1881	C	C	0.00062	0.204	FALSE	GARD_seg4_4264-10791	0.00093	0.114	FALSE	C	C	C	C	C	C	C	C	C	C	C	C	C	C	C	C	C	C	C	C	C	C	C	C			AAA1
1901	1882	L	L	0.00186	0.229	FALSE	GARD_seg4_4264-10791	0.00294	0.134	FALSE	L	L	L	L	L	L	L	L	L	L	L	L	L	L	L	L	L	L	L	L	L	L	L	L			AAA1
1902	1883	T	T	0.00371	0.47	FALSE	GARD_seg4_4264-10791	0.00725	0.322	FALSE	T	T	T	T	T	S	T	T	T	T	T	T	T	T	T	T	T	T	T	T	T	T	T	T			AAA1
1903	1884	L	P	0.10498	0.988	FALSE	GARD_seg4_4264-10791	0.18663	0.996	FALSE	P	P	P	P	P	L	L	L	L	P	P	L	L	L	L	L	L	L	L	L	L	L	L	L			AAA1
1904	1885	G	G	0.00015	0.177	FALSE	GARD_seg4_4264-10791	0.00024	0.098	FALSE	G	G	G	G	G	G	G	G	G	G	G	G	G	G	G	G	G	G	G	G	G	G	G	G			AAA1
1905	1886	S	S	0.00073	0.208	FALSE	GARD_seg4_4264-10791	0.00101	0.115	FALSE	S	S	S	S	S	S	S	S	S	S	S	S	S	S	S	S	S	S	S	S	S	S	S	S			AAA1
1906	1887	L	S	0.98327	3.452	TRUE	GARD_seg4_4264-10791	0.96406	2.439	TRUE	S	G	G	G	G	P	P	P	L	P	P	P	P	P	P	L	P	L	L	L	L	P	P	P			AAA1
1907	1888	G	G	0.00017	0.179	FALSE	GARD_seg4_4264-10791	0.00033	0.101	FALSE	G	G	G	G	G	G	G	G	G	G	G	G	G	G	G	G	G	G	G	G	G	G	G	G			AAA1
1908	1889	H	N	0.02608	0.733	FALSE	GARD_seg4_4264-10791	0.06591	0.726	FALSE	N	N	N	N	S	H	H	H	H	H	H	H	H	H	H	H	H	H	H	H	H	H	H	H			AAA1
1909	1890	K	K	9e-05	0.167	FALSE	GARD_seg4_4264-10791	0.00021	0.097	FALSE	K	K	K	K	K	K	K	K	K	K	K	K	K	K	K	K	K	K	K	K	K	K	K	K			AAA1
1910	1891	V	I	0.00242	0.451	FALSE	GARD_seg4_4264-10791	0.00461	0.295	FALSE	I	I	I	I	I	V	V	V	V	V	V	V	V	V	V	V	V	V	V	V	V	V	V	V			AAA1
1911	1892	Y	Y	0.00033	0.191	FALSE	GARD_seg4_4264-10791	0.0006	0.108	FALSE	Y	Y	Y	Y	Y	Y	Y	Y	Y	Y	Y	Y	Y	Y	Y	Y	Y	Y	Y	Y	Y	Y	Y	Y			AAA1
1912	1893	S	S	0.00012	0.175	FALSE	GARD_seg4_4264-10791	0.00024	0.099	FALSE	S	S	S	S	S	S	S	S	S	S	S	S	S	S	S	S	S	S	S	S	S	S	S	S			AAA1
1913	1894	L	L	0.00185	0.229	FALSE	GARD_seg4_4264-10791	0.00293	0.134	FALSE	L	L	L	L	L	L	L	L	L	L	L	L	L	L	L	L	L	L	L	L	L	L	L	L			AAA1
1914	1895	L	L	0.00185	0.229	FALSE	GARD_seg4_4264-10791	0.00293	0.134	FALSE	L	L	L	L	L	L	L	L	L	L	L	L	L	L	L	L	L	L	L	L	L	L	L	L			AAA1
1915	1896	F	F	0.00037	0.192	FALSE	GARD_seg4_4264-10791	0.00062	0.108	FALSE	F	F	F	F	F	F	F	F	F	F	F	F	F	F	F	F	F	F	F	F	F	F	F	F			AAA1
1916	1897	A	A	0.0011	0.215	FALSE	GARD_seg4_4264-10791	0.00198	0.125	FALSE	A	A	A	A	A	A	A	A	A	A	A	A	A	A	A	A	A	A	A	A	A	A	A	A			AAA1
1917	1898	D	D	0.01699	0.561	FALSE	GARD_seg4_4264-10791	0.05339	0.517	FALSE	D	D	D	D	H	D	D	D	D	D	D	D	D	D	D	D	D	D	D	D	D	D	D	D			AAA1
1918	1899	Q	Q	0.00087	0.21	FALSE	GARD_seg4_4264-10791	0.00168	0.123	FALSE	Q	Q	Q	Q	Q	Q	Q	Q	Q	Q	Q	Q	Q	Q	Q	Q	Q	Q	Q	Q	Q	Q	Q	Q			AAA1
1919	1900	L	L	0.00185	0.229	FALSE	GARD_seg4_4264-10791	0.00293	0.134	FALSE	L	L	L	L	L	L	L	L	L	L	L	L	L	L	L	L	L	L	L	L	L	L	L	L			AAA1
1920	1901	S	S	0.00012	0.175	FALSE	GARD_seg4_4264-10791	0.00024	0.099	FALSE	S	S	S	S	S	S	S	S	S	S	S	S	S	S	S	S	S	S	S	S	S	S	S	S			AAA1
1921	1902	Y	Y	0.00031	0.19	FALSE	GARD_seg4_4264-10791	0.00055	0.107	FALSE	Y	Y	Y	Y	Y	Y	Y	Y	Y	Y	Y	Y	Y	Y	Y	Y	Y	Y	Y	Y	Y	Y	Y	Y			AAA1
1922	1903	E	E	9e-05	0.167	FALSE	GARD_seg4_4264-10791	0.00021	0.096	FALSE	E	E	E	E	E	E	E	E	E	E	E	E	E	E	E	E	E	E	E	E	E	E	E	E			AAA1
1923	1904	V	V	0.00018	0.178	FALSE	GARD_seg4_4264-10791	0.00033	0.1	FALSE	V	V	V	V	V	V	V	V	V	V	V	V	V	V	V	V	V	V	V	V	V	V	V	V			AAA1
1924	1905	A	A	0.00031	0.189	FALSE	GARD_seg4_4264-10791	0.00052	0.106	FALSE	A	A	A	A	A	A	A	A	A	A	A	A	A	A	A	A	A	A	A	A	A	A	A	A			AAA1
1925	1906	R	R	0.00041	0.195	FALSE	GARD_seg4_4264-10791	0.00069	0.11	FALSE	R	R	R	R	R	R	R	R	R	R	R	R	R	R	R	R	R	R	R	R	R	R	R	R			AAA1
1926	1907	Q	Q	0.0024	0.236	FALSE	GARD_seg4_4264-10791	0.00452	0.144	FALSE	Q	Q	Q	Q	Q	Q	Q	Q	Q	Q	Q	Q	Q	Q	Q	Q	Q	Q	Q	Q	Q	Q	Q	Q			AAA1
1927	1908	A	A	0.0003	0.188	FALSE	GARD_seg4_4264-10791	0.00052	0.106	FALSE	A	A	A	A	A	A	A	A	A	A	A	A	A	A	A	A	A	A	A	A	A	A	A	A			AAA1
1928	1909	E	E	0.00195	0.439	FALSE	GARD_seg4_4264-10791	0.00564	0.303	FALSE	E	E	E	E	E	E	E	E	E	E	E	E	E	E	E	E	E	E	E	E	E	E	E	D			AAA1
1929	1910	E	E	0.00204	0.44	FALSE	GARD_seg4_4264-10791	0.00587	0.304	FALSE	E	E	E	E	E	E	E	E	E	E	E	E	E	E	E	E	E	E	E	E	E	K	E	E			AAA1
1930	1911	L	F	0.0099	0.519	FALSE	GARD_seg4_4264-10791	0.01707	0.378	FALSE	F	L	L	L	L	L	L	L	L	L	L	L	L	L	L	L	L	L	L	L	L	L	L	L			AAA1
1931	1912	F	F	0.00024	0.185	FALSE	GARD_seg4_4264-10791	0.00035	0.102	FALSE	F	F	F	F	F	F	F	F	F	F	F	F	F	F	F	F	F	F	F	F	F	F	F	F			AAA1
1932	1913	H	Q	0.01283	0.539	FALSE	GARD_seg4_4264-10791	0.03089	0.441	FALSE	Q	Q	Q	Q	Q	Q	Q	Q	Q	Q	Q	Q	Q	Q	Q	Q	Q	H	H	H	H	Q	Q	Q			AAA1
1933	1914	N	K	0.0221	0.584	FALSE	GARD_seg4_4264-10791	0.07071	0.568	FALSE	K	K	K	K	K	K	K	K	K	K	K	K	K	K	K	K	K	N	N	N	N	K	K	K			AAA1
1934	1915	L	L	0.00201	0.231	FALSE	GARD_seg4_4264-10791	0.00328	0.136	FALSE	L	L	L	L	L	L	L	L	L	L	L	L	L	L	L	L	L	L	L	L	L	L	L	L			AAA1
1935	1916	C	C	0.47455	2.074	FALSE	GARD_seg4_4264-10791	0.66288	1.93	FALSE	C	H	C	R	R	C	C	C	C	C	C	C	C	C	C	C	C	C	C	C	C	C	C	C			AAA1
1936	1917	T	T	0.156	1.185	FALSE	GARD_seg4_4264-10791	0.239	1.154	FALSE	T	T	T	T	T	T	T	T	T	M	T	T	T	T	T	T	T	T	T	M	T	T	T	M			AAA1
1937	1918	Q	Q	0.00087	0.21	FALSE	GARD_seg4_4264-10791	0.00168	0.123	FALSE	Q	Q	Q	Q	Q	Q	Q	Q	Q	Q	Q	Q	Q	Q	Q	Q	Q	Q	Q	Q	Q	Q	Q	Q			AAA1
1938	1919	Q	R	0.17221	1.195	FALSE	GARD_seg4_4264-10791	0.24398	1.115	FALSE	R	Q	R	R	Q	Q	Q	Q	Q	Q	Q	Q	Q	Q	Q	Q	Q	Q	Q	Q	Q	Q	Q	Q			AAA1
1939	1920	H	H	0.00018	0.179	FALSE	GARD_seg4_4264-10791	0.00036	0.102	FALSE	H	H	H	H	H	H	H	H	H	H	H	H	H	H	H	H	H	H	H	H	H	H	H	H			AAA1
1940	1921	R	R	0.00119	0.218	FALSE	GARD_seg4_4264-10791	0.00211	0.127	FALSE	R	R	R	R	R	R	R	R	R	R	R	R	R	R	R	R	R	R	R	R	R	R	R	R			AAA1
1941	1922	E	E	0.00989	0.516	FALSE	GARD_seg4_4264-10791	0.02908	0.429	FALSE	E	E	Q	E	E	E	E	E	E	E	E	E	E	E	E	E	E	E	E	E	E	E	E	E			AAA1
1942	1923	D	D	6e-05	0.161	FALSE	GARD_seg4_4264-10791	0.00013	0.092	FALSE	D	D	D	D	D	D	D	D	D	D	D	D	D	D	D	D	D	D	D	D	D	D	D	D			AAA1
1943	1924	Y	Y	0.0003	0.189	FALSE	GARD_seg4_4264-10791	0.00053	0.107	FALSE	Y	Y	Y	Y	Y	Y	Y	Y	Y	Y	Y	Y	Y	Y	Y	Y	Y	Y	Y	Y	Y	Y	Y	Y			AAA1
1944	1925	Q	Q	0.00087	0.21	FALSE	GARD_seg4_4264-10791	0.00168	0.123	FALSE	Q	Q	Q	Q	Q	Q	Q	Q	Q	Q	Q	Q	Q	Q	Q	Q	Q	Q	Q	Q	Q	Q	Q	Q			AAA1
1945	1926	L	L	0.00044	0.195	FALSE	GARD_seg4_4264-10791	0.00063	0.108	FALSE	L	L	L	L	L	L	L	L	L	L	L	L	L	L	L	L	L	L	L	L	L	L	L	L			AAA1
1946	1927	V	V	0.00018	0.177	FALSE	GARD_seg4_4264-10791	0.0003	0.099	FALSE	V	V	V	V	V	V	V	V	V	V	V	V	V	V	V	V	V	V	V	V	V	V	V	V			AAA1
1947	1928	M	M	3e-05	0.152	FALSE	GARD_seg4_4264-10791	7e-05	0.088	FALSE	M	M	M	M	M	M	M	M	M	M	M	M	M	M	M	M	M	M	M	M	M	M	M	M			AAA1
1948	1929	V	V	0.00016	0.176	FALSE	GARD_seg4_4264-10791	0.00024	0.097	FALSE	V	V	V	V	V	V	V	V	V	V	V	V	V	V	V	V	V	V	V	V	V	V	V	V			AAA1
1949	1930	C	C	0.00085	0.211	FALSE	GARD_seg4_4264-10791	0.00128	0.119	FALSE	C	C	C	C	C	C	C	C	C	C	C	C	C	C	C	C	C	C	C	C	C	C	C	C			AAA1
1950	1931	D	D	0.0009	0.211	FALSE	GARD_seg4_4264-10791	0.00253	0.131	FALSE	D	D	D	D	D	D	D	D	D	D	D	D	D	D	D	D	D	D	D	D	D	D	D	D			AAA1
1951	1932	G	A	0.01461	0.544	FALSE	GARD_seg4_4264-10791	0.03226	0.443	FALSE	A	A	A	A	A	G	G	G	G	G	G	G	G	G	G	G	G	G	G	G	G	G	G	G			AAA1
1952	1933	D	D	6e-05	0.161	FALSE	GARD_seg4_4264-10791	0.00013	0.092	FALSE	D	D	D	D	D	D	D	D	D	D	D	D	D	D	D	D	D	D	D	D	D	D	D	D			AAA1
1953	1934	W	G	0.02434	0.595	FALSE	GARD_seg4_4264-10791	0.04825	0.501	FALSE	G	G	G	G	G	W	W	W	W	W	W	W	W	W	W	W	W	W	W	W	W	W	W	W			AAA1
1954	1935	E	E	9e-05	0.167	FALSE	GARD_seg4_4264-10791	0.00021	0.096	FALSE	E	E	E	E	E	E	E	E	E	E	E	E	E	E	E	E	E	E	E	E	E	E	E	E			AAA1
1955	1936	H	H	0.00018	0.179	FALSE	GARD_seg4_4264-10791	0.00036	0.102	FALSE	H	H	H	H	H	H	H	H	H	H	H	H	H	H	H	H	H	H	H	H	H	H	H	H			AAA1
1956	1937	C	C	0.01183	0.535	FALSE	GARD_seg4_4264-10791	0.02297	0.411	FALSE	C	C	C	C	S	C	C	C	C	C	C	C	C	C	C	C	C	C	C	C	C	C	C	C			AAA1
1957	1938	Y	Y	0.0003	0.189	FALSE	GARD_seg4_4264-10791	0.00053	0.107	FALSE	Y	Y	Y	Y	Y	Y	Y	Y	Y	Y	Y	Y	Y	Y	Y	Y	Y	Y	Y	Y	Y	Y	Y	Y			AAA1
1958	1939	L	L	0.00041	0.194	FALSE	GARD_seg4_4264-10791	0.00058	0.107	FALSE	L	L	L	L	L	L	L	L	L	L	L	L	L	L	L	L	L	L	L	L	L	L	L	L			AAA1
1959	1940	P	P	0.00041	0.195	FALSE	GARD_seg4_4264-10791	0.00059	0.108	FALSE	P	P	P	P	P	P	P	P	P	P	P	P	P	P	P	P	P	P	P	P	P	P	P	P			AAA1
1960	1941	S	S	0.00339	0.248	FALSE	GARD_seg4_4264-10791	0.00591	0.153	FALSE	S	S	S	S	S	S	S	S	S	S	S	S	S	S	S	S	S	S	S	S	S	S	S	S			AAA1
1961	1942	A	A	0.00016	0.177	FALSE	GARD_seg4_4264-10791	0.00022	0.097	FALSE	A	A	A	A	A	A	A	A	A	A	A	A	A	A	A	A	A	A	A	A	A	A	A	A			AAA1
1962	1943	F	F	0.00026	0.187	FALSE	GARD_seg4_4264-10791	0.00039	0.103	FALSE	F	F	F	F	F	F	F	F	F	F	F	F	F	F	F	F	F	F	F	F	F	F	F	F			AAA1
1963	1944	S	S	0.00012	0.175	FALSE	GARD_seg4_4264-10791	0.00024	0.099	FALSE	S	S	S	S	S	S	S	S	S	S	S	S	S	S	S	S	S	S	S	S	S	S	S	S			AAA1
1964	1945	Q	Q	0.00087	0.21	FALSE	GARD_seg4_4264-10791	0.00168	0.123	FALSE	Q	Q	Q	Q	Q	Q	Q	Q	Q	Q	Q	Q	Q	Q	Q	Q	Q	Q	Q	Q	Q	Q	Q	Q			AAA1
1965	1946	H	H	0.00018	0.179	FALSE	GARD_seg4_4264-10791	0.00036	0.102	FALSE	H	H	H	H	H	H	H	H	H	H	H	H	H	H	H	H	H	H	H	H	H	H	H	H			AAA1
1966	1947	K	K	9e-05	0.167	FALSE	GARD_seg4_4264-10791	0.00021	0.097	FALSE	K	K	K	K	K	K	K	K	K	K	K	K	K	K	K	K	K	K	K	K	K	K	K	K			AAA1
1967	1948	V	V	0.00016	0.176	FALSE	GARD_seg4_4264-10791	0.00024	0.097	FALSE	V	V	V	V	V	V	V	V	V	V	V	V	V	V	V	V	V	V	V	V	V	V	V	V			AAA1
1968	1949	F	L	0.04383	0.797	FALSE	GARD_seg4_4264-10791	0.08274	0.768	FALSE	L	L	L	L	L	F	F	F	F	F	F	F	F	F	F	L	F	F	F	F	F	F	F	F			AAA1
1969	1950	V	V	0.00347	0.462	FALSE	GARD_seg4_4264-10791	0.007	0.313	FALSE	V	V	V	V	V	V	V	V	V	V	V	V	V	V	V	V	V	V	V	V	V	V	I	V			AAA1
1970	1951	T	T	0.00019	0.181	FALSE	GARD_seg4_4264-10791	0.00029	0.1	FALSE	T	T	T	T	T	T	T	T	T	T	T	T	T	T	T	T	T	T	T	T	T	T	T	T			AAA1
1971	1952	P	P	0.00041	0.195	FALSE	GARD_seg4_4264-10791	0.00059	0.108	FALSE	P	P	P	P	P	P	P	P	P	P	P	P	P	P	P	P	P	P	P	P	P	P	P	P			AAA1
1972	1953	Q	Q	0.01419	0.546	FALSE	GARD_seg4_4264-10791	0.03347	0.45	FALSE	Q	Q	Q	Q	Q	Q	Q	Q	Q	Q	Q	Q	Q	Q	Q	H	Q	Q	Q	Q	Q	Q	Q	Q			AAA1
1973	1954	A	E	0.04319	0.67	FALSE	GARD_seg4_4264-10791	0.11157	0.678	FALSE	E	E	E	E	E	A	A	A	A	A	A	A	A	A	A	A	A	A	A	A	A	A	A	A			AAA1
1974	1955	P	P	0.00755	0.505	FALSE	GARD_seg4_4264-10791	0.0147	0.37	FALSE	P	S	P	P	P	P	P	P	P	P	P	P	P	P	P	P	P	P	P	P	P	P	P	P			AAA1
1975	1956	L	L	0.00041	0.194	FALSE	GARD_seg4_4264-10791	0.00058	0.107	FALSE	L	L	L	L	L	L	L	L	L	L	L	L	L	L	L	L	L	L	L	L	L	L	L	L			AAA1
1976	1957	E	K	0.01692	0.693	FALSE	GARD_seg4_4264-10791	0.04683	0.67	FALSE	K	E	E	E	E	E	E	E	E	E	E	E	E	E	E	E	E	E	E	E	K	E	E	E			AAA1
1977	1958	A	D	0.00344	0.466	FALSE	GARD_seg4_4264-10791	0.00626	0.312	FALSE	D	A	A	A	A	A	A	A	A	A	A	A	A	A	A	A	A	A	A	A	A	A	A	A			AAA1
1978	1959	I	I	0.00178	0.438	FALSE	GARD_seg4_4264-10791	0.00353	0.28	FALSE	I	I	I	I	I	I	I	I	I	I	I	I	I	I	I	I	I	I	I	I	I	I	M	M			AAA1
1979	1960	Q	Q	0.00263	0.239	FALSE	GARD_seg4_4264-10791	0.00504	0.148	FALSE	Q	Q	Q	Q	Q	Q	Q	Q	Q	Q	Q	Q	Q	Q	Q	Q	Q	Q	Q	Q	Q	Q	Q	Q			AAA1
1980	1961	A	A	0.00016	0.177	FALSE	GARD_seg4_4264-10791	0.00022	0.097	FALSE	A	A	A	A	A	A	A	A	A	A	A	A	A	A	A	A	A	A	A	A	A	A	A	A			AAA1
1981	1962	Y	Y	0.0003	0.189	FALSE	GARD_seg4_4264-10791	0.00053	0.107	FALSE	Y	Y	Y	Y	Y	Y	Y	Y	Y	Y	Y	Y	Y	Y	Y	Y	Y	Y	Y	Y	Y	Y	Y	Y			AAA1
1982	1963	L	L	0.00185	0.229	FALSE	GARD_seg4_4264-10791	0.00293	0.134	FALSE	L	L	L	L	L	L	L	L	L	L	L	L	L	L	L	L	L	L	L	L	L	L	L	L			AAA1
1983	1964	A	A	0.00372	0.252	FALSE	GARD_seg4_4264-10791	0.00843	0.166	FALSE	A	A	A	A	A	A	A	A	A	A	A	A	A	A	A	A	A	A	A	A	A	A	A	A			AAA1
1984	1965	G	R	0.86664	3.141	FALSE	GARD_seg4_4264-10791	0.87986	2.298	FALSE	R	C	R	R	C	D	D	D	D	D	D	D	D	D	D	D	D	G	G	G	G	G	G	G			AAA1
1985	1966	H	H	0.00018	0.179	FALSE	GARD_seg4_4264-10791	0.00036	0.102	FALSE	H	H	H	H	H	H	H	H	H	H	H	H	H	H	H	H	H	H	H	H	H	H	H	H			AAA1
1986	1967	Y	Y	0.0003	0.189	FALSE	GARD_seg4_4264-10791	0.00053	0.107	FALSE	Y	Y	Y	Y	Y	Y	Y	Y	Y	Y	Y	Y	Y	Y	Y	Y	Y	Y	Y	Y	Y	Y	Y	Y			AAA1
1987	1968	R	R	0.00064	0.204	FALSE	GARD_seg4_4264-10791	0.00119	0.117	FALSE	R	R	R	R	R	R	R	R	R	R	R	R	R	R	R	R	R	R	R	R	R	R	R	R			AAA1
1988	1969	V	V	0.00016	0.176	FALSE	GARD_seg4_4264-10791	0.00024	0.097	FALSE	V	V	V	V	V	V	V	V	V	V	V	V	V	V	V	V	V	V	V	V	V	V	V	V			AAA1
1989	1970	P	P	0.00057	0.201	FALSE	GARD_seg4_4264-10791	0.00098	0.114	FALSE	P	P	P	P	P	P	P	P	P	P	P	P	P	P	P	P	P	P	P	P	P	P	P	P			AAA1
1990	1971	K	E	0.01403	0.683	FALSE	GARD_seg4_4264-10791	0.04287	0.663	FALSE	E	E	E	E	E	K	K	K	K	K	K	K	K	K	K	K	K	K	E	E	K	K	K	K			AAA2
1991	1972	Q	Q	0.01478	0.549	FALSE	GARD_seg4_4264-10791	0.03509	0.456	FALSE	Q	Q	Q	Q	H	Q	Q	Q	Q	Q	Q	Q	Q	Q	Q	Q	Q	Q	Q	Q	Q	Q	Q	Q			AAA2
1992	1973	T	T	0.00019	0.181	FALSE	GARD_seg4_4264-10791	0.00029	0.1	FALSE	T	T	T	T	T	T	T	T	T	T	T	T	T	T	T	T	T	T	T	T	T	T	T	T			AAA2
1993	1974	L	L	0.02796	0.609	FALSE	GARD_seg4_4264-10791	0.05371	0.517	FALSE	L	L	L	L	L	L	L	L	L	L	L	L	L	V	V	L	L	L	L	L	L	L	L	L			AAA2
1994	1975	S	S	0.00118	0.218	FALSE	GARD_seg4_4264-10791	0.0018	0.125	FALSE	S	S	S	S	S	S	S	S	S	S	S	S	S	S	S	S	S	S	S	S	S	S	S	S			AAA2
1995	1976	A	A	0.00025	0.185	FALSE	GARD_seg4_4264-10791	0.00044	0.104	FALSE	A	A	A	A	A	A	A	A	A	A	A	A	A	A	A	A	A	A	A	A	A	A	A	A			AAA2
1996	1977	A	A	0.00021	0.182	FALSE	GARD_seg4_4264-10791	0.00037	0.102	FALSE	A	A	A	A	A	A	A	A	A	A	A	A	A	A	A	A	A	A	A	A	A	A	A	A			AAA2
1997	1978	A	A	0.00316	0.462	FALSE	GARD_seg4_4264-10791	0.00574	0.307	FALSE	A	A	A	A	T	A	A	A	A	A	A	A	A	A	A	A	A	A	A	A	A	A	A	A			AAA2
1998	1979	V	V	0.00018	0.178	FALSE	GARD_seg4_4264-10791	0.00031	0.1	FALSE	V	V	V	V	V	V	V	V	V	V	V	V	V	V	V	V	V	V	V	V	V	V	V	V			AAA2
1999	1980	F	F	0.00024	0.185	FALSE	GARD_seg4_4264-10791	0.00035	0.102	FALSE	F	F	F	F	F	F	F	F	F	F	F	F	F	F	F	F	F	F	F	F	F	F	F	F			AAA2
[truncated: 3,242 more rows]
