# Supplementary material for: Recognition of phylogenetically diverse pathogens through enzymatically amplified recruitment of RNF213
Source: EMBO Rep. 2024 Oct 7;25(11):4979–5005. doi: 10.1038/s44319-024-00280-w (PMC11549300; doi:10.1038/s44319-024-00280-w)
Supplement: Supplementary file 5 — Movie EV1 [file 44319_2024_280_MOESM5_ESM.zip]

Archive with 8 entries (7 files):
- corrected Movie1/
- __MACOSX/._corrected Movie1
- corrected Movie1/.DS_Store
- __MACOSX/corrected Movie1/._.DS_Store
- corrected Movie1/Movie1_readme.txt
- __MACOSX/corrected Movie1/._Movie1_readme.txt
- corrected Movie1/corrected_movie1_PP.avi
- __MACOSX/corrected Movie1/._corrected_movie1_PP.avi
