# Supplementary material for: Recognition of phylogenetically diverse pathogens through enzymatically amplified recruitment of RNF213
Source: EMBO Rep. 2024 Oct 7;25(11):4979–5005. doi: 10.1038/s44319-024-00280-w (PMC11549300; doi:10.1038/s44319-024-00280-w)
Supplement: Supplementary file 5 — Movie EV1 [file 44319_2024_280_MOESM5_ESM.zip › corrected Movie1/Movie1_readme.txt]

Movie�1.
RNF213 coat formation on T. gondii.

Instant structured illumination microscopy (I-SIM) of RNF213 KO MEFs stably expressing GFP�RNF213 infected with Tomato-expressing T. gondii Type I RH strain. Scale bar, 5 micrometer.
