# Supplementary material for: Recognition of phylogenetically diverse pathogens through enzymatically amplified recruitment of RNF213
Source: EMBO Rep. 2024 Oct 7;25(11):4979–5005. doi: 10.1038/s44319-024-00280-w (PMC11549300; doi:10.1038/s44319-024-00280-w)
Supplement: Supplementary file 6 — Movie EV2 [file 44319_2024_280_MOESM6_ESM.zip › Movie EV2.txt]

Movie�2
RNF213 coat formation on L. monocytogenes.

Instant structured illumination microscopy (I-SIM) of RNF213 KO MEFs stably expressing GFP�RNF213 infected with mCherry-expressing L. monocytogenes deltaActA. Scale bar, 5 micrometer.
