# Supplementary material for: Recognition of phylogenetically diverse pathogens through enzymatically amplified recruitment of RNF213
Source: EMBO Rep. 2024 Oct 7;25(11):4979–5005. doi: 10.1038/s44319-024-00280-w (PMC11549300; doi:10.1038/s44319-024-00280-w)
Supplement: Supplementary file 7 — EV Figures source data [file 44319_2024_280_MOESM7_ESM.zip]

Archive with 140 entries (128 files):
- Source Data_EV figuresAndAppendix/
- __MACOSX/._Source Data_EV figuresAndAppendix
- Source Data_EV figuresAndAppendix/Appendix/
- __MACOSX/Source Data_EV figuresAndAppendix/._Appendix
- Source Data_EV figuresAndAppendix/EV1/
- __MACOSX/Source Data_EV figuresAndAppendix/._EV1
- Source Data_EV figuresAndAppendix/EV2/
- __MACOSX/Source Data_EV figuresAndAppendix/._EV2
- Source Data_EV figuresAndAppendix/EV4/
- __MACOSX/Source Data_EV figuresAndAppendix/._EV4
- Source Data_EV figuresAndAppendix/Appendix/AppFigS1B L.monocytogenes/
- __MACOSX/Source Data_EV figuresAndAppendix/Appendix/._AppFigS1B L.monocytogenes
- Source Data_EV figuresAndAppendix/Appendix/AppFigS1C Toxoplasma gondii RH/
- __MACOSX/Source Data_EV figuresAndAppendix/Appendix/._AppFigS1C Toxoplasma gondii RH
- Source Data_EV figuresAndAppendix/Appendix/AppFigS1A Salmonella/
- __MACOSX/Source Data_EV figuresAndAppendix/Appendix/._AppFigS1A Salmonella
- Source Data_EV figuresAndAppendix/EV1/EV1A/
- __MACOSX/Source Data_EV figuresAndAppendix/EV1/._EV1A
- Source Data_EV figuresAndAppendix/EV2/Parasite17_231204_244_30MIN_1min_2002.nd2 - 231204_244_30MIN_1min_2002.nd2 (series 3)-1.tif
- __MACOSX/Source Data_EV figuresAndAppendix/EV2/._Parasite17_231204_244_30MIN_1min_2002.nd2 - 231204_244_30MIN_1min_2002.nd2 (series 3)-1.tif
- Source Data_EV figuresAndAppendix/EV2/Parasite22_231212_244_19MIN_1min_.nd2 - 231212_244_19MIN_1min_.nd2 (series 2)-1.tif
- __MACOSX/Source Data_EV figuresAndAppendix/EV2/._Parasite22_231212_244_19MIN_1min_.nd2 - 231212_244_19MIN_1min_.nd2 (series 2)-1.tif
- Source Data_EV figuresAndAppendix/EV2/Parasite1_from video on manuscript_211013_GFPRNF_RHtomato_1hmin_30s008-1.tif
- __MACOSX/Source Data_EV figuresAndAppendix/EV2/._Parasite1_from video on manuscript_211013_GFPRNF_RHtomato_1hmin_30s008-1.tif
- Source Data_EV figuresAndAppendix/EV2/Parasite25_231212_244_19MIN_1min_.nd2 - 231212_244_19MIN_1min_.nd2 (series 3)-1.tif
- __MACOSX/Source Data_EV figuresAndAppendix/EV2/._Parasite25_231212_244_19MIN_1min_.nd2 - 231212_244_19MIN_1min_.nd2 (series 3)-1.tif
- Source Data_EV figuresAndAppendix/EV2/EV2 240212_Parasite coat recovery data.xlsx
- __MACOSX/Source Data_EV figuresAndAppendix/EV2/._EV2 240212_Parasite coat recovery data.xlsx
- Source Data_EV figuresAndAppendix/EV2/Parasite6_231129_23MIN_1min.nd2 - 231129_23MIN_1min.nd2 (series 1)-1.tif
- __MACOSX/Source Data_EV figuresAndAppendix/EV2/._Parasite6_231129_23MIN_1min.nd2 - 231129_23MIN_1min.nd2 (series 1)-1.tif
- Source Data_EV figuresAndAppendix/EV2/Parasite11_231129_24MIN_1min_2.nd2 - 231129_24MIN_1min_2.nd2 (series 4)-1.tif
- __MACOSX/Source Data_EV figuresAndAppendix/EV2/._Parasite11_231129_24MIN_1min_2.nd2 - 231129_24MIN_1min_2.nd2 (series 4)-1.tif
- Source Data_EV figuresAndAppendix/EV2/Parasite7_231129_23MIN_1min.nd2 - 231129_23MIN_1min.nd2 (series 2)-1.tif
- __MACOSX/Source Data_EV figuresAndAppendix/EV2/._Parasite7_231129_23MIN_1min.nd2 - 231129_23MIN_1min.nd2 (series 2)-1.tif
- Source Data_EV figuresAndAppendix/EV2/Parasite15_231204_244_30MIN_1min_2002.nd2 - 231204_244_30MIN_1min_2002.nd2 (series 2)-1.tif
- __MACOSX/Source Data_EV figuresAndAppendix/EV2/._Parasite15_231204_244_30MIN_1min_2002.nd2 - 231204_244_30MIN_1min_2002.nd2 (series 2)-1.tif
- Source Data_EV figuresAndAppendix/EV2/Parasite19_231204_244_30MIN_1min_2002.nd2 - 231204_244_30MIN_1min_2002.nd2 (series 4)-1.tif
- __MACOSX/Source Data_EV figuresAndAppendix/EV2/._Parasite19_231204_244_30MIN_1min_2002.nd2 - 231204_244_30MIN_1min_2002.nd2 (series 4)-1.tif
- Source Data_EV figuresAndAppendix/EV2/Parasite18_231204_244_30MIN_1min_2002.nd2 - 231204_244_30MIN_1min_2002.nd2 (series 4)-1.tif
- __MACOSX/Source Data_EV figuresAndAppendix/EV2/._Parasite18_231204_244_30MIN_1min_2002.nd2 - 231204_244_30MIN_1min_2002.nd2 (series 4)-1.tif
- Source Data_EV figuresAndAppendix/EV2/Parasite23_231212_244_19MIN_1min_.nd2 - 231212_244_19MIN_1min_.nd2 (series 2)-1.tif
- __MACOSX/Source Data_EV figuresAndAppendix/EV2/._Parasite23_231212_244_19MIN_1min_.nd2 - 231212_244_19MIN_1min_.nd2 (series 2)-1.tif
- Source Data_EV figuresAndAppendix/EV2/Parasite24_231212_244_19MIN_1min_.nd2 - 231212_244_19MIN_1min_.nd2 (series 3)-1.tif
- __MACOSX/Source Data_EV figuresAndAppendix/EV2/._Parasite24_231212_244_19MIN_1min_.nd2 - 231212_244_19MIN_1min_.nd2 (series 3)-1.tif
- Source Data_EV figuresAndAppendix/EV2/Parasite26_231212_244_19MIN_1min_.nd2 - 231212_244_19MIN_1min_.nd2 (series 4)-1.tif
- __MACOSX/Source Data_EV figuresAndAppendix/EV2/._Parasite26_231212_244_19MIN_1min_.nd2 - 231212_244_19MIN_1min_.nd2 (series 4)-1.tif
- Source Data_EV figuresAndAppendix/EV2/Parasite27_231212_244_19MIN_1min_.nd2 - 231212_244_19MIN_1min_.nd2 (series 5)-1.tif
- __MACOSX/Source Data_EV figuresAndAppendix/EV2/._Parasite27_231212_244_19MIN_1min_.nd2 - 231212_244_19MIN_1min_.nd2 (series 5)-1.tif
- Source Data_EV figuresAndAppendix/EV2/Parasite13_231204_244_30MIN_1min_2002.nd2 - 231204_244_30MIN_1min_2002.nd2 (series 1)-1.tif
- __MACOSX/Source Data_EV figuresAndAppendix/EV2/._Parasite13_231204_244_30MIN_1min_2002.nd2 - 231204_244_30MIN_1min_2002.nd2 (series 1)-1.tif
- Source Data_EV figuresAndAppendix/EV2/Parasite16_231204_244_30MIN_1min_2002.nd2 - 231204_244_30MIN_1min_2002.nd2 (series 2)-1.tif
- __MACOSX/Source Data_EV figuresAndAppendix/EV2/._Parasite16_231204_244_30MIN_1min_2002.nd2 - 231204_244_30MIN_1min_2002.nd2 (series 2)-1.tif
- Source Data_EV figuresAndAppendix/EV2/Parasite12_231204_244_30MIN_1min_2002.nd2 - 231204_244_30MIN_1min_2002.nd2 (series 1)-1.tif
- __MACOSX/Source Data_EV figuresAndAppendix/EV2/._Parasite12_231204_244_30MIN_1min_2002.nd2 - 231204_244_30MIN_1min_2002.nd2 (series 1)-1.tif
- Source Data_EV figuresAndAppendix/EV2/Parasite9_231129_23MIN_1min.nd2 - 231129_23MIN_1min.nd2 (series 3)-1.tif
- __MACOSX/Source Data_EV figuresAndAppendix/EV2/._Parasite9_231129_23MIN_1min.nd2 - 231129_23MIN_1min.nd2 (series 3)-1.tif
- Source Data_EV figuresAndAppendix/EV2/Parasite2_from video on manuscript_211013_GFPRNF_RHtomato_1hmin_30s008-1.tif
- __MACOSX/Source Data_EV figuresAndAppendix/EV2/._Parasite2_from video on manuscript_211013_GFPRNF_RHtomato_1hmin_30s008-1.tif
- Source Data_EV figuresAndAppendix/EV2/Parasite4_211013_GFPRNF_RHtomato_30min_2min001.nd2 - 211013_GFPRNF_RHtomato_30min_2min001.nd2 (series 04)-1.tif
- __MACOSX/Source Data_EV figuresAndAppendix/EV2/._Parasite4_211013_GFPRNF_RHtomato_30min_2min001.nd2 - 211013_GFPRNF_RHtomato_30min_2min001.nd2 (series 04)-1.tif
- Source Data_EV figuresAndAppendix/EV2/Parasite3_211013_GFPRNF_RHtomato_30min_2min001.nd2 - 211013_GFPRNF_RHtomato_30min_2min001.nd2 (series 04)-1.tif
- __MACOSX/Source Data_EV figuresAndAppendix/EV2/._Parasite3_211013_GFPRNF_RHtomato_30min_2min001.nd2 - 211013_GFPRNF_RHtomato_30min_2min001.nd2 (series 04)-1.tif
- Source Data_EV figuresAndAppendix/EV2/Parasite21_231204_244_30MIN_1min_2002.nd2 - 231204_244_30MIN_1min_2002.nd2 (series 5)-1.tif
- __MACOSX/Source Data_EV figuresAndAppendix/EV2/._Parasite21_231204_244_30MIN_1min_2002.nd2 - 231204_244_30MIN_1min_2002.nd2 (series 5)-1.tif
- Source Data_EV figuresAndAppendix/EV2/Parasite5_231129_23MIN_1min.nd2 - 231129_23MIN_1min.nd2 (series 1)-1.tif
- __MACOSX/Source Data_EV figuresAndAppendix/EV2/._Parasite5_231129_23MIN_1min.nd2 - 231129_23MIN_1min.nd2 (series 1)-1.tif
- Source Data_EV figuresAndAppendix/EV2/Parasite14_231204_244_30MIN_1min_2002.nd2 - 231204_244_30MIN_1min_2002.nd2 (series 1)-1.tif
- __MACOSX/Source Data_EV figuresAndAppendix/EV2/._Parasite14_231204_244_30MIN_1min_2002.nd2 - 231204_244_30MIN_1min_2002.nd2 (series 1)-1.tif
- Source Data_EV figuresAndAppendix/EV2/Parasite8_231129_23MIN_1min.nd2 - 231129_23MIN_1min.nd2 (series 2)-1.tif
- __MACOSX/Source Data_EV figuresAndAppendix/EV2/._Parasite8_231129_23MIN_1min.nd2 - 231129_23MIN_1min.nd2 (series 2)-1.tif
- Source Data_EV figuresAndAppendix/EV2/Parasite20_231204_244_30MIN_1min_2002.nd2 - 231204_244_30MIN_1min_2002.nd2 (series 5)-1.tif
- __MACOSX/Source Data_EV figuresAndAppendix/EV2/._Parasite20_231204_244_30MIN_1min_2002.nd2 - 231204_244_30MIN_1min_2002.nd2 (series 5)-1.tif
- Source Data_EV figuresAndAppendix/EV2/Parasite10_231129_23MIN_1min.nd2 - 231129_23MIN_1min.nd2 (series 4)-1.tif
- __MACOSX/Source Data_EV figuresAndAppendix/EV2/._Parasite10_231129_23MIN_1min.nd2 - 231129_23MIN_1min.nd2 (series 4)-1.tif
- Source Data_EV figuresAndAppendix/EV4/EV4A/
- __MACOSX/Source Data_EV figuresAndAppendix/EV4/._EV4A
- Source Data_EV figuresAndAppendix/EV4/EV4C/
- __MACOSX/Source Data_EV figuresAndAppendix/EV4/._EV4C
- Source Data_EV figuresAndAppendix/EV4/EV4B/
- __MACOSX/Source Data_EV figuresAndAppendix/EV4/._EV4B
- Source Data_EV figuresAndAppendix/Appendix/AppFigS1B L.monocytogenes/240517_MY61_ActA_5.lsm
- __MACOSX/Source Data_EV figuresAndAppendix/Appendix/AppFigS1B L.monocytogenes/._240517_MY61_ActA_5.lsm
- Source Data_EV figuresAndAppendix/Appendix/AppFigS1B L.monocytogenes/240516_MY53_ActA_5h_3.lsm
- __MACOSX/Source Data_EV figuresAndAppendix/Appendix/AppFigS1B L.monocytogenes/._240516_MY53_ActA_5h_3.lsm
- Source Data_EV figuresAndAppendix/Appendix/AppFigS1B L.monocytogenes/240516_244_ActA_5h_3.lsm
- __MACOSX/Source Data_EV figuresAndAppendix/Appendix/AppFigS1B L.monocytogenes/._240516_244_ActA_5h_3.lsm
- Source Data_EV figuresAndAppendix/Appendix/AppFigS1B L.monocytogenes/240517_MY63_ActA_5h_2.lsm
- __MACOSX/Source Data_EV figuresAndAppendix/Appendix/AppFigS1B L.monocytogenes/._240517_MY63_ActA_5h_2.lsm
- Source Data_EV figuresAndAppendix/Appendix/AppFigS1B L.monocytogenes/240517_MY59_ActA_5h_2.lsm
- __MACOSX/Source Data_EV figuresAndAppendix/Appendix/AppFigS1B L.monocytogenes/._240517_MY59_ActA_5h_2.lsm
- Source Data_EV figuresAndAppendix/Appendix/AppFigS1C Toxoplasma gondii RH/240516_G244_rh_1h30min_2.lsm
- __MACOSX/Source Data_EV figuresAndAppendix/Appendix/AppFigS1C Toxoplasma gondii RH/._240516_G244_rh_1h30min_2.lsm
- Source Data_EV figuresAndAppendix/Appendix/AppFigS1C Toxoplasma gondii RH/240516_MY53_rh_1h30min.lsm
- __MACOSX/Source Data_EV figuresAndAppendix/Appendix/AppFigS1C Toxoplasma gondii RH/._240516_MY53_rh_1h30min.lsm
- Source Data_EV figuresAndAppendix/Appendix/AppFigS1C Toxoplasma gondii RH/240516_MY61_rh_1h30min.lsm
- __MACOSX/Source Data_EV figuresAndAppendix/Appendix/AppFigS1C Toxoplasma gondii RH/._240516_MY61_rh_1h30min.lsm
- Source Data_EV figuresAndAppendix/Appendix/AppFigS1C Toxoplasma gondii RH/240516_MY59_rh_1h30min_3.lsm
- __MACOSX/Source Data_EV figuresAndAppendix/Appendix/AppFigS1C Toxoplasma gondii RH/._240516_MY59_rh_1h30min_3.lsm
- Source Data_EV figuresAndAppendix/Appendix/AppFigS1C Toxoplasma gondii RH/240516_MY63_rh_1h30min_3.lsm
- __MACOSX/Source Data_EV figuresAndAppendix/Appendix/AppFigS1C Toxoplasma gondii RH/._240516_MY63_rh_1h30min_3.lsm
- Source Data_EV figuresAndAppendix/Appendix/AppFigS1A Salmonella/240514_MY61_Sal_5h_2.lsm
- __MACOSX/Source Data_EV figuresAndAppendix/Appendix/AppFigS1A Salmonella/._240514_MY61_Sal_5h_2.lsm
- Source Data_EV figuresAndAppendix/Appendix/AppFigS1A Salmonella/240514_244_Sal_5h_1.lsm
- __MACOSX/Source Data_EV figuresAndAppendix/Appendix/AppFigS1A Salmonella/._240514_244_Sal_5h_1.lsm
- Source Data_EV figuresAndAppendix/Appendix/AppFigS1A Salmonella/240514_MY59_Sal_5h_2.lsm
- __MACOSX/Source Data_EV figuresAndAppendix/Appendix/AppFigS1A Salmonella/._240514_MY59_Sal_5h_2.lsm
- Source Data_EV figuresAndAppendix/Appendix/AppFigS1A Salmonella/240514_MY63_Sal_5h_1.lsm
- __MACOSX/Source Data_EV figuresAndAppendix/Appendix/AppFigS1A Salmonella/._240514_MY63_Sal_5h_1.lsm
- Source Data_EV figuresAndAppendix/Appendix/AppFigS1A Salmonella/240514_MY53_Sal_5h_3.lsm
- __MACOSX/Source Data_EV figuresAndAppendix/Appendix/AppFigS1A Salmonella/._240514_MY53_Sal_5h_3.lsm
- Source Data_EV figuresAndAppendix/EV1/EV1A/T.gondii 231217_HeLa_RH_6h_488RNF_2.czi
- __MACOSX/Source Data_EV figuresAndAppendix/EV1/EV1A/._T.gondii 231217_HeLa_RH_6h_488RNF_2.czi
- Source Data_EV figuresAndAppendix/EV1/EV1A/L.monocytogenes231217_HeLa_List_6h_488RNF_2.czi
- __MACOSX/Source Data_EV figuresAndAppendix/EV1/EV1A/._L.monocytogenes231217_HeLa_List_6h_488RNF_2.czi
- Source Data_EV figuresAndAppendix/EV4/EV4A/Repeat3_Salmcherry_hoechst_647ub_GFP_GO244_21.czi
- __MACOSX/Source Data_EV figuresAndAppendix/EV4/EV4A/._Repeat3_Salmcherry_hoechst_647ub_GFP_GO244_21.czi
- Source Data_EV figuresAndAppendix/EV4/EV4A/Repeat3_Salmcherry_hoechst_647ub_GFP_GO258_10.czi
- __MACOSX/Source Data_EV figuresAndAppendix/EV4/EV4A/._Repeat3_Salmcherry_hoechst_647ub_GFP_GO258_10.czi
- Source Data_EV figuresAndAppendix/EV4/EV4A/Repeat3_Salmcherry_hoechst_647ub_GFP_GO257_6.czi
- __MACOSX/Source Data_EV figuresAndAppendix/EV4/EV4A/._Repeat3_Salmcherry_hoechst_647ub_GFP_GO257_6.czi
- Source Data_EV figuresAndAppendix/EV4/EV4A/Repeat3_Salmcherry_hoechst_647ub_GFP_CH2_4.czi
- __MACOSX/Source Data_EV figuresAndAppendix/EV4/EV4A/._Repeat3_Salmcherry_hoechst_647ub_GFP_CH2_4.czi
- Source Data_EV figuresAndAppendix/EV4/EV4A/Repeat3_Salmcherry_hoechst_647ub_GFP_GO264_14.czi
- __MACOSX/Source Data_EV figuresAndAppendix/EV4/EV4A/._Repeat3_Salmcherry_hoechst_647ub_GFP_GO264_14.czi
- Source Data_EV figuresAndAppendix/EV4/EV4C/RHtomato_hoechst_647ub_GFP_GO264_18.czi
- __MACOSX/Source Data_EV figuresAndAppendix/EV4/EV4C/._RHtomato_hoechst_647ub_GFP_GO264_18.czi
- Source Data_EV figuresAndAppendix/EV4/EV4C/Repeat2_RHtomato_hoechst_647ub_GFP_GO257_20.czi
- __MACOSX/Source Data_EV figuresAndAppendix/EV4/EV4C/._Repeat2_RHtomato_hoechst_647ub_GFP_GO257_20.czi
- Source Data_EV figuresAndAppendix/EV4/EV4C/Repeat2_RHtomato_hoechst_647ub_GFP_GO258_7.czi
- __MACOSX/Source Data_EV figuresAndAppendix/EV4/EV4C/._Repeat2_RHtomato_hoechst_647ub_GFP_GO258_7.czi
- Source Data_EV figuresAndAppendix/EV4/EV4C/Repeat2_RHtomato_hoechst_647ub_GFP_GO244_5.czi
- __MACOSX/Source Data_EV figuresAndAppendix/EV4/EV4C/._Repeat2_RHtomato_hoechst_647ub_GFP_GO244_5.czi
- Source Data_EV figuresAndAppendix/EV4/EV4C/Repeat3_RHtomato_hoechst_647ub_GFP_CH2_18.czi
- __MACOSX/Source Data_EV figuresAndAppendix/EV4/EV4C/._Repeat3_RHtomato_hoechst_647ub_GFP_CH2_18.czi
- Source Data_EV figuresAndAppendix/EV4/EV4B/mCherryList_hoechst_647ub_GFP_GO244_9.czi
- __MACOSX/Source Data_EV figuresAndAppendix/EV4/EV4B/._mCherryList_hoechst_647ub_GFP_GO244_9.czi
- Source Data_EV figuresAndAppendix/EV4/EV4B/mCherryList_hoechst_647ub_GFP_264_28.czi
- __MACOSX/Source Data_EV figuresAndAppendix/EV4/EV4B/._mCherryList_hoechst_647ub_GFP_264_28.czi
- Source Data_EV figuresAndAppendix/EV4/EV4B/mCherryList_hoechst_647ub_GFP_GO258_1.czi
- __MACOSX/Source Data_EV figuresAndAppendix/EV4/EV4B/._mCherryList_hoechst_647ub_GFP_GO258_1.czi
