# Supplementary material for: Recognition of phylogenetically diverse pathogens through enzymatically amplified recruitment of RNF213
Source: EMBO Rep. 2024 Oct 7;25(11):4979–5005. doi: 10.1038/s44319-024-00280-w (PMC11549300; doi:10.1038/s44319-024-00280-w)
Supplement: Supplementary file 7 — EV Figures source data [file 44319_2024_280_MOESM7_ESM.zip › Source Data_EV figuresAndAppendix/EV2/EV2 240212_Parasite coat recovery data.xlsx]

## Sheet: Info
Image	Start time [min]	First frame	Image width	Image height	Image slices	Image frames	Image pixel size	Image spacing	Image frame interval	Objective	Camera	Numerical Aperture	Parasite	Experiment ID	Experiment number	Video starting time (min)	Microspcope
Parasite1_from video on manuscript_211013_GFPRNF_RHtomato_1hmin_30s008-1.tif	60	1	142	142	17	21	0.0650908	0.4	29.9713	SR Apo TIRF AC 100xH	Hamamatsu Dual C11440-22C	1.49	1	211013_GFPRNF_RHtomato_1hmin_30s008	1	60	I-SIM
Parasite2_from video on manuscript_211013_GFPRNF_RHtomato_1hmin_30s008-1.tif	60	11	172	150	17	26	0.0650908	0.4	29.9713	SR Apo TIRF AC 100xH	Hamamatsu Dual C11440-22C	1.49	2	211013_GFPRNF_RHtomato_1hmin_30s008	1	60	I-SIM
Parasite3_211013_GFPRNF_RHtomato_30min_2min001.nd2 - 211013_GFPRNF_RHtomato_30min_2min001.nd2 (series 04)-1.tif	30	1	155	148	13	10	0.0650908	0.4	127.162	SR Apo TIRF AC 100xH	Hamamatsu Dual C11440-22C	1.49	3	211013_GFPRNF_RHtomato_30min_2min	2	30	I-SIM
Parasite4_211013_GFPRNF_RHtomato_30min_2min001.nd2 - 211013_GFPRNF_RHtomato_30min_2min001.nd2 (series 04)-1.tif	30	4	126	138	13	7	0.0650908	0.4	127.162	SR Apo TIRF AC 100xH	Hamamatsu Dual C11440-22C	1.49	4	211013_GFPRNF_RHtomato_30min_2min	2	30	I-SIM
Parasite5_231129_23MIN_1min.nd2 - 231129_23MIN_1min.nd2 (series 1)-1.tif	23	1	42	55	9	16	0.233051	0.7	60.7057	Plan Fluor 40x Oil DIC H N2	Prime 95B A21B203017	1.3	5	231129_23MIN_1min	3	23	Spinning disk
Parasite6_231129_23MIN_1min.nd2 - 231129_23MIN_1min.nd2 (series 1)-1.tif	23	5	45	56	9	36	0.233051	0.7	60.7057	Plan Fluor 40x Oil DIC H N2	Prime 95B A21B203017	1.3	6	231129_23MIN_1min	3	23	Spinning disk
Parasite7_231129_23MIN_1min.nd2 - 231129_23MIN_1min.nd2 (series 2)-1.tif	23	1	47	46	9	26	0.233051	0.7	60.707	Plan Fluor 40x Oil DIC H N2	Prime 95B A21B203017	1.3	7	231129_23MIN_1min	3	23	Spinning disk
Parasite8_231129_23MIN_1min.nd2 - 231129_23MIN_1min.nd2 (series 2)-1.tif	23	39	47	51	9	25	0.233051	0.7	60.707	Plan Fluor 40x Oil DIC H N2	Prime 95B A21B203017	1.3	8	231129_23MIN_1min	3	23	Spinning disk
Parasite9_231129_23MIN_1min.nd2 - 231129_23MIN_1min.nd2 (series 3)-1.tif	23	37	46	44	9	64	0.233051	0.7	60.7148	Plan Fluor 40x Oil DIC H N2	Prime 95B A21B203017	1.3	9	231129_23MIN_1min	3	23	Spinning disk
Parasite10_231129_23MIN_1min.nd2 - 231129_23MIN_1min.nd2 (series 4)-1.tif	23	28	51	54	9	18	0.233051	0.7	60.7083	Plan Fluor 40x Oil DIC H N2	Prime 95B A21B203017	1.3	10	231129_23MIN_1min	3	23	Spinning disk
Parasite11_231129_24MIN_1min_2.nd2 - 231129_24MIN_1min_2.nd2 (series 4)-1.tif	24	1	57	69	9	30	0.233051	0.7	61.1587	Plan Fluor 40x Oil DIC H N2	Prime 95B A21B203017	1.3	11	231129_24MIN_1min	4	24	Spinning disk
Parasite12_231204_244_30MIN_1min_2002.nd2 - 231204_244_30MIN_1min_2002.nd2 (series 1)-1.tif	30	4	68	64	5	37	0.233051	1	59.9973	Plan Fluor 40x Oil DIC H N2	Prime 95B A21B203017	1.3	12	231204_244_30MIN_1min	5	30	Spinning disk
Parasite13_231204_244_30MIN_1min_2002.nd2 - 231204_244_30MIN_1min_2002.nd2 (series 1)-1.tif	30	8	59	69	5	25	0.233051	1	59.9973	Plan Fluor 40x Oil DIC H N2	Prime 95B A21B203017	1.3	13	231204_244_30MIN_1min	5	30	Spinning disk
Parasite14_231204_244_30MIN_1min_2002.nd2 - 231204_244_30MIN_1min_2002.nd2 (series 1)-1.tif	30	32	70	43	5	22	0.233051	1	59.9973	Plan Fluor 40x Oil DIC H N2	Prime 95B A21B203017	1.3	14	231204_244_30MIN_1min	5	30	Spinning disk
Parasite15_231204_244_30MIN_1min_2002.nd2 - 231204_244_30MIN_1min_2002.nd2 (series 2)-1.tif	30	1	73	75	5	40	0.233051	1	59.9942	Plan Fluor 40x Oil DIC H N2	Prime 95B A21B203017	1.3	15	231204_244_30MIN_1min	5	30	Spinning disk
Parasite16_231204_244_30MIN_1min_2002.nd2 - 231204_244_30MIN_1min_2002.nd2 (series 2)-1.tif	30	1	102	93	5	40	0.233051	1	59.9942	Plan Fluor 40x Oil DIC H N2	Prime 95B A21B203017	1.3	16	231204_244_30MIN_1min	5	30	Spinning disk
Parasite17_231204_244_30MIN_1min_2002.nd2 - 231204_244_30MIN_1min_2002.nd2 (series 3)-1.tif	30	1	72	76	5	45	0.233051	1	60.0006	Plan Fluor 40x Oil DIC H N2	Prime 95B A21B203017	1.3	17	231204_244_30MIN_1min	5	30	Spinning disk
Parasite18_231204_244_30MIN_1min_2002.nd2 - 231204_244_30MIN_1min_2002.nd2 (series 4)-1.tif	30	1	65	67	5	40	0.233051	1	60.0068	Plan Fluor 40x Oil DIC H N2	Prime 95B A21B203017	1.3	18	231204_244_30MIN_1min	5	30	Spinning disk
Parasite19_231204_244_30MIN_1min_2002.nd2 - 231204_244_30MIN_1min_2002.nd2 (series 4)-1.tif	30	1	48	62	5	42	0.233051	1	60.0068	Plan Fluor 40x Oil DIC H N2	Prime 95B A21B203017	1.3	19	231204_244_30MIN_1min	5	30	Spinning disk
Parasite20_231204_244_30MIN_1min_2002.nd2 - 231204_244_30MIN_1min_2002.nd2 (series 5)-1.tif	30	1	60	65	5	40	0.233051	1	60.0095	Plan Fluor 40x Oil DIC H N2	Prime 95B A21B203017	1.3	20	231204_244_30MIN_1min	5	30	Spinning disk
Parasite21_231204_244_30MIN_1min_2002.nd2 - 231204_244_30MIN_1min_2002.nd2 (series 5)-1.tif	30	1	83	83	5	70	0.233051	1	60.0095	Plan Fluor 40x Oil DIC H N2	Prime 95B A21B203017	1.3	21	231204_244_30MIN_1min	5	30	Spinning disk
Parasite22_231212_244_19MIN_1min_.nd2 - 231212_244_19MIN_1min_.nd2 (series 2)-1.tif	19	1	95	82	5	40	0.233051	1	60.0086	Plan Fluor 40x Oil DIC H N2	Prime 95B A21B203017	1.3	22	231212_244_19MIN_1min	6	19	Spinning disk
Parasite23_231212_244_19MIN_1min_.nd2 - 231212_244_19MIN_1min_.nd2 (series 2)-1.tif	19	27	77	107	5	44	0.233051	1	60.0086	Plan Fluor 40x Oil DIC H N2	Prime 95B A21B203017	1.3	23	231212_244_19MIN_1min	6	19	Spinning disk
Parasite24_231212_244_19MIN_1min_.nd2 - 231212_244_19MIN_1min_.nd2 (series 3)-1.tif	19	42	99	91	5	49	0.233051	1	60.0159	Plan Fluor 40x Oil DIC H N2	Prime 95B A21B203017	1.3	24	231212_244_19MIN_1min	6	19	Spinning disk
Parasite25_231212_244_19MIN_1min_.nd2 - 231212_244_19MIN_1min_.nd2 (series 3)-1.tif	19	42	80	88	5	49	0.233051	1	60.0159	Plan Fluor 40x Oil DIC H N2	Prime 95B A21B203017	1.3	25	231212_244_19MIN_1min	6	19	Spinning disk
Parasite26_231212_244_19MIN_1min_.nd2 - 231212_244_19MIN_1min_.nd2 (series 4)-1.tif	19	45	73	78	5	56	0.233051	1	60.0205	Plan Fluor 40x Oil DIC H N2	Prime 95B A21B203017	1.3	26	231212_244_19MIN_1min	6	19	Spinning disk
Parasite27_231212_244_19MIN_1min_.nd2 - 231212_244_19MIN_1min_.nd2 (series 5)-1.tif	19	20	73	67	5	71	0.233051	1	60.0165	Plan Fluor 40x Oil DIC H N2	Prime 95B A21B203017	1.3	27	231212_244_19MIN_1min	6	19	Spinning disk

## Sheet: Model parameters
Parasite	Offset [au]	Amplitude [au]	Time mid point [min]	Time constant [min]	Exponential decay [min]	5%-95% recovery time [min]	R2
1	119.707	9.74181	64.0458	1.52743	1.01494e+07	3.55306	0.999324
2	124.5	23.1337	68.8079	1.29899	191.032	3.02167	0.996627
3	140.317	27.0651	36.8703	1.31663	95.4486	3.0627	0.990532
4	138.175	18.6451	43.1863	2.27382	8.22692e+07	5.2893	0.999039
5	253.671	88.9899	29.3792	2.60085	5.53226e+08	6.05004	0.984902
6	304.76	123.424	36.7015	2.07119	188.894	4.81796	0.990089
7	227.179	81.9138	33.565	1.92478	1e+09	4.47736	0.993908
8	201.815	68.97	77.306	1.46026	2.15715e+08	3.39681	0.993963
9	209.952	68.2016	95.0105	2.9399	1e+09	6.83873	0.994007
10	289.593	61.4918	60.576	2.56528	3.43937e+08	5.9673	0.975319
11	192.928	47.1535	35.527	2.82173	1e+09	6.56383	0.976813
12	156.325	61.5791	48.9315	8.32448	150.371	19.3642	0.985628
13	151.342	34.1447	45.3056	5.81084	5.98903e+07	13.517	0.98657
14	154.457	42.0275	71.8751	2.13956	1.18907e+08	4.97698	0.992618
15	178.931	50.8634	56.1826	2.08121	1e+09	4.84125	0.994593
16	165.151	55.4808	49.6833	1.60155	254.026	3.72549	0.994385
17	175.65	60.1725	51.8037	7.30693	167.573	16.9972	0.971355
18	158.336	43.2447	53.0511	1.24066	3.42036e+08	2.886	0.993147
19	156.27	42.2894	45.3169	2.13602	1e+09	4.96875	0.983003
20	156.966	59.9674	41.1892	1.62421	115.878	3.77821	0.994838
21	161.214	35.964	67.4217	2.33548	5.31236e+08	5.43273	0.979648
22	255.795	132.663	37.6889	2.52627	1e+09	5.87655	0.989775
23	259.01	179.148	51.4837	2.00527	133.706	4.66461	0.962623
24	149.951	40.0074	93.1947	1.96395	7.75982e+07	4.56849	0.994362
25	232.332	81.853	84.2792	2.33343	9.99999e+08	5.42795	0.98206
26	171.074	58.8892	102.228	2.83391	1e+09	6.59217	0.996002
27	244.303	186.776	53.8024	2.27254	108.163	5.28633	0.87009

## Sheet: Statistics
	Parasite	Offset [au]	Amplitude [au]	Time mid point [min]	Time constant [min]	Exponential decay [min]	5%-95% recovery time [min]	R2
count	27	27	27	27	27	27	27	27
mean	14	189.989	66.0667	56.8301	2.64212	3.82776e+08	6.14602	0.983897
std	7.93725	51.1968	43.871	19.969	1.72697	4.36098e+08	4.01724	0.0244406
min	1	119.707	9.74181	29.3792	1.24066	95.4486	2.886	0.87009
25%	7.5	155.363	41.0174	42.1878	1.7745	189.963	4.12779	0.982531
50%	14	171.074	58.8892	51.8037	2.13956	1.18907e+08	4.97698	0.990532
75%	20.5	229.756	75.4115	68.1148	2.58307	9.99999e+08	6.00867	0.994374
max	27	304.76	186.776	102.228	8.32448	1e+09	19.3642	0.999324
madstd	10.3782	45.5765	27.9941	20.9267	0.68392	1.76292e+08	1.59092	0.00727037
25%-75%	13	74.3924	34.3941	25.9271	0.808573	9.99999e+08	1.88088	0.0118424

## Sheet: Parasite 1
Frame	Time [min]	Mean intensity	Fraction
1	60.4995	109.944	0.0264493
2	60.999	110.122	0.040593
3	61.4986	110.066	0.0407228
4	61.9981	110.601	0.0518286
5	62.4976	111.52	0.10039
6	62.9971	113.056	0.165631
7	63.4967	115.724	0.278001
8	63.9962	119.352	0.390492
9	64.4957	123.279	0.515997
10	64.9952	125.753	0.5947
11	65.4947	127.571	0.639962
12	65.9943	128.179	0.662767
13	66.4938	129.112	0.686154
14	66.9933	129.523	0.695496
15	67.4928	129.597	0.709867
16	67.9924	129.818	0.719265
17	68.4919	129.55	0.717733
18	68.9914	129.637	0.72631
19	69.4909	129.449	0.724616
20	69.9904	129.284	0.73007
21	70.49	129.228	0.738111

## Sheet: Parasite 2
Frame	Time [min]	Mean intensity	Fraction
11	65.4947	108.242	0
12	65.9943	108.409	0
13	66.4938	108.29	0.00221972
14	66.9933	108.981	0.0214809
15	67.4928	110.434	0.0669032
16	67.9924	113.802	0.170092
17	68.4919	120.369	0.334138
18	68.9914	127.606	0.494168
19	69.4909	133.388	0.60378
20	69.9904	136.991	0.668603
21	70.49	138.293	0.70089
22	70.9895	139.807	0.731412
23	71.489	140.757	0.753385
24	71.9885	141.129	0.762962
25	72.4881	141.64	0.787895
26	72.9876	141.363	0.78931
27	73.4871	141.453	0.800877
28	73.9866	141.373	0.807774
29	74.4861	140.881	0.818093
30	74.9857	139.959	0.818504
31	75.4852	139.521	0.823481
32	75.9847	139.228	0.828471
33	76.4842	139.551	0.848694
34	76.9838	139.254	0.854571
35	77.4833	138.93	0.857625
36	77.9828	138.375	0.856237

## Sheet: Parasite 3
Frame	Time [min]	Mean intensity	Fraction
1	32.1194	121.119	0.0650227
2	34.2387	121.113	0.0536384
3	36.3581	132.609	0.31528
4	38.4775	156.839	0.779451
5	40.5968	160.259	0.839969
6	42.7162	159.78	0.88202
7	44.8356	158.281	0.896394
8	46.9549	155.735	0.884765
9	49.0743	155.247	0.905395
10	51.1937	153.347	0.914084

## Sheet: Parasite 4
Frame	Time [min]	Mean intensity	Fraction
4	38.4775	119.715	0.0039729
5	40.5968	121.38	0.0491296
6	42.7162	133.897	0.395801
7	44.8356	151.299	0.730084
8	46.9549	155.396	0.799738
9	49.0743	157.178	0.821175
10	51.1937	157.381	0.848512

## Sheet: Parasite 5
Frame	Time [min]	Mean intensity	Fraction
1	24.0118	175.219	0.0141903
2	25.0235	168.289	0.00489396
3	26.0353	167.444	0.0066335
4	27.047	169.626	0.00312013
5	28.0588	198.371	0.190031
6	29.0706	257.357	0.555473
7	30.0823	289.5	0.720123
8	31.0941	301.454	0.849158
9	32.1059	317.131	0.909024
10	33.1176	338.001	0.982212
11	34.1294	336.034	0.958431
12	35.1411	339.796	0.976311
13	36.1529	337.964	0.955691
14	37.1647	352.752	0.98556
15	38.1764	345.2	0.977591
16	39.1882	355.197	0.983885

## Sheet: Parasite 6
Frame	Time [min]	Mean intensity	Fraction
5	28.0588	192.987	0.00628366
6	29.0706	196.398	0.0257827
7	30.0823	200.989	0.0300679
8	31.0941	201.987	0.0474347
9	32.1059	202.153	0.0442478
10	33.1176	217.121	0.0847291
11	34.1294	206.493	0.0480148
12	35.1411	214.342	0.0753623
13	36.1529	280.317	0.428428
14	37.1647	345.658	0.712881
15	38.1764	363.007	0.808366
16	39.1882	382.979	0.877612
17	40.1999	396.816	0.906887
18	41.2117	394.057	0.920849
19	42.2235	398.489	0.899107
20	43.2352	414.454	0.952113
21	44.247	399.227	0.884189
22	45.2588	401.093	0.887841
23	46.2705	400.459	0.882479
24	47.2823	404.831	0.889005
25	48.294	400.58	0.88834
26	49.3058	404.99	0.893849
27	50.3176	411.477	0.939783
28	51.3293	417.31	0.950341
29	52.3411	397.801	0.8898
30	53.3528	400.381	0.895575
31	54.3646	404.538	0.897436
32	55.3764	402.83	0.893978
33	56.3881	397.066	0.900498
34	57.3999	399.873	0.889737
35	58.4117	389.757	0.843571
36	59.4234	396.14	0.873942
37	60.4352	390.987	0.884549
38	61.4469	386.378	0.826192
39	62.4587	384.162	0.839623
40	63.4705	383.936	0.841043

## Sheet: Parasite 7
Frame	Time [min]	Mean intensity	Fraction
1	24.0118	152.216	0.0805524
2	25.0236	152.223	0.0711864
3	26.0354	146.792	0.0374037
4	27.0471	144.15	0.0449679
5	28.0589	147.771	0.0437637
6	29.0707	144.656	0.0150054
7	30.0825	141.758	0.012939
8	31.0943	140.549	0.0259179
9	32.1061	159.06	0.127503
10	33.1178	215.675	0.56656
11	34.1296	258.556	0.754255
12	35.1414	280.219	0.873255
13	36.1532	295.017	0.919577
14	37.165	300.992	0.949099
15	38.1768	305.533	0.961864
16	39.1885	303.069	0.983838
17	40.2003	311.321	0.982438
18	41.2121	308.776	0.98873
19	42.2239	308.505	0.989785
20	43.2357	311.429	0.98998
21	44.2475	315.788	0.987915
22	45.2592	318.348	0.99004
23	46.271	308.107	0.984267
24	47.2828	313.163	0.986234
25	48.2946	311.03	0.992126
26	49.3064	312.946	0.980695

[truncated: 20 more sheets: Parasite 8, Parasite 9, Parasite 10, Parasite 11, Parasite 12, Parasite 13, Parasite 14, Parasite 15, Parasite 16, Parasite 17, Parasite 18, Parasite 19, Parasite 20, Parasite 21, Parasite 22, Parasite 23, Parasite 24, Parasite 25, Parasite 26, Parasite 27]
