# Supplementary material for: Recognition of phylogenetically diverse pathogens through enzymatically amplified recruitment of RNF213
Source: EMBO Rep. 2024 Oct 7;25(11):4979–5005. doi: 10.1038/s44319-024-00280-w (PMC11549300; doi:10.1038/s44319-024-00280-w)
Supplement: Supplementary file 8 — Source data Fig. 1 [file 44319_2024_280_MOESM8_ESM.zip]

Archive with 32 entries (26 files):
- Figure 1/
- __MACOSX/._Figure 1
- Figure 1/.DS_Store
- __MACOSX/Figure 1/._.DS_Store
- Figure 1/1A/
- __MACOSX/Figure 1/._1A
- Figure 1/1B/
- __MACOSX/Figure 1/._1B
- Figure 1/1E/
- __MACOSX/Figure 1/._1E
- Figure 1/1D/
- __MACOSX/Figure 1/._1D
- Figure 1/1C/
- __MACOSX/Figure 1/._1C
- Figure 1/1A/T.gondii RH.lsm
- __MACOSX/Figure 1/1A/._T.gondii RH.lsm
- Figure 1/1A/L.monocytogenes.lsm
- __MACOSX/Figure 1/1A/._L.monocytogenes.lsm
- Figure 1/1A/Salmonella.lsm
- __MACOSX/Figure 1/1A/._Salmonella.lsm
- Figure 1/1A/T.gondii Pru.lsm
- __MACOSX/Figure 1/1A/._T.gondii Pru.lsm
- Figure 1/1B/1B.xlsx
- __MACOSX/Figure 1/1B/._1B.xlsx
- Figure 1/1E/1E.xlsx
- __MACOSX/Figure 1/1E/._1E.xlsx
- Figure 1/1D/1D.xlsx
- __MACOSX/Figure 1/1D/._1D.xlsx
- Figure 1/1C/221116_koMEFs_mCherryActAList_488FK2_3.czi
- __MACOSX/Figure 1/1C/._221116_koMEFs_mCherryActAList_488FK2_3.czi
- Figure 1/1C/221116_WTMEFs_mCherryActAList_488FK2_4.czi
- __MACOSX/Figure 1/1C/._221116_WTMEFs_mCherryActAList_488FK2_4.czi
