# Supplementary material for: Recognition of phylogenetically diverse pathogens through enzymatically amplified recruitment of RNF213
Source: EMBO Rep. 2024 Oct 7;25(11):4979–5005. doi: 10.1038/s44319-024-00280-w (PMC11549300; doi:10.1038/s44319-024-00280-w)
Supplement: Supplementary file 8 — Source data Fig. 1 [file 44319_2024_280_MOESM8_ESM.zip › Figure 1/1B/1B.xlsx]

## Sheet: Sheet1
		% RNF213 positive
S. Typhimurium		77.4	86.7	71.7	79.5	79.3	69.5	88.1	77.5	85.2
Listeria		94	54	65.33
RH		24.1	18	24.7
RH (+IFN)		18.3	18.8	20.5
Pru		35.1	25.6	25.2
Pru (+IFN)		33	32.6	26
