# Supplementary material for: Recognition of phylogenetically diverse pathogens through enzymatically amplified recruitment of RNF213
Source: EMBO Rep. 2024 Oct 7;25(11):4979–5005. doi: 10.1038/s44319-024-00280-w (PMC11549300; doi:10.1038/s44319-024-00280-w)
Supplement: Supplementary file 8 — Source data Fig. 1 [file 44319_2024_280_MOESM8_ESM.zip › Figure 1/1E/1E.xlsx]

## Sheet: Sheet1
	WT
Type I	3.2	0.4	0.4
Type I (+INF-γ)	2.6	0.4	0
Type II	11.6	18.8	5.2
Type II (INF-γ)	46.1	25.9	37
