# Supplementary material for: Recognition of phylogenetically diverse pathogens through enzymatically amplified recruitment of RNF213
Source: EMBO Rep. 2024 Oct 7;25(11):4979–5005. doi: 10.1038/s44319-024-00280-w (PMC11549300; doi:10.1038/s44319-024-00280-w)
Supplement: Supplementary file 8 — Source data Fig. 1 [file 44319_2024_280_MOESM8_ESM.zip › Figure 1/1D/1D.xlsx]

## Sheet: Sheet1
	WT			KO
%FK2 positive	74.6	42	65.9	0	0	0
