# Supplementary material for: Recognition of phylogenetically diverse pathogens through enzymatically amplified recruitment of RNF213
Source: EMBO Rep. 2024 Oct 7;25(11):4979–5005. doi: 10.1038/s44319-024-00280-w (PMC11549300; doi:10.1038/s44319-024-00280-w)
Supplement: Supplementary file 9 — Source data Fig. 2 [file 44319_2024_280_MOESM9_ESM.zip]

Archive with 12 entries (9 files):
- Figure 2/
- __MACOSX/._Figure 2
- Figure 2/.DS_Store
- __MACOSX/Figure 2/._.DS_Store
- Figure 2/2G/
- __MACOSX/Figure 2/._2G
- Figure 2/2A/
- __MACOSX/Figure 2/._2A
- Figure 2/2G/MAX_021122part2_GO244_mCherryListActAl__1h_20min008.nd2 - 021122part2_GO244_mCherryListActAl__1h_20min008.nd2 (series 07)final.avi
- __MACOSX/Figure 2/2G/._MAX_021122part2_GO244_mCherryListActAl__1h_20min008.nd2 - 021122part2_GO244_mCherryListActAl__1h_20min008.nd2 (series 07)final.avi
- Figure 2/2A/MAX_211013_GFPRNF_RHtomato_1hmin_30s008-1_2.avi
- __MACOSX/Figure 2/2A/._MAX_211013_GFPRNF_RHtomato_1hmin_30s008-1_2.avi
