# Supplementary material for: Recognition of phylogenetically diverse pathogens through enzymatically amplified recruitment of RNF213
Source: EMBO Rep. 2024 Oct 7;25(11):4979–5005. doi: 10.1038/s44319-024-00280-w (PMC11549300; doi:10.1038/s44319-024-00280-w)
Supplement: Supplementary file 11 — Source data Fig. 4 [file 44319_2024_280_MOESM11_ESM.zip › Figure 4/4E/4E.xlsx]

## Sheet: Sheet1
RNF213	GFP control			WT			ΔRing			H4014			H4509			C4516S
	0	0	0	60.7	44	57				68	52	54	0.7	0	0	1.6	0	0
FK2	GFP control			WT			ΔRing			H4014			H4509			C4516S
	0	0	0	60	42.7	56				67	52	53	0	0	0	0	0	0
