# Supplementary material for: Recognition of phylogenetically diverse pathogens through enzymatically amplified recruitment of RNF213
Source: EMBO Rep. 2024 Oct 7;25(11):4979–5005. doi: 10.1038/s44319-024-00280-w (PMC11549300; doi:10.1038/s44319-024-00280-w)
Supplement: Supplementary file 11 — Source data Fig. 4 [file 44319_2024_280_MOESM11_ESM.zip › Figure 4/4A-B/4A-B.xlsx]

## Sheet: Sheet1
Listeria	GFP			WT			K2426			E2488			K2775			E2845
	0	0	0	95.625	97.6048	88.8889	1.82927	0.617284	0	5.45455	10	0	6.17284	0	0	3.80952	1.91083	0
Toxo		GFP						WT						K2426						E2488						K2775						E2845
		8.54	4.18667	2.49667	6.36667			39.32	49.6867	32.9333	55.39	38.5321	40	10.6833	1.52667	1.7	8.43333			20.9267	10.97	5.02667	10.6967			5.45	1.25333	3.50667				2.89333	2.95	1.01333	6.50333
