# Supplementary material for: Recognition of phylogenetically diverse pathogens through enzymatically amplified recruitment of RNF213
Source: EMBO Rep. 2024 Oct 7;25(11):4979–5005. doi: 10.1038/s44319-024-00280-w (PMC11549300; doi:10.1038/s44319-024-00280-w)
Supplement: Supplementary file 11 — Source data Fig. 4 [file 44319_2024_280_MOESM11_ESM.zip › Figure 4/4D/4D.xlsx]

## Sheet: Sheet1
RNF213		GFP			WT			ΔRing			H4014			H4509			C4516S
		0	0	0	90.3	78.4	85	84.5	72.4	90	88.5	73.2	88	10.5	12	7	2.6	10	3.3
FK2		GFP			WT			ΔRing			H4014			H4509			C4516S
		0	0	0	86	78	82	81.9	72.4	89	88.3	72.9	91	10.4	4.8	4.7	2.7	3.7	5.4
