# Supplementary material for: Recognition of phylogenetically diverse pathogens through enzymatically amplified recruitment of RNF213
Source: EMBO Rep. 2024 Oct 7;25(11):4979–5005. doi: 10.1038/s44319-024-00280-w (PMC11549300; doi:10.1038/s44319-024-00280-w)
Supplement: Supplementary file 11 — Source data Fig. 4 [file 44319_2024_280_MOESM11_ESM.zip › Figure 4/4F/4F.xlsx]

## Sheet: Sheet1
RNF213	GFP control			WT			ΔRing			H4014			H4509			C4516S
	0	0	0	52	56.6	51.4	14	19	21.4	20.2	25	26	36.3	48	47	33.7	40	41
FK2	GFP control			WT			ΔRing			H4014			H4509			C4516S
	0	0	0	50	57	48.3	13.8	19	20.9	18.6	25	25	0.2	0	0	0.4	0.1	0.3
